# Supplementary material for: Exploring the Anti-Inflammatory Effect of Inulin by Integrating Transcriptomic and Proteomic Analyses in a Murine Macrophage Cell Model
Source: Nutrients. 2023 Feb 8;15(4):859. doi: 10.3390/nu15040859 (PMC9965215; doi:10.3390/nu15040859)
Supplement: Supplementary file 1 [file nutrients-15-00859-s001.zip]

Archive with 6 entries (5 files):
- nutrients-2160206-supplementary/
- nutrients-2160206-supplementary/Supplementary Materials_R1.pdf
- nutrients-2160206-supplementary/Supplementary Table S2-Normalized counts.csv
- nutrients-2160206-supplementary/Supplementary Table S3-DEGs.csv
- nutrients-2160206-supplementary/Supplementary Table S4-quant proteomics.csv
- nutrients-2160206-supplementary/Supplementary Table S5-DEPs.csv
