# Supplementary material for: Exploring the Anti-Inflammatory Effect of Inulin by Integrating Transcriptomic and Proteomic Analyses in a Murine Macrophage Cell Model
Source: Nutrients. 2023 Feb 8;15(4):859. doi: 10.3390/nu15040859 (PMC9965215; doi:10.3390/nu15040859)
Supplement: Supplementary file 1 [file nutrients-15-00859-s001.zip › nutrients-2160206-supplementary/Supplementary Table S2-Normalized counts.csv]

gene	LPS_76	LPS_77	LPS_78	LPS.I50_88	LPS.I50_89	LPS.I50_90	symbol	description
ENSMUSG00000000001	3101.315358	3325.471444	2494.805821	2295.363366	2295.179875	2229.169225	Gnai3	guanine nucleotide binding protein (G protein), alpha inhibiting 3 [Source:MGI Symbol;Acc:MGI:95773]
ENSMUSG00000000003	0	0	0	0	0	0	Pbsn	probasin [Source:MGI Symbol;Acc:MGI:1860484]
ENSMUSG00000000028	47.77645896	53.83199424	66.25400074	67.51068723	62.70439381	74.58888979	Cdc45	cell division cycle 45 [Source:MGI Symbol;Acc:MGI:1338073]
ENSMUSG00000000031	1.038618673	0	4.56924143	5.786630334	1.990615677	12.27412111	H19	H19, imprinted maternally expressed transcript [Source:MGI Symbol;Acc:MGI:95891]
ENSMUSG00000000037	0	0	0	0	0.995307838	0	Scml2	Scm polycomb group protein like 2 [Source:MGI Symbol;Acc:MGI:1340042]
ENSMUSG00000000049	0	0	0	0	0	0	Apoh	apolipoprotein H [Source:MGI Symbol;Acc:MGI:88058]
ENSMUSG00000000056	190.0672172	107.6639885	165.6350018	202.5320617	167.2117168	165.2285533	Narf	nuclear prelamin A recognition factor [Source:MGI Symbol;Acc:MGI:1914858]
ENSMUSG00000000058	0	0	0	2.893315167	1.990615677	0	Cav2	caveolin 2 [Source:MGI Symbol;Acc:MGI:107571]
ENSMUSG00000000078	1366.822174	2060.419579	1310.22998	1230.623384	1134.650936	1134.884121	Klf6	Kruppel-like factor 6 [Source:MGI Symbol;Acc:MGI:1346318]
ENSMUSG00000000085	372.8641036	468.3383499	419.2279012	336.5889978	308.5454299	344.6195541	Scmh1	sex comb on midleg homolog 1 [Source:MGI Symbol;Acc:MGI:1352762]
ENSMUSG00000000088	3274.764676	3861.099787	3436.069556	3173.0023	3111.332303	2880.641807	Cox5a	cytochrome c oxidase subunit 5A [Source:MGI Symbol;Acc:MGI:88474]
ENSMUSG00000000093	1.038618673	0	3.426931073	2.893315167	0.995307838	1.888326324	Tbx2	T-box 2 [Source:MGI Symbol;Acc:MGI:98494]
ENSMUSG00000000094	0	0	0	0	0.995307838	0	Tbx4	T-box 4 [Source:MGI Symbol;Acc:MGI:102556]
ENSMUSG00000000103	0	0	0	0	0	0	Zfy2	zinc finger protein 2, Y-linked [Source:MGI Symbol;Acc:MGI:99213]
ENSMUSG00000000120	0	0	1.142310358	0	0	0	Ngfr	nerve growth factor receptor (TNFR superfamily, member 16) [Source:MGI Symbol;Acc:MGI:97323]
ENSMUSG00000000125	0	0	0	0	0	0	Wnt3	wingless-type MMTV integration site family, member 3 [Source:MGI Symbol;Acc:MGI:98955]
ENSMUSG00000000126	0	0	0	0	0	0	Wnt9a	wingless-type MMTV integration site family, member 9A [Source:MGI Symbol;Acc:MGI:2446084]
ENSMUSG00000000127	214.9940653	224.7485759	205.6158644	177.4566636	170.1976404	170.8935323	Fer	fer (fms/fps related) protein kinase [Source:MGI Symbol;Acc:MGI:105917]
ENSMUSG00000000131	850.6286933	1357.912055	742.5017324	1008.802555	998.2937618	987.5946674	Xpo6	exportin 6 [Source:MGI Symbol;Acc:MGI:2429950]
ENSMUSG00000000134	243.0367695	279.92637	300.427624	203.4965001	177.1647952	189.7767956	Tfe3	transcription factor E3 [Source:MGI Symbol;Acc:MGI:98511]
ENSMUSG00000000142	0	0	0	0	0	0	Axin2	axin 2 [Source:MGI Symbol;Acc:MGI:1270862]
ENSMUSG00000000148	147.4838516	148.0379842	163.3503811	133.0924977	151.2867914	157.675248	Brat1	BRCA1-associated ATM activator 1 [Source:MGI Symbol;Acc:MGI:1891679]
ENSMUSG00000000149	127.7500968	129.1967862	162.2080708	106.0882228	137.3524817	101.9696215	Gna12	guanine nucleotide binding protein, alpha 12 [Source:MGI Symbol;Acc:MGI:95767]
ENSMUSG00000000154	5.193093366	6.72899928	1.142310358	2.893315167	2.985923515	1.888326324	Slc22a18	solute carrier family 22 (organic cation transporter), member 18 [Source:MGI Symbol;Acc:MGI:1336884]
ENSMUSG00000000157	0	0	0	0	0	0	Itgb2l	integrin beta 2-like [Source:MGI Symbol;Acc:MGI:1277979]
ENSMUSG00000000159	0	0	0	0	0	0	Igsf5	immunoglobulin superfamily, member 5 [Source:MGI Symbol;Acc:MGI:1919308]
ENSMUSG00000000167	1.038618673	0	4.56924143	2.893315167	1.990615677	0.944163162	Pih1d2	PIH1 domain containing 2 [Source:MGI Symbol;Acc:MGI:1919864]
ENSMUSG00000000168	1780.192406	2114.251574	1731.742502	2600.125897	2663.443775	2571.900453	Dlat	dihydrolipoamide S-acetyltransferase (E2 component of pyruvate dehydrogenase complex) [Source:MGI Symbol;Acc:MGI:2385311]
ENSMUSG00000000171	2273.536275	2659.300515	2349.732406	2558.655046	2181.714782	2607.778653	Sdhd	succinate dehydrogenase complex, subunit D, integral membrane protein [Source:MGI Symbol;Acc:MGI:1914175]
ENSMUSG00000000182	0	0	0	0	0	0	Fgf23	fibroblast growth factor 23 [Source:MGI Symbol;Acc:MGI:1891427]
ENSMUSG00000000183	0	0	2.284620715	0	0.995307838	0	Fgf6	fibroblast growth factor 6 [Source:MGI Symbol;Acc:MGI:95520]
ENSMUSG00000000184	288.7359911	296.0759683	277.5814169	162.0256494	188.1131814	161.4519007	Ccnd2	cyclin D2 [Source:MGI Symbol;Acc:MGI:88314]
ENSMUSG00000000194	527.6182859	633.8717321	639.6938002	618.2050074	613.1096284	694.9040872	Gpr107	G protein-coupled receptor 107 [Source:MGI Symbol;Acc:MGI:2139054]
ENSMUSG00000000197	1.038618673	0	0	0	0	0	Nalcn	sodium leak channel, non-selective [Source:MGI Symbol;Acc:MGI:2444306]
ENSMUSG00000000202	0	0	0	0	0	0	Btbd17	BTB (POZ) domain containing 17 [Source:MGI Symbol;Acc:MGI:1919264]
ENSMUSG00000000204	33632.54987	34428.25191	33908.34065	12716.12016	10612.96748	11966.32391	Slfn4	schlafen 4 [Source:MGI Symbol;Acc:MGI:1329010]
ENSMUSG00000000214	0	0	0	0	0	0	Th	tyrosine hydroxylase [Source:MGI Symbol;Acc:MGI:98735]
ENSMUSG00000000215	0	0	0	0	0	0	Ins2	insulin II [Source:MGI Symbol;Acc:MGI:96573]
ENSMUSG00000000216	0	0	0	0	0	0	Scnn1g	sodium channel, nonvoltage-gated 1 gamma [Source:MGI Symbol;Acc:MGI:104695]
ENSMUSG00000000223	2.077237346	2.691599712	5.711551788	0.964438389	3.981231353	0.944163162	Drp2	dystrophin related protein 2 [Source:MGI Symbol;Acc:MGI:107432]
ENSMUSG00000000244	0	0	0	11.57326067	0	2.832489486	Tspan32	tetraspanin 32 [Source:MGI Symbol;Acc:MGI:1350360]
ENSMUSG00000000247	0	0	2.284620715	0	0.995307838	0	Lhx2	LIM homeobox protein 2 [Source:MGI Symbol;Acc:MGI:96785]
ENSMUSG00000000248	0	0	0	0	0	0	Clec2g	C-type lectin domain family 2, member g [Source:MGI Symbol;Acc:MGI:1918059]
ENSMUSG00000000253	454.9149788	440.0765529	380.3893491	310.5491613	286.6486574	255.8682169	Gmpr	guanosine monophosphate reductase [Source:MGI Symbol;Acc:MGI:1913605]
ENSMUSG00000000263	0	0	0	0	0	0	Glra1	glycine receptor, alpha 1 subunit [Source:MGI Symbol;Acc:MGI:95747]
ENSMUSG00000000266	0	0	0	0.964438389	0.995307838	0	Mid2	midline 2 [Source:MGI Symbol;Acc:MGI:1344333]
ENSMUSG00000000275	3352.661077	3181.470859	2803.229617	1301.027387	1060.998156	1193.422237	Trim25	tripartite motif-containing 25 [Source:MGI Symbol;Acc:MGI:102749]
ENSMUSG00000000276	292.8904658	137.2715853	281.008348	188.0654859	211.0052617	181.2793271	Dgke	diacylglycerol kinase, epsilon [Source:MGI Symbol;Acc:MGI:1889276]
ENSMUSG00000000278	993.9580702	1164.116875	1063.490943	1456.301967	1240.153567	1462.508738	Scpep1	serine carboxypeptidase 1 [Source:MGI Symbol;Acc:MGI:1921867]
ENSMUSG00000000282	778.9640048	1087.406284	851.0212164	830.381453	982.3688364	896.0108407	Mnt	max binding protein [Source:MGI Symbol;Acc:MGI:109150]
ENSMUSG00000000290	10199.23537	11688.27175	10048.90422	7992.30093	7315.512612	7231.345657	Itgb2	integrin beta 2 [Source:MGI Symbol;Acc:MGI:96611]
ENSMUSG00000000295	363.5165356	207.2531778	311.8507276	321.1579836	370.2545159	317.2388224	Hddc2	HD domain containing 2 [Source:MGI Symbol;Acc:MGI:1916942]
ENSMUSG00000000296	0	0	1.142310358	0	0	0	Tpd52l1	tumor protein D52-like 1 [Source:MGI Symbol;Acc:MGI:1298386]
ENSMUSG00000000301	33.23579754	30.95339669	27.41544858	36.64865878	28.86392731	41.54317913	Pemt	phosphatidylethanolamine N-methyltransferase [Source:MGI Symbol;Acc:MGI:104535]
ENSMUSG00000000303	0	0	0	0	1.990615677	0	Cdh1	cadherin 1 [Source:MGI Symbol;Acc:MGI:88354]
ENSMUSG00000000305	0	4.037399568	0	0	0	0	Cdh4	cadherin 4 [Source:MGI Symbol;Acc:MGI:99218]
ENSMUSG00000000308	0	0	1.142310358	0	0	0	Ckmt1	creatine kinase, mitochondrial 1, ubiquitous [Source:MGI Symbol;Acc:MGI:99441]
ENSMUSG00000000317	1.038618673	1.345799856	2.284620715	1.928876778	0.995307838	6.609142134	Bcl6b	B cell CLL/lymphoma 6, member B [Source:MGI Symbol;Acc:MGI:1278332]
ENSMUSG00000000318	137.0976649	67.2899928	174.7734847	196.7454314	193.0897206	190.7209587	Clec10a	C-type lectin domain family 10, member A [Source:MGI Symbol;Acc:MGI:96975]
ENSMUSG00000000320	0	0	0	0	0	0.944163162	Alox12	arachidonate 12-lipoxygenase [Source:MGI Symbol;Acc:MGI:87998]
ENSMUSG00000000326	932.6795685	816.9005125	863.5866303	688.6090098	548.4146189	673.1883345	Comt	catechol-O-methyltransferase [Source:MGI Symbol;Acc:MGI:88470]
ENSMUSG00000000339	737.4192579	592.1519366	781.3402846	794.6972326	718.6122593	730.7822874	Rtca	RNA 3'-terminal phosphate cyclase [Source:MGI Symbol;Acc:MGI:1913618]
ENSMUSG00000000340	344.8213995	448.151352	392.954763	352.9844504	312.5266612	287.9697644	Dbt	dihydrolipoamide branched chain transacylase E2 [Source:MGI Symbol;Acc:MGI:105386]
ENSMUSG00000000346	3529.226251	3087.264869	4096.324942	3684.154646	3194.938161	3437.698073	Dazap2	DAZ associated protein 2 [Source:MGI Symbol;Acc:MGI:1344344]
ENSMUSG00000000355	775.8481488	515.4413448	488.908833	625.9205145	659.8890968	723.2289821	Mcts1	malignant T cell amplified sequence 1 [Source:MGI Symbol;Acc:MGI:1916245]
ENSMUSG00000000359	0	0	0	0	0	0	Rem1	rad and gem related GTP binding protein 1 [Source:MGI Symbol;Acc:MGI:1097696]
ENSMUSG00000000365	0	0	0	0	0	0	Rnf17	ring finger protein 17 [Source:MGI Symbol;Acc:MGI:1353419]
ENSMUSG00000000374	464.2625469	318.9545659	544.8820406	517.9034149	601.1659343	540.0613286	Trappc10	trafficking protein particle complex 10 [Source:MGI Symbol;Acc:MGI:1336209]
ENSMUSG00000000378	344.8213995	106.3181886	534.6012473	398.3130547	397.1278275	397.4926912	Ccm2	cerebral cavernous malformation 2 [Source:MGI Symbol;Acc:MGI:2384924]
ENSMUSG00000000381	2.077237346	1.345799856	1.142310358	0	0	2.832489486	Wap	whey acidic protein [Source:MGI Symbol;Acc:MGI:98943]
ENSMUSG00000000384	692.758655	569.2733391	765.3479396	798.5549861	706.6685652	758.1630191	Tbrg4	transforming growth factor beta regulated gene 4 [Source:MGI Symbol;Acc:MGI:1100868]
ENSMUSG00000000385	0	0	0	0	0	0	Tmprss2	transmembrane protease, serine 2 [Source:MGI Symbol;Acc:MGI:1354381]
ENSMUSG00000000386	1238.033458	1220.640469	1160.587323	264.2561186	209.014646	350.2845331	Mx1	MX dynamin-like GTPase 1 [Source:MGI Symbol;Acc:MGI:97243]
ENSMUSG00000000392	13.50204275	14.80379842	12.56541393	7.715507112	1.990615677	9.44163162	Fap	fibroblast activation protein [Source:MGI Symbol;Acc:MGI:109608]
ENSMUSG00000000394	0	0	0	0	1.990615677	0	Gcg	glucagon [Source:MGI Symbol;Acc:MGI:95674]
ENSMUSG00000000399	1389.671785	1134.509279	1406.18405	1506.452764	1438.219826	1295.391858	Ndufa9	NADH:ubiquinone oxidoreductase subunit A9 [Source:MGI Symbol;Acc:MGI:1913358]
ENSMUSG00000000402	0	0	0	0	0.995307838	0	Egfl6	EGF-like-domain, multiple 6 [Source:MGI Symbol;Acc:MGI:1858599]
ENSMUSG00000000409	3.115856019	6.72899928	3.426931073	0	4.976539192	0	Lck	lymphocyte protein tyrosine kinase [Source:MGI Symbol;Acc:MGI:96756]
ENSMUSG00000000411	0	0	0	0	0	0	Tssk3	testis-specific serine kinase 3 [Source:MGI Symbol;Acc:MGI:1929914]
ENSMUSG00000000416	0	0	0	0	0	0	Cttnbp2	cortactin binding protein 2 [Source:MGI Symbol;Acc:MGI:1353467]
ENSMUSG00000000420	1198.565949	1361.949454	1104.614116	811.0926852	927.6269053	935.6656935	Galnt1	polypeptide N-acetylgalactosaminyltransferase 1 [Source:MGI Symbol;Acc:MGI:894693]
ENSMUSG00000000435	0	0	0	0	0	0	Myf5	myogenic factor 5 [Source:MGI Symbol;Acc:MGI:97252]
ENSMUSG00000000439	311.5856019	278.5805702	357.5431419	549.7298818	577.2785462	519.2897391	Mkrn2	makorin, ring finger protein, 2 [Source:MGI Symbol;Acc:MGI:1914277]
ENSMUSG00000000440	0	2.691599712	4.56924143	0	0	0	Pparg	peroxisome proliferator activated receptor gamma [Source:MGI Symbol;Acc:MGI:97747]
ENSMUSG00000000441	920.2161444	1244.864867	1018.940839	1600.967726	1625.3377	1550.315912	Raf1	v-raf-leukemia viral oncogene 1 [Source:MGI Symbol;Acc:MGI:97847]
ENSMUSG00000000486	12.46342408	12.1121987	4.56924143	5.786630334	9.953078383	14.16244743	Septin1	septin 1 [Source:MGI Symbol;Acc:MGI:1858916]
ENSMUSG00000000489	352.0917302	411.8147559	362.1123833	273.9005025	225.9348793	291.746417	Pdgfb	platelet derived growth factor, B polypeptide [Source:MGI Symbol;Acc:MGI:97528]
ENSMUSG00000000530	915.023051	1146.621477	870.4404925	419.5306992	317.5032004	345.5637173	Acvrl1	activin A receptor, type II-like 1 [Source:MGI Symbol;Acc:MGI:1338946]
ENSMUSG00000000531	51.93093366	37.68239597	45.6924143	19.28876778	26.87331163	31.15738434	Tamalin	trafficking regulator and scaffold protein tamalin [Source:MGI Symbol;Acc:MGI:1860303]
ENSMUSG00000000532	171.3720811	160.1501829	190.7658297	223.7497063	174.1788717	218.1016904	Acvr1b	activin A receptor, type 1B [Source:MGI Symbol;Acc:MGI:1338944]
ENSMUSG00000000538	164.1017504	184.3745803	189.6235194	216.9986375	176.1694874	147.2894533	Tom1l2	target of myb1-like 2 (chicken) [Source:MGI Symbol;Acc:MGI:2443306]
ENSMUSG00000000544	0	1.345799856	0	2.893315167	0	0.944163162	Gpa33	glycoprotein A33 (transmembrane) [Source:MGI Symbol;Acc:MGI:1891703]
ENSMUSG00000000552	977.3401714	1073.948285	1031.506253	1184.330342	1082.894928	993.2596464	Zfp385a	zinc finger protein 385A [Source:MGI Symbol;Acc:MGI:1352495]
ENSMUSG00000000555	5252.29463	5551.424406	6890.416077	4216.524637	3338.26249	3447.139704	Itga5	integrin alpha 5 (fibronectin receptor alpha) [Source:MGI Symbol;Acc:MGI:96604]
ENSMUSG00000000560	0	1.345799856	1.142310358	0	0	0	Gabra2	gamma-aminobutyric acid (GABA) A receptor, subunit alpha 2 [Source:MGI Symbol;Acc:MGI:95614]
ENSMUSG00000000561	0	0	0	0.964438389	0	0	Wdr77	WD repeat domain 77 [Source:MGI Symbol;Acc:MGI:1917715]
ENSMUSG00000000562	3.115856019	2.691599712	2.284620715	3.857753556	3.981231353	4.72081581	Adora3	adenosine A3 receptor [Source:MGI Symbol;Acc:MGI:104847]
ENSMUSG00000000563	0	0	0	0	0	3.776652648	Atp5pb	ATP synthase peripheral stalk-membrane subunit b [Source:MGI Symbol;Acc:MGI:1100495]
ENSMUSG00000000567	0	0	0	0	0	0	Sox9	SRY (sex determining region Y)-box 9 [Source:MGI Symbol;Acc:MGI:98371]
ENSMUSG00000000568	2559.156411	2682.179113	2309.751543	2825.80448	2794.82441	2589.839553	Hnrnpd	heterogeneous nuclear ribonucleoprotein D [Source:MGI Symbol;Acc:MGI:101947]
ENSMUSG00000000579	0	1.345799856	0	0	2.985923515	0	Dynlt1c	dynein light chain Tctex-type 1C [Source:MGI Symbol;Acc:MGI:3807476]
ENSMUSG00000000581	1018.884918	512.7497451	647.6899727	791.8039174	653.9172498	702.4573925	C1d	C1D nuclear receptor co-repressor [Source:MGI Symbol;Acc:MGI:1927354]
ENSMUSG00000000594	275.2339484	301.4591677	295.8583826	195.780993	188.1131814	123.6853742	Gm2a	GM2 ganglioside activator protein [Source:MGI Symbol;Acc:MGI:95762]
ENSMUSG00000000600	331.3193567	292.0385687	201.0466229	244.9673508	252.8081909	226.5991589	Krit1	KRIT1, ankyrin repeat containing [Source:MGI Symbol;Acc:MGI:1930618]
ENSMUSG00000000605	141.2521395	91.5143902	171.3465536	234.3585285	245.8410361	253.9798906	Clcn4	chloride channel, voltage-sensitive 4 [Source:MGI Symbol;Acc:MGI:104571]
ENSMUSG00000000606	0	0	0	0	0	1.888326324	Vmn2r88	vomeronasal 2, receptor 88 [Source:MGI Symbol;Acc:MGI:1316662]
ENSMUSG00000000617	0	0	0	0.964438389	0	0	Grm6	glutamate receptor, metabotropic 6 [Source:MGI Symbol;Acc:MGI:1351343]
ENSMUSG00000000627	0	0	1.142310358	1.928876778	0.995307838	0	Sema4f	sema domain, immunoglobulin domain (Ig), TM domain, and short cytoplasmic domain [Source:MGI Symbol;Acc:MGI:1340055]
ENSMUSG00000000628	589.9354063	816.9005125	629.413007	880.5322492	955.4955248	1132.995794	Hk2	hexokinase 2 [Source:MGI Symbol;Acc:MGI:1315197]
ENSMUSG00000000631	344.8213995	329.7209647	566.5859374	391.5619859	277.6908869	286.0814381	Myo18a	myosin XVIIIA [Source:MGI Symbol;Acc:MGI:2667185]
ENSMUSG00000000632	0	0	0	0	0	0	Sez6	seizure related gene 6 [Source:MGI Symbol;Acc:MGI:104745]
ENSMUSG00000000673	13.50204275	10.76639885	10.28079322	13.50213745	3.981231353	6.609142134	Haao	3-hydroxyanthranilate 3,4-dioxygenase [Source:MGI Symbol;Acc:MGI:1349444]
ENSMUSG00000000682	7943.355612	4941.777071	6753.338834	3409.289705	2998.862517	2612.499469	Cd52	CD52 antigen [Source:MGI Symbol;Acc:MGI:1346088]
ENSMUSG00000000686	0	0	0	0	0	0	Abhd15	abhydrolase domain containing 15 [Source:MGI Symbol;Acc:MGI:1914727]
ENSMUSG00000000690	117.3639101	125.1593866	119.9425875	106.0882228	102.5167073	108.5787636	Hoxb6	homeobox B6 [Source:MGI Symbol;Acc:MGI:96187]
ENSMUSG00000000693	500.6142004	569.2733391	627.1283863	192.8876778	148.3008679	157.675248	Loxl3	lysyl oxidase-like 3 [Source:MGI Symbol;Acc:MGI:1337004]
ENSMUSG00000000701	0	0	0	0	0	0	Tcl1b5	T cell leukemia/lymphoma 1B, 5 [Source:MGI Symbol;Acc:MGI:1351635]
ENSMUSG00000000706	3.115856019	0	1.142310358	0	0	0	Btn1a1	butyrophilin, subfamily 1, member A1 [Source:MGI Symbol;Acc:MGI:103118]
ENSMUSG00000000708	164.1017504	337.7957638	228.4620715	258.4694883	210.0099539	264.3656853	Kat2b	K(lysine) acetyltransferase 2B [Source:MGI Symbol;Acc:MGI:1343094]
ENSMUSG00000000711	764.4233434	841.12491	1169.725806	820.7370691	707.663873	659.025887	Rab5b	RAB5B, member RAS oncogene family [Source:MGI Symbol;Acc:MGI:105938]
ENSMUSG00000000724	0	0	1.142310358	0	0	0.944163162	Cryba1	crystallin, beta A1 [Source:MGI Symbol;Acc:MGI:88518]
ENSMUSG00000000730	103.8618673	156.1127833	141.6464843	110.9104147	91.56832112	72.70056347	Dnmt3l	DNA (cytosine-5-)-methyltransferase 3-like [Source:MGI Symbol;Acc:MGI:1859287]
ENSMUSG00000000731	0	0	0	0	0	0	Aire	autoimmune regulator (autoimmune polyendocrinopathy candidiasis ectodermal dystrophy) [Source:MGI Symbol;Acc:MGI:1338803]
ENSMUSG00000000732	73.74192579	45.7571951	30.84237965	46.29304267	37.82169786	30.21322118	Icosl	icos ligand [Source:MGI Symbol;Acc:MGI:1354701]
ENSMUSG00000000738	212.916828	355.291162	292.4314515	254.6117347	266.7425007	219.0458536	Spg7	SPG7, paraplegin matrix AAA peptidase subunit [Source:MGI Symbol;Acc:MGI:2385906]
ENSMUSG00000000739	0	0	0	0	0	0	Sult5a1	sulfotransferase family 5A, member 1 [Source:MGI Symbol;Acc:MGI:1931463]
ENSMUSG00000000740	7.270330712	6.72899928	0	0	5.97184703	11.32995794	Rpl13	ribosomal protein L13 [Source:MGI Symbol;Acc:MGI:105922]
ENSMUSG00000000743	916.0616697	624.4511331	996.0946318	866.0656734	798.2368863	825.1986036	Chmp1a	charged multivesicular body protein 1A [Source:MGI Symbol;Acc:MGI:1920159]
ENSMUSG00000000751	1281.655443	1279.855663	1368.487808	1220.014562	1063.984079	1175.483137	Rpa1	replication protein A1 [Source:MGI Symbol;Acc:MGI:1915525]
ENSMUSG00000000753	89.32120589	118.4303873	89.10020789	71.36844079	84.60116626	82.14219509	Serpinf1	serine (or cysteine) peptidase inhibitor, clade F, member 1 [Source:MGI Symbol;Acc:MGI:108080]
ENSMUSG00000000759	182.7968865	215.3279769	197.6196919	216.0341991	203.042799	235.0966273	Tubgcp3	tubulin, gamma complex associated protein 3 [Source:MGI Symbol;Acc:MGI:2183752]
ENSMUSG00000000766	0	0	0	0	0	0	Oprm1	opioid receptor, mu 1 [Source:MGI Symbol;Acc:MGI:97441]
ENSMUSG00000000776	274.1953297	273.1973708	277.5814169	508.259031	515.5694602	456.9749704	Polr3d	polymerase (RNA) III (DNA directed) polypeptide D [Source:MGI Symbol;Acc:MGI:1914315]
ENSMUSG00000000782	0	0	0	0	0	0	Tcf7	transcription factor 7, T cell specific [Source:MGI Symbol;Acc:MGI:98507]
ENSMUSG00000000787	2320.274116	3182.816659	2156.681955	2359.980738	2720.176322	2535.07809	Ddx3x	DEAD box helicase 3, X-linked [Source:MGI Symbol;Acc:MGI:103064]
ENSMUSG00000000791	3.115856019	24.22439741	6.853862145	9.64438389	4.976539192	7.553305296	Il12rb1	interleukin 12 receptor, beta 1 [Source:MGI Symbol;Acc:MGI:104579]
ENSMUSG00000000792	0	0	0	0	0	0	Slc5a5	solute carrier family 5 (sodium iodide symporter), member 5 [Source:MGI Symbol;Acc:MGI:2149330]
ENSMUSG00000000794	0	0	0	0	0	0.944163162	Kcnn3	potassium intermediate/small conductance calcium-activated channel, subfamily N, member 3 [Source:MGI Symbol;Acc:MGI:2153183]
ENSMUSG00000000804	449.7218855	471.0299496	402.0932459	340.4467513	352.3389748	364.4469805	Usp32	ubiquitin specific peptidase 32 [Source:MGI Symbol;Acc:MGI:2144475]
ENSMUSG00000000805	0	0	2.284620715	0	0	0	Car4	carbonic anhydrase 4 [Source:MGI Symbol;Acc:MGI:1096574]
ENSMUSG00000000811	15.5792801	9.420598991	25.13082787	40.50641234	36.82639002	50.04064758	Txnrd3	thioredoxin reductase 3 [Source:MGI Symbol;Acc:MGI:2386711]
ENSMUSG00000000817	0	0	2.284620715	0	0	0	Fasl	Fas ligand (TNF superfamily, member 6) [Source:MGI Symbol;Acc:MGI:99255]
ENSMUSG00000000823	98.66877395	96.89758963	94.81175968	113.8037299	118.4416328	126.5178637	Zfp512b	zinc finger protein 512B [Source:MGI Symbol;Acc:MGI:2685478]
ENSMUSG00000000826	857.899024	654.05873	628.2706967	720.4354766	590.2175481	619.3710342	Dnajc5	DnaJ heat shock protein family (Hsp40) member C5 [Source:MGI Symbol;Acc:MGI:892995]
ENSMUSG00000000827	114.248054	160.1501829	126.7964497	158.1678958	169.2023325	148.2336164	Tpd52l2	tumor protein D52-like 2 [Source:MGI Symbol;Acc:MGI:1913564]
ENSMUSG00000000838	370.7868663	248.9729733	424.939453	401.2063698	480.7336859	490.9648442	Fmr1	FMRP translational regulator 1 [Source:MGI Symbol;Acc:MGI:95564]
ENSMUSG00000000861	0	0	0	0	0	0	Bcl11a	B cell CLL/lymphoma 11A (zinc finger protein) [Source:MGI Symbol;Acc:MGI:106190]
ENSMUSG00000000869	0	0	0	0	0	0	Il4	interleukin 4 [Source:MGI Symbol;Acc:MGI:96556]
ENSMUSG00000000876	149.5610889	227.4401757	133.6503118	189.9943626	160.244562	200.1625903	Pxmp4	peroxisomal membrane protein 4 [Source:MGI Symbol;Acc:MGI:1891701]
ENSMUSG00000000881	45.69922162	22.87859755	54.83089716	4.822191945	30.85454299	43.43150545	Dlg3	discs large MAGUK scaffold protein 3 [Source:MGI Symbol;Acc:MGI:1888986]
ENSMUSG00000000884	29.08132285	47.10299496	55.97320752	80.04838629	57.72785462	71.75640031	Gnb1l	guanine nucleotide binding protein (G protein), beta polypeptide 1-like [Source:MGI Symbol;Acc:MGI:1338057]
ENSMUSG00000000889	0	0	0	0	0	0	Dbh	dopamine beta hydroxylase [Source:MGI Symbol;Acc:MGI:94864]
ENSMUSG00000000901	1.038618673	1.345799856	0	1.928876778	0.995307838	0.944163162	Mmp11	matrix metallopeptidase 11 [Source:MGI Symbol;Acc:MGI:97008]
ENSMUSG00000000902	418.5633253	390.2819582	435.2202462	353.9488888	390.1606726	442.812523	Smarcb1	SWI/SNF related, matrix associated, actin dependent regulator of chromatin, subfamily b, member 1 [Source:MGI Symbol;Acc:MGI:1328366]
ENSMUSG00000000903	0	0	0	0	0	0	Vpreb3	pre-B lymphocyte gene 3 [Source:MGI Symbol;Acc:MGI:98938]
ENSMUSG00000000915	1.038618673	2.691599712	3.426931073	1.928876778	0.995307838	4.72081581	Hip1r	huntingtin interacting protein 1 related [Source:MGI Symbol;Acc:MGI:1352504]
ENSMUSG00000000916	91.39844323	119.7761872	97.09638039	146.5946351	156.2633306	165.2285533	Nsun5	NOL1/NOP2/Sun domain family, member 5 [Source:MGI Symbol;Acc:MGI:2140844]
ENSMUSG00000000934	98.66877395	209.9447775	169.0619329	276.7938177	325.4656631	300.2438855	Top1mt	DNA topoisomerase 1, mitochondrial [Source:MGI Symbol;Acc:MGI:1920210]
ENSMUSG00000000938	2.077237346	2.691599712	0	0	0.995307838	0.944163162	Hoxa10	homeobox A10 [Source:MGI Symbol;Acc:MGI:96171]
ENSMUSG00000000942	5.193093366	2.691599712	5.711551788	10.60882228	1.990615677	7.553305296	Hoxa4	homeobox A4 [Source:MGI Symbol;Acc:MGI:96176]
ENSMUSG00000000948	0	0	0	0	0	0	Gm38393	predicted gene, 38393 [Source:MGI Symbol;Acc:MGI:5613898]
ENSMUSG00000000957	60.23988304	18.84119798	61.68475931	20.25320617	14.92961757	10.38579478	Mmp14	matrix metallopeptidase 14 (membrane-inserted) [Source:MGI Symbol;Acc:MGI:101900]
ENSMUSG00000000958	490.2280137	512.7497451	608.8514206	281.6160096	236.8832655	236.0407905	Slc7a7	solute carrier family 7 (cationic amino acid transporter, y+ system), member 7 [Source:MGI Symbol;Acc:MGI:1337120]
ENSMUSG00000000959	1063.545521	868.0409071	1185.718151	1361.787005	1249.111337	1137.71661	Oxa1l	oxidase assembly 1-like [Source:MGI Symbol;Acc:MGI:1916339]
ENSMUSG00000000976	154.7541823	149.383784	131.3656911	121.519237	108.4885544	135.0153322	Heatr6	HEAT repeat containing 6 [Source:MGI Symbol;Acc:MGI:1919790]
ENSMUSG00000000982	32547.19336	28008.7866	31344.99621	8086.815892	7025.878031	11192.11012	Ccl3	chemokine (C-C motif) ligand 3 [Source:MGI Symbol;Acc:MGI:98260]
ENSMUSG00000000983	3.115856019	0	2.284620715	0.964438389	1.990615677	0.944163162	Wfdc18	WAP four-disulfide core domain 18 [Source:MGI Symbol;Acc:MGI:107506]
ENSMUSG00000001014	0	0	0	0	0	0	Icam4	intercellular adhesion molecule 4, Landsteiner-Wiener blood group [Source:MGI Symbol;Acc:MGI:1925619]
ENSMUSG00000001016	593.0512623	582.7313376	620.2745242	890.1766331	993.3172226	896.0108407	Ilf2	interleukin enhancer binding factor 2 [Source:MGI Symbol;Acc:MGI:1915031]
ENSMUSG00000001017	149.5610889	188.4119798	148.5003465	127.3058674	94.55424464	122.7412111	Chtop	chromatin target of PRMT1 [Source:MGI Symbol;Acc:MGI:1913761]
ENSMUSG00000001018	313.6628393	367.4033607	273.0121755	223.7497063	197.070952	179.3910008	Snapin	SNAP-associated protein [Source:MGI Symbol;Acc:MGI:1333745]
ENSMUSG00000001020	0	1.345799856	0	4.822191945	0	0	S100a4	S100 calcium binding protein A4 [Source:MGI Symbol;Acc:MGI:1330282]
ENSMUSG00000001021	0	0	0	0	0	0.944163162	S100a3	S100 calcium binding protein A3 [Source:MGI Symbol;Acc:MGI:1338849]
ENSMUSG00000001023	1.038618673	0	0	0.964438389	0.995307838	0.944163162	S100a5	S100 calcium binding protein A5 [Source:MGI Symbol;Acc:MGI:1338915]
ENSMUSG00000001025	363.5165356	356.6369618	399.8086251	307.6558461	235.8879577	213.3808746	S100a6	S100 calcium binding protein A6 (calcyclin) [Source:MGI Symbol;Acc:MGI:1339467]
ENSMUSG00000001027	0	0	0	0.964438389	0	0.944163162	Scn4a	sodium channel, voltage-gated, type IV, alpha [Source:MGI Symbol;Acc:MGI:98250]
ENSMUSG00000001029	0	1.345799856	3.426931073	1.928876778	0.995307838	0.944163162	Icam2	intercellular adhesion molecule 2 [Source:MGI Symbol;Acc:MGI:96394]
ENSMUSG00000001034	135.0204275	79.4021915	122.2272083	129.2347441	127.3994033	143.5128006	Mapk7	mitogen-activated protein kinase 7 [Source:MGI Symbol;Acc:MGI:1346347]
ENSMUSG00000001036	111.132198	162.8417826	146.2157258	136.9502512	136.3571738	139.736148	Epn2	epsin 2 [Source:MGI Symbol;Acc:MGI:1333766]
ENSMUSG00000001039	8.308949385	5.383199424	13.70772429	10.60882228	11.94369406	13.21828427	B9d1	B9 protein domain 1 [Source:MGI Symbol;Acc:MGI:1351471]
ENSMUSG00000001052	631.4801533	375.4781598	392.954763	448.4638509	538.4615405	586.3253236	Sec24b	Sec24 related gene family, member B (S. cerevisiae) [Source:MGI Symbol;Acc:MGI:2139764]
ENSMUSG00000001053	22.84961081	41.71979553	33.12700037	34.71978201	22.89208028	33.04571067	N4bp3	NEDD4 binding protein 3 [Source:MGI Symbol;Acc:MGI:2442218]
ENSMUSG00000001054	169.2948437	174.9539813	185.0542779	216.9986375	252.8081909	208.6600588	Rmnd5b	required for meiotic nuclear division 5 homolog B [Source:MGI Symbol;Acc:MGI:1913339]
ENSMUSG00000001056	1848.741238	1538.249235	1515.845844	2479.571098	1999.573447	1775.026744	Nhp2	NHP2 ribonucleoprotein [Source:MGI Symbol;Acc:MGI:1098547]
ENSMUSG00000001062	48.81507764	59.21519366	44.55010395	54.97298818	49.76539192	41.54317913	Vps9d1	VPS9 domain containing 1 [Source:MGI Symbol;Acc:MGI:1914143]
ENSMUSG00000001065	89.32120589	90.16859035	95.95407004	93.55052374	69.67154868	84.97468458	Zfp276	zinc finger protein (C2H2 type) 276 [Source:MGI Symbol;Acc:MGI:1888495]
ENSMUSG00000001076	0	2.691599712	0	0.964438389	0	0	C1ql4	complement component 1, q subcomponent-like 4 [Source:MGI Symbol;Acc:MGI:3579909]
ENSMUSG00000001082	334.4352127	292.0385687	258.1621408	244.0029124	298.5923515	321.0154751	Mfsd10	major facilitator superfamily domain containing 10 [Source:MGI Symbol;Acc:MGI:1915544]
ENSMUSG00000001089	1.038618673	5.383199424	0	0	0	0.944163162	Luzp1	leucine zipper protein 1 [Source:MGI Symbol;Acc:MGI:107629]
ENSMUSG00000001095	0	0	0	2.893315167	0.995307838	0	Slc13a2	solute carrier family 13 (sodium-dependent dicarboxylate transporter), member 2 [Source:MGI Symbol;Acc:MGI:1276558]
ENSMUSG00000001098	482.957683	479.1047487	415.8009702	368.4154646	268.7331163	377.6652648	Kctd10	potassium channel tetramerisation domain containing 10 [Source:MGI Symbol;Acc:MGI:2141207]
ENSMUSG00000001100	776.8867675	859.9661079	821.3211471	1236.410015	1274.989341	1358.65079	Poldip2	polymerase (DNA-directed), delta interacting protein 2 [Source:MGI Symbol;Acc:MGI:1915061]
ENSMUSG00000001103	0	0	0	0	0	0	Sebox	SEBOX homeobox [Source:MGI Symbol;Acc:MGI:108012]
ENSMUSG00000001105	326.1262634	158.804383	225.0351404	218.9275143	415.0433686	407.878486	Ift20	intraflagellar transport 20 [Source:MGI Symbol;Acc:MGI:1915585]
ENSMUSG00000001119	1.038618673	0	0	0	0	3.776652648	Col6a1	collagen, type VI, alpha 1 [Source:MGI Symbol;Acc:MGI:88459]
ENSMUSG00000001120	0	0	0	0	0	0	Pcbp3	poly(rC) binding protein 3 [Source:MGI Symbol;Acc:MGI:1890470]
ENSMUSG00000001123	3985.179849	3007.862678	4685.757087	3377.463238	2856.533496	2116.813809	Lgals9	lectin, galactose binding, soluble 9 [Source:MGI Symbol;Acc:MGI:109496]
ENSMUSG00000001127	848.5514559	1026.84529	844.1673542	668.3558036	609.128397	503.2389653	Araf	Araf proto-oncogene, serine/threonine kinase [Source:MGI Symbol;Acc:MGI:88065]
ENSMUSG00000001128	921.2547631	944.7514989	780.1979742	279.6871328	252.8081909	263.4215222	Cfp	complement factor properdin [Source:MGI Symbol;Acc:MGI:97545]
ENSMUSG00000001131	350.0144928	395.6651576	275.2967962	79.0839479	94.55424464	67.97974766	Timp1	tissue inhibitor of metalloproteinase 1 [Source:MGI Symbol;Acc:MGI:98752]
ENSMUSG00000001134	0	0	0	0	0	0	Uxt	ubiquitously expressed prefoldin like chaperone [Source:MGI Symbol;Acc:MGI:1277988]
ENSMUSG00000001138	58.16264569	94.20598991	86.81558718	97.40827729	110.4791701	131.2386795	Cnnm3	cyclin M3 [Source:MGI Symbol;Acc:MGI:2151055]
ENSMUSG00000001143	327.164882	395.6651576	400.9509355	290.2959551	271.7190399	245.4824221	Lman2l	lectin, mannose-binding 2-like [Source:MGI Symbol;Acc:MGI:2443010]
ENSMUSG00000001150	475.6873523	610.9931346	533.458937	583.4852254	520.5459994	469.2490915	Mcm3ap	minichromosome maintenance complex component 3 associated protein [Source:MGI Symbol;Acc:MGI:1930089]
ENSMUSG00000001151	71.66468844	45.7571951	124.511829	125.3769906	114.4604014	113.2995794	Pcnt	pericentrin (kendrin) [Source:MGI Symbol;Acc:MGI:102722]
ENSMUSG00000001155	1.038618673	0	0	0	0	0	Ftcd	formiminotransferase cyclodeaminase [Source:MGI Symbol;Acc:MGI:1339962]
ENSMUSG00000001156	5503.640349	3682.108406	3551.442902	673.1779955	599.1753187	422.0409334	Mxd1	MAX dimerization protein 1 [Source:MGI Symbol;Acc:MGI:96908]
ENSMUSG00000001157	318.8559326	425.2727545	365.5393144	247.860666	305.5595064	331.4012698	Gmcl1	germ cell-less, spermatogenesis associated 1 [Source:MGI Symbol;Acc:MGI:1345156]
ENSMUSG00000001158	1083.279276	1095.481083	1153.733461	614.3472538	651.9266341	610.8735658	Snrnp27	small nuclear ribonucleoprotein 27 (U4/U6.U5) [Source:MGI Symbol;Acc:MGI:1913868]
ENSMUSG00000001166	16.61789877	10.76639885	12.56541393	9.64438389	12.9390019	3.776652648	Oas1c	2'-5' oligoadenylate synthetase 1C [Source:MGI Symbol;Acc:MGI:2149633]
ENSMUSG00000001168	0	0	0	0	0	0	Oas1h	2'-5' oligoadenylate synthetase 1H [Source:MGI Symbol;Acc:MGI:2180853]
ENSMUSG00000001173	337.5510688	305.4965673	459.2087637	259.4339267	271.7190399	258.7007064	Ocrl	OCRL, inositol polyphosphate-5-phosphatase [Source:MGI Symbol;Acc:MGI:109589]
ENSMUSG00000001175	5242.947062	6290.268527	5965.144687	4136.476251	3221.811473	2758.844759	Calm1	calmodulin 1 [Source:MGI Symbol;Acc:MGI:88251]
ENSMUSG00000001211	1185.063906	1068.565086	1082.910219	1303.920702	1295.890805	1251.960353	Agpat3	1-acylglycerol-3-phosphate O-acyltransferase 3 [Source:MGI Symbol;Acc:MGI:1336186]
ENSMUSG00000001225	0	0	0	0	0	0.944163162	Slc26a3	solute carrier family 26, member 3 [Source:MGI Symbol;Acc:MGI:107181]
ENSMUSG00000001227	96.5915366	83.43959107	84.53096646	144.6657584	162.2351776	156.7310849	Sema6b	sema domain, transmembrane domain (TM), and cytoplasmic domain, (semaphorin) 6B [Source:MGI Symbol;Acc:MGI:1202889]
ENSMUSG00000001228	273.156711	267.8141713	348.4046591	254.6117347	220.9583401	261.5331959	Uhrf1	ubiquitin-like, containing PHD and RING finger domains, 1 [Source:MGI Symbol;Acc:MGI:1338889]
ENSMUSG00000001229	715.6082658	555.8153405	683.1015938	706.9333392	708.6591809	727.9497979	Dpp9	dipeptidylpeptidase 9 [Source:MGI Symbol;Acc:MGI:2443967]
ENSMUSG00000001240	0	0	0	0	0.995307838	0	Ramp2	receptor (calcitonin) activity modifying protein 2 [Source:MGI Symbol;Acc:MGI:1859650]
ENSMUSG00000001247	0	1.345799856	2.284620715	0	0.995307838	0	Lsr	lipolysis stimulated lipoprotein receptor [Source:MGI Symbol;Acc:MGI:1927471]
ENSMUSG00000001248	1435.371006	1061.836086	1373.05705	1864.259406	1929.901898	2096.04222	Gramd1a	GRAM domain containing 1A [Source:MGI Symbol;Acc:MGI:105490]
ENSMUSG00000001249	1.038618673	1.345799856	1.142310358	0.964438389	1.990615677	1.888326324	Hpn	hepsin [Source:MGI Symbol;Acc:MGI:1196620]
ENSMUSG00000001260	0	0	0	0	0	0	Gabrg1	gamma-aminobutyric acid (GABA) A receptor, subunit gamma 1 [Source:MGI Symbol;Acc:MGI:103156]
ENSMUSG00000001270	43.62198427	41.71979553	35.41162108	10.60882228	23.88738812	16.99493692	Ckb	creatine kinase, brain [Source:MGI Symbol;Acc:MGI:88407]
ENSMUSG00000001280	814.2770397	1184.303873	1004.090804	1190.116972	984.3594521	1238.742068	Sp1	trans-acting transcription factor 1 [Source:MGI Symbol;Acc:MGI:98372]
ENSMUSG00000001281	807.006709	772.4891173	768.7748706	858.3501662	733.5418768	686.4066187	Itgb7	integrin beta 7 [Source:MGI Symbol;Acc:MGI:96616]
ENSMUSG00000001285	311.5856019	263.7767718	423.7971427	453.2860428	406.085598	450.3658283	Myg1	melanocyte proliferating gene 1 [Source:MGI Symbol;Acc:MGI:1929864]
ENSMUSG00000001288	162.024513	207.2531778	158.7811397	142.7368816	165.2211012	174.670185	Rarg	retinoic acid receptor, gamma [Source:MGI Symbol;Acc:MGI:97858]
ENSMUSG00000001289	2725.335398	3135.713664	2783.810341	2253.892515	3303.426715	2333.027173	Pfdn5	prefoldin 5 [Source:MGI Symbol;Acc:MGI:1928753]
ENSMUSG00000001300	0	0	0	1.928876778	1.990615677	1.888326324	Efnb2	ephrin B2 [Source:MGI Symbol;Acc:MGI:105097]
ENSMUSG00000001305	88.28258721	95.55178977	97.09638039	230.500775	231.9067263	267.1981748	Rrp15	ribosomal RNA processing 15 homolog [Source:MGI Symbol;Acc:MGI:1914473]
ENSMUSG00000001313	216.032684	228.7859755	174.7734847	205.4253769	158.2539463	165.2285533	Rnd2	Rho family GTPase 2 [Source:MGI Symbol;Acc:MGI:1338755]
ENSMUSG00000001323	340.6669248	390.2819582	397.5240044	368.4154646	407.0809059	356.8936752	Srr	serine racemase [Source:MGI Symbol;Acc:MGI:1351636]
ENSMUSG00000001333	8.308949385	16.14959827	15.99234501	9.64438389	18.91084893	18.88326324	Sync	syncoilin [Source:MGI Symbol;Acc:MGI:1916078]
ENSMUSG00000001334	0	0	0	0	0.995307838	0.944163162	Fndc5	fibronectin type III domain containing 5 [Source:MGI Symbol;Acc:MGI:1917614]
ENSMUSG00000001348	610.7077798	605.6099352	697.9516285	1685.838304	1558.652075	1552.204238	Acp5	acid phosphatase 5, tartrate resistant [Source:MGI Symbol;Acc:MGI:87883]
ENSMUSG00000001349	0	0	0	0	0	0	Cnn1	calponin 1 [Source:MGI Symbol;Acc:MGI:104979]
ENSMUSG00000001366	63.35573906	43.06559539	67.3963111	91.62164696	102.5167073	91.58382671	Fbxo9	f-box protein 9 [Source:MGI Symbol;Acc:MGI:1918788]
ENSMUSG00000001376	557.7382275	522.1703441	541.4551095	671.2491188	601.1659343	563.6654077	Vps50	VPS50 EARP/GARPII complex subunit [Source:MGI Symbol;Acc:MGI:1920538]
ENSMUSG00000001380	1435.371006	2219.223962	1530.695879	1793.855404	1623.347084	1838.285676	Hars	histidyl-tRNA synthetase [Source:MGI Symbol;Acc:MGI:108087]
ENSMUSG00000001383	1513.267407	1185.649673	1342.21467	1059.91779	800.227502	907.3407986	Zmat2	zinc finger, matrin type 2 [Source:MGI Symbol;Acc:MGI:1913742]
ENSMUSG00000001403	473.6101149	433.3475536	488.908833	721.399915	804.2087334	649.5842554	Ube2c	ubiquitin-conjugating enzyme E2C [Source:MGI Symbol;Acc:MGI:1915862]
ENSMUSG00000001415	373.9027223	150.7295839	548.3089716	536.2277443	472.7712232	344.6195541	Smg5	SMG5 nonsense mediated mRNA decay factor [Source:MGI Symbol;Acc:MGI:2447364]
ENSMUSG00000001416	2418.94289	3337.583643	3061.391758	3691.870153	3113.322918	3683.180495	Cct3	chaperonin containing Tcp1, subunit 3 (gamma) [Source:MGI Symbol;Acc:MGI:104708]
ENSMUSG00000001418	18.69513612	1.345799856	5.711551788	1.928876778	6.967154868	0.944163162	Glmp	glycosylated lysosomal membrane protein [Source:MGI Symbol;Acc:MGI:1913318]
ENSMUSG00000001419	808.0453277	635.217532	707.0901113	700.1822704	472.7712232	650.5284186	Mef2d	myocyte enhancer factor 2D [Source:MGI Symbol;Acc:MGI:99533]
ENSMUSG00000001420	0	0	0	0	0	3.776652648	Tmem79	transmembrane protein 79 [Source:MGI Symbol;Acc:MGI:1919163]
ENSMUSG00000001424	2261.072851	2337.65435	2345.163164	2618.450226	2696.288934	2595.504532	Snd1	staphylococcal nuclease and tudor domain containing 1 [Source:MGI Symbol;Acc:MGI:1929266]
ENSMUSG00000001435	143.3293769	99.58918934	119.9425875	268.1138722	255.7941144	236.0407905	Col18a1	collagen, type XVIII, alpha 1 [Source:MGI Symbol;Acc:MGI:88451]
ENSMUSG00000001436	516.1934805	411.8147559	439.7894877	884.3900027	948.5283699	884.6808828	Slc19a1	solute carrier family 19 (folate transporter), member 1 [Source:MGI Symbol;Acc:MGI:103182]
ENSMUSG00000001440	2630.821099	3429.098033	2739.260237	3071.736269	3108.346379	3108.185129	Kpnb1	karyopherin (importin) beta 1 [Source:MGI Symbol;Acc:MGI:107532]
ENSMUSG00000001441	1861.204662	1641.875824	1848.258159	1868.11716	2025.451451	2010.123372	Npepps	aminopeptidase puromycin sensitive [Source:MGI Symbol;Acc:MGI:1101358]
ENSMUSG00000001444	0	0	0	0	0	0	Tbx21	T-box 21 [Source:MGI Symbol;Acc:MGI:1888984]
ENSMUSG00000001445	521.3865739	701.1617249	510.6127298	572.8764031	487.7008408	507.9597811	Mrpl10	mitochondrial ribosomal protein L10 [Source:MGI Symbol;Acc:MGI:1333801]
ENSMUSG00000001467	425.833656	363.3659611	309.5661069	381.9176021	386.1794413	308.741354	Cyp51	cytochrome P450, family 51 [Source:MGI Symbol;Acc:MGI:106040]
ENSMUSG00000001472	2267.304563	1796.642808	2356.586268	2503.682058	2309.114185	2395.341942	Tcf25	transcription factor 25 (basic helix-loop-helix) [Source:MGI Symbol;Acc:MGI:1914105]
ENSMUSG00000001473	5644.892488	4904.094675	6231.303001	2411.095973	2514.1476	2112.092993	Tubb6	tubulin, beta 6 class V [Source:MGI Symbol;Acc:MGI:1915201]
ENSMUSG00000001482	292.8904658	378.1697595	148.5003465	284.5093248	230.9114185	279.4722959	Def8	differentially expressed in FDCP 8 [Source:MGI Symbol;Acc:MGI:1346331]
ENSMUSG00000001493	0	0	0	0.964438389	0	0	Meox1	mesenchyme homeobox 1 [Source:MGI Symbol;Acc:MGI:103220]
ENSMUSG00000001494	0	0	0	0	0	0	Sost	sclerostin [Source:MGI Symbol;Acc:MGI:1921749]
ENSMUSG00000001496	0	0	0	1.928876778	0	0	Nkx2-1	NK2 homeobox 1 [Source:MGI Symbol;Acc:MGI:108067]
ENSMUSG00000001497	0	0	0	0	0	0.944163162	Pax9	paired box 9 [Source:MGI Symbol;Acc:MGI:97493]
ENSMUSG00000001504	163.0631317	300.1133679	198.7620022	216.0341991	231.9067263	182.2234903	Irx2	Iroquois homeobox 2 [Source:MGI Symbol;Acc:MGI:1197526]
ENSMUSG00000001506	0	0	0	0	1.990615677	0	Col1a1	collagen, type I, alpha 1 [Source:MGI Symbol;Acc:MGI:88467]
ENSMUSG00000001507	2.077237346	0	0	0	0	0	Itga3	integrin alpha 3 [Source:MGI Symbol;Acc:MGI:96602]
ENSMUSG00000001508	0	0	0	0	0	0	Sgca	sarcoglycan, alpha (dystrophin-associated glycoprotein) [Source:MGI Symbol;Acc:MGI:894698]
ENSMUSG00000001510	0	0	0	1.928876778	0	0	Dlx3	distal-less homeobox 3 [Source:MGI Symbol;Acc:MGI:94903]
ENSMUSG00000001517	70.62606977	84.78539092	52.54627645	41.47085073	29.85923515	70.81223715	Foxm1	forkhead box M1 [Source:MGI Symbol;Acc:MGI:1347487]
ENSMUSG00000001518	61.27850171	63.25259323	71.96555253	45.32860428	79.62462706	59.4822792	Itfg2	integrin alpha FG-GAP repeat containing 2 [Source:MGI Symbol;Acc:MGI:1915450]
ENSMUSG00000001520	11.4248054	6.72899928	3.426931073	2.893315167	0.995307838	11.32995794	Nrip2	nuclear receptor interacting protein 2 [Source:MGI Symbol;Acc:MGI:1891884]
ENSMUSG00000001521	1663.867114	1886.811398	1425.603326	745.5108747	652.9219419	572.1628761	Tulp3	tubby-like protein 3 [Source:MGI Symbol;Acc:MGI:1329045]
ENSMUSG00000001524	200.4534039	91.5143902	206.7581747	251.7184195	180.1507187	191.6651219	Gtf2h4	general transcription factor II H, polypeptide 4 [Source:MGI Symbol;Acc:MGI:1338799]
ENSMUSG00000001525	6220.287233	539.6657422	4291.660013	1303.920702	2971.989205	3154.449124	Tubb5	tubulin, beta 5 class I [Source:MGI Symbol;Acc:MGI:107812]
ENSMUSG00000001542	2100.086957	1975.634188	2156.681955	1553.710245	1506.896067	1493.666122	Ell2	elongation factor for RNA polymerase II 2 [Source:MGI Symbol;Acc:MGI:2183438]
ENSMUSG00000001552	7.270330712	8.074799136	6.853862145	6.751068723	7.962462706	9.44163162	Jup	junction plakoglobin [Source:MGI Symbol;Acc:MGI:96650]
ENSMUSG00000001555	0	1.345799856	0	0	0	0	Fkbp10	FK506 binding protein 10 [Source:MGI Symbol;Acc:MGI:104769]
ENSMUSG00000001558	0	0	3.426931073	0.964438389	1.990615677	4.72081581	Klhl10	kelch-like 10 [Source:MGI Symbol;Acc:MGI:2181067]
ENSMUSG00000001566	0	0	0	0	0	0	Mnx1	motor neuron and pancreas homeobox 1 [Source:MGI Symbol;Acc:MGI:109160]
ENSMUSG00000001569	257.5774309	312.2255666	297.000693	431.1039599	412.0574451	504.1831285	Nom1	nucleolar protein with MIF4G domain 1 [Source:MGI Symbol;Acc:MGI:1861749]
ENSMUSG00000001576	3658.014967	2709.09511	3426.931073	4173.124909	5801.649389	3935.272059	Ergic1	endoplasmic reticulum-golgi intermediate compartment (ERGIC) 1 [Source:MGI Symbol;Acc:MGI:1914708]
ENSMUSG00000001583	0	0	0	0	1.990615677	3.776652648	Tnk1	tyrosine kinase, non-receptor, 1 [Source:MGI Symbol;Acc:MGI:1930958]
ENSMUSG00000001588	28.04270417	6.72899928	15.99234501	26.0398365	26.87331163	16.99493692	Acap1	ArfGAP with coiled-coil, ankyrin repeat and PH domains 1 [Source:MGI Symbol;Acc:MGI:2388270]
ENSMUSG00000001604	0	0	0	0	0	0	Tcea3	transcription elongation factor A (SII), 3 [Source:MGI Symbol;Acc:MGI:1196908]
ENSMUSG00000001622	6.231712039	4.037399568	2.284620715	2.893315167	1.990615677	4.72081581	Csn3	casein kappa [Source:MGI Symbol;Acc:MGI:107461]
ENSMUSG00000001627	1900.672172	2026.774583	1832.265814	2397.593835	2542.016219	2629.494406	Ifrd1	interferon-related developmental regulator 1 [Source:MGI Symbol;Acc:MGI:1316717]
ENSMUSG00000001630	1.038618673	0	2.284620715	0	0	0	Stk38l	serine/threonine kinase 38 like [Source:MGI Symbol;Acc:MGI:1922250]
ENSMUSG00000001632	527.6182859	570.6191389	579.1513513	562.2675808	528.5084621	542.8938181	Brpf1	bromodomain and PHD finger containing, 1 [Source:MGI Symbol;Acc:MGI:1926033]
ENSMUSG00000001642	17.65651744	0	0	0.964438389	0	0.944163162	Akr1b3	aldo-keto reductase family 1, member B3 (aldose reductase) [Source:MGI Symbol;Acc:MGI:1353494]
ENSMUSG00000001655	0	0	0	0	0	0	Hoxc13	homeobox C13 [Source:MGI Symbol;Acc:MGI:99560]
ENSMUSG00000001656	0	0	0	0	0	0	Hoxc11	homeobox C11 [Source:MGI Symbol;Acc:MGI:96193]
ENSMUSG00000001657	1.038618673	0	0	0	0	0	Hoxc8	homeobox C8 [Source:MGI Symbol;Acc:MGI:96198]
ENSMUSG00000001661	16.61789877	25.57019726	17.13465536	11.57326067	21.89677244	9.44163162	Hoxc6	homeobox C6 [Source:MGI Symbol;Acc:MGI:96197]
ENSMUSG00000001663	536.965854	584.0771375	620.2745242	54.00854979	33.8404665	38.71068964	Gstt1	glutathione S-transferase, theta 1 [Source:MGI Symbol;Acc:MGI:107379]
ENSMUSG00000001665	0	0	0	0.964438389	0	0	Gstt3	glutathione S-transferase, theta 3 [Source:MGI Symbol;Acc:MGI:2143526]
ENSMUSG00000001666	0	0	0	0.964438389	0	0	Ddt	D-dopachrome tautomerase [Source:MGI Symbol;Acc:MGI:1298381]
ENSMUSG00000001670	0	0	0	0	0	0	Tat	tyrosine aminotransferase [Source:MGI Symbol;Acc:MGI:98487]
ENSMUSG00000001672	0	0	0	0	0	0	Marveld3	MARVEL (membrane-associating) domain containing 3 [Source:MGI Symbol;Acc:MGI:1920858]
ENSMUSG00000001674	343.7827808	127.8509863	306.1391758	216.0341991	309.5407377	324.7921277	Ddx18	DEAD box helicase 18 [Source:MGI Symbol;Acc:MGI:1914192]
ENSMUSG00000001687	1041.734529	345.870563	1232.552876	1267.272043	1393.430974	1359.594953	Ubl3	ubiquitin-like 3 [Source:MGI Symbol;Acc:MGI:1344373]
ENSMUSG00000001700	1.038618673	0	0	0.964438389	0	0.944163162	Gramd3	GRAM domain containing 3 [Source:MGI Symbol;Acc:MGI:1914815]
ENSMUSG00000001707	847.5128373	785.9471159	908.1367343	1240.267768	1440.210442	1389.808174	Eef1e1	eukaryotic translation elongation factor 1 epsilon 1 [Source:MGI Symbol;Acc:MGI:1913393]
ENSMUSG00000001729	1535.078399	1749.539813	1574.103673	3006.154459	2740.082479	2940.124086	Akt1	thymoma viral proto-oncogene 1 [Source:MGI Symbol;Acc:MGI:87986]
ENSMUSG00000001739	0	4.037399568	1.142310358	0.964438389	0.995307838	0.944163162	Cldn15	claudin 15 [Source:MGI Symbol;Acc:MGI:1913103]
ENSMUSG00000001741	200.4534039	131.8883859	196.4773815	309.5847229	212.9958774	255.8682169	Il16	interleukin 16 [Source:MGI Symbol;Acc:MGI:1270855]
ENSMUSG00000001750	11015.58965	18877.53458	19699.14212	16743.61487	13488.41182	14495.73703	Tcirg1	T cell, immune regulator 1, ATPase, H+ transporting, lysosomal V0 protein A3 [Source:MGI Symbol;Acc:MGI:1350931]
ENSMUSG00000001751	1265.037544	1278.509863	1321.653084	2045.573823	1574.577	1706.102834	Naglu	alpha-N-acetylglucosaminidase (Sanfilippo disease IIIB) [Source:MGI Symbol;Acc:MGI:1351641]
ENSMUSG00000001755	226.4188707	279.92637	286.7198997	430.1395215	385.1841334	412.5993018	Coasy	Coenzyme A synthase [Source:MGI Symbol;Acc:MGI:1918993]
ENSMUSG00000001761	235.7664388	181.6829805	222.7505197	250.7539812	227.925495	227.543322	Smo	smoothened, frizzled class receptor [Source:MGI Symbol;Acc:MGI:108075]
ENSMUSG00000001763	3.115856019	4.037399568	3.426931073	0.964438389	0.995307838	7.553305296	Tspan33	tetraspanin 33 [Source:MGI Symbol;Acc:MGI:1919012]
ENSMUSG00000001767	689.6427989	789.9845154	755.0671464	676.0713107	679.7952536	762.8838349	Crnkl1	crooked neck pre-mRNA splicing factor 1 [Source:MGI Symbol;Acc:MGI:1914127]
ENSMUSG00000001768	1885.092892	2460.122137	1818.558089	1420.617747	1400.398128	1334.102548	Rin2	Ras and Rab interactor 2 [Source:MGI Symbol;Acc:MGI:1921280]
ENSMUSG00000001773	0	0	0	0	0	0	Folh1	folate hydrolase 1 [Source:MGI Symbol;Acc:MGI:1858193]
ENSMUSG00000001774	406.0999012	347.2163628	445.5010395	504.4012775	488.6961486	505.1272916	Chordc1	cysteine and histidine-rich domain (CHORD)-containing, zinc-binding protein 1 [Source:MGI Symbol;Acc:MGI:1914167]
ENSMUSG00000001783	1000.189782	1012.041492	1230.268255	1386.862403	1092.848006	1399.249806	Rtcb	RNA 2',3'-cyclic phosphate and 5'-OH ligase [Source:MGI Symbol;Acc:MGI:106379]
ENSMUSG00000001785	545.2748034	566.5817393	515.1819713	564.1964576	590.2175481	752.4980401	Pwp1	PWP1 homolog, endonuclein [Source:MGI Symbol;Acc:MGI:1914735]
ENSMUSG00000001786	310.5469833	258.3935723	259.3044512	293.1892703	322.4797396	245.4824221	Fbxo7	F-box protein 7 [Source:MGI Symbol;Acc:MGI:1917004]
ENSMUSG00000001794	5738.368169	5715.611988	5874.902169	5815.563486	5459.263493	4903.983463	Capns1	calpain, small subunit 1 [Source:MGI Symbol;Acc:MGI:88266]
ENSMUSG00000001802	0	0	0	0	0	0	Lrp3	low density lipoprotein receptor-related protein 3 [Source:MGI Symbol;Acc:MGI:3584516]
ENSMUSG00000001804	0	0	0	0	0	0	Dsg4	desmoglein 4 [Source:MGI Symbol;Acc:MGI:2661061]
ENSMUSG00000001815	0	0	0	0	0	0	Evx2	even-skipped homeobox 2 [Source:MGI Symbol;Acc:MGI:95462]
ENSMUSG00000001819	0	0	0	0	0.995307838	0	Hoxd13	homeobox D13 [Source:MGI Symbol;Acc:MGI:96205]
ENSMUSG00000001823	0	0	0	0	0	0	Hoxd12	homeobox D12 [Source:MGI Symbol;Acc:MGI:96204]
ENSMUSG00000001827	10.38618673	1.345799856	7.996172503	5.786630334	2.985923515	1.888326324	Folr1	folate receptor 1 (adult) [Source:MGI Symbol;Acc:MGI:95568]
ENSMUSG00000001829	930.6023311	1131.817679	824.7480782	1044.486775	904.734825	1047.076947	Clpb	ClpB caseinolytic peptidase B [Source:MGI Symbol;Acc:MGI:1100517]
ENSMUSG00000001833	3029.650669	3264.91045	2804.371928	1724.41584	1847.291348	1713.656139	Septin7	septin 7 [Source:MGI Symbol;Acc:MGI:1335094]
ENSMUSG00000001844	259.6546683	279.92637	255.8775201	311.5135997	304.5641985	273.807317	Zdhhc4	zinc finger, DHHC domain containing 4 [Source:MGI Symbol;Acc:MGI:1920131]
ENSMUSG00000001847	0	4.037399568	5.711551788	0.964438389	0.995307838	0.944163162	Rac1	Rac family small GTPase 1 [Source:MGI Symbol;Acc:MGI:97845]
ENSMUSG00000001855	498.5369631	608.3015349	629.413007	846.7769056	902.7442093	786.4879139	Nup214	nucleoporin 214 [Source:MGI Symbol;Acc:MGI:1095411]
ENSMUSG00000001864	0	0	0	0	1.990615677	0	Aif1l	allograft inflammatory factor 1-like [Source:MGI Symbol;Acc:MGI:1919598]
ENSMUSG00000001865	0	0	0	0	0	0	Cpa3	carboxypeptidase A3, mast cell [Source:MGI Symbol;Acc:MGI:88479]
ENSMUSG00000001870	3.115856019	2.691599712	1.142310358	0	5.97184703	8.497468458	Ltbp1	latent transforming growth factor beta binding protein 1 [Source:MGI Symbol;Acc:MGI:109151]
ENSMUSG00000001891	1857.050188	842.4707098	1505.565051	1656.905152	1526.802224	1451.17878	Ugp2	UDP-glucose pyrophosphorylase 2 [Source:MGI Symbol;Acc:MGI:2183447]
ENSMUSG00000001901	0	0	0	0	0	0	Kcnh6	potassium voltage-gated channel, subfamily H (eag-related), member 6 [Source:MGI Symbol;Acc:MGI:2684139]
ENSMUSG00000001909	202.5306413	164.1875824	175.9157951	319.2291068	345.3718199	349.3403699	Trmt1	tRNA methyltransferase 1 [Source:MGI Symbol;Acc:MGI:1289155]
ENSMUSG00000001910	438.2970801	553.1237408	360.970073	313.4424764	332.432818	321.9596382	Nacc1	nucleus accumbens associated 1, BEN and BTB (POZ) domain containing [Source:MGI Symbol;Acc:MGI:1914080]
ENSMUSG00000001911	136.0590462	160.1501829	182.7696572	191.9232394	189.1084893	164.2843902	Nfix	nuclear factor I/X [Source:MGI Symbol;Acc:MGI:97311]
ENSMUSG00000001918	905.675483	843.8165097	873.8674235	1941.414477	1859.235042	1940.255298	Slc1a5	solute carrier family 1 (neutral amino acid transporter), member 5 [Source:MGI Symbol;Acc:MGI:105305]
ENSMUSG00000001924	6693.897348	9111.065025	7485.559773	4956.248881	6275.415921	5600.775877	Uba1	ubiquitin-like modifier activating enzyme 1 [Source:MGI Symbol;Acc:MGI:98890]
ENSMUSG00000001930	5.193093366	12.1121987	4.56924143	8.679945501	18.91084893	24.54824221	Vwf	Von Willebrand factor [Source:MGI Symbol;Acc:MGI:98941]
ENSMUSG00000001942	459.0694535	370.0949604	460.3510741	411.8151921	393.1465961	379.5535911	Siae	sialic acid acetylesterase [Source:MGI Symbol;Acc:MGI:104803]
ENSMUSG00000001943	1.038618673	1.345799856	1.142310358	0	0.995307838	0.944163162	Vsig2	V-set and immunoglobulin domain containing 2 [Source:MGI Symbol;Acc:MGI:1928009]
ENSMUSG00000001946	1.038618673	0	0	0	0	0	Esam	endothelial cell-specific adhesion molecule [Source:MGI Symbol;Acc:MGI:1916774]
ENSMUSG00000001948	72.70330712	82.09379121	50.26165573	51.11523462	57.72785462	41.54317913	Spa17	sperm autoantigenic protein 17 [Source:MGI Symbol;Acc:MGI:1333778]
ENSMUSG00000001962	673.0249002	709.2365241	711.6593528	928.7541686	792.2650393	811.9803193	Fam50a	family with sequence similarity 50, member A [Source:MGI Symbol;Acc:MGI:1351626]
ENSMUSG00000001964	1795.771686	1830.287804	1636.930742	957.6873203	892.791131	839.361051	Emd	emerin [Source:MGI Symbol;Acc:MGI:108117]
ENSMUSG00000001983	329.2421194	375.4781598	223.8928301	241.1095973	236.8832655	200.1625903	Taco1	translational activator of mitochondrially encoded cytochrome c oxidase I [Source:MGI Symbol;Acc:MGI:1917457]
ENSMUSG00000001985	1.038618673	2.691599712	0	0.964438389	0.995307838	0	Grik3	glutamate receptor, ionotropic, kainate 3 [Source:MGI Symbol;Acc:MGI:95816]
ENSMUSG00000001986	0	0	0	0	0	0	Gria3	glutamate receptor, ionotropic, AMPA3 (alpha 3) [Source:MGI Symbol;Acc:MGI:95810]
ENSMUSG00000001988	0	0	0	0	0	0	Npas1	neuronal PAS domain protein 1 [Source:MGI Symbol;Acc:MGI:109205]
ENSMUSG00000001995	37.39027223	59.21519366	57.11551788	35.68422039	30.85454299	33.04571067	Sipa1l2	signal-induced proliferation-associated 1 like 2 [Source:MGI Symbol;Acc:MGI:2676970]
ENSMUSG00000001998	154.7541823	160.1501829	162.2080708	131.1636209	138.3477895	145.4011269	Ap4e1	adaptor-related protein complex AP-4, epsilon 1 [Source:MGI Symbol;Acc:MGI:1336993]
ENSMUSG00000001999	832.9721758	950.1346983	750.4979049	887.2833179	735.5324925	851.6351721	Blvra	biliverdin reductase A [Source:MGI Symbol;Acc:MGI:88170]
ENSMUSG00000002006	0	0	0	0	0	1.888326324	Pdzd4	PDZ domain containing 4 [Source:MGI Symbol;Acc:MGI:2443483]
ENSMUSG00000002007	8.308949385	5.383199424	7.996172503	1.928876778	3.981231353	8.497468458	Srpk3	serine/arginine-rich protein specific kinase 3 [Source:MGI Symbol;Acc:MGI:1891338]
ENSMUSG00000002010	1769.806219	1535.557636	1945.354539	2167.09306	2332.006265	2135.697072	Idh3g	isocitrate dehydrogenase 3 (NAD+), gamma [Source:MGI Symbol;Acc:MGI:1099463]
ENSMUSG00000002012	0	0	0	0	0	0	Pnck	pregnancy upregulated non-ubiquitously expressed CaM kinase [Source:MGI Symbol;Acc:MGI:1347357]
ENSMUSG00000002014	1376.169742	1094.135283	1369.630119	1269.20092	1131.665012	1318.995937	Ssr4	signal sequence receptor, delta [Source:MGI Symbol;Acc:MGI:1099464]
ENSMUSG00000002015	2105.28005	2341.691749	1836.835055	1973.240944	1839.328885	1995.960924	Bcap31	B cell receptor associated protein 31 [Source:MGI Symbol;Acc:MGI:1350933]
ENSMUSG00000002017	342.7441621	501.9833463	432.9356255	478.361441	351.3436669	384.2744069	Fam98a	family with sequence similarity 98, member A [Source:MGI Symbol;Acc:MGI:1919972]
ENSMUSG00000002020	6.231712039	9.420598991	3.426931073	4.822191945	4.976539192	8.497468458	Ltbp2	latent transforming growth factor beta binding protein 2 [Source:MGI Symbol;Acc:MGI:99502]
ENSMUSG00000002028	878.6713975	938.0224996	1002.948494	785.0528487	760.4151885	700.5690662	Kmt2a	lysine (K)-specific methyltransferase 2A [Source:MGI Symbol;Acc:MGI:96995]
ENSMUSG00000002031	542.1589474	466.99255	568.8705581	515.9745381	575.2879305	502.2948022	Ift46	intraflagellar transport 46 [Source:MGI Symbol;Acc:MGI:1923818]
ENSMUSG00000002032	69.5874511	109.0097883	82.24634574	58.83074173	66.68562517	42.48734229	Tmem25	transmembrane protein 25 [Source:MGI Symbol;Acc:MGI:1918937]
ENSMUSG00000002033	0	0	0	0	0.995307838	0	Cd3g	CD3 antigen, gamma polypeptide [Source:MGI Symbol;Acc:MGI:88333]
ENSMUSG00000002043	572.2788889	803.442514	673.963111	597.9518012	530.4990778	570.2745498	Trappc6a	trafficking protein particle complex 6A [Source:MGI Symbol;Acc:MGI:1914341]
ENSMUSG00000002052	870.3624481	939.3682994	967.5368729	804.3416165	740.5090317	764.7721612	Supt6	SPT6, histone chaperone and transcription elongation factor [Source:MGI Symbol;Acc:MGI:107726]
ENSMUSG00000002055	33.23579754	45.7571951	47.97703502	52.07967301	51.75600759	50.04064758	Spag5	sperm associated antigen 5 [Source:MGI Symbol;Acc:MGI:1927470]
ENSMUSG00000002057	0	0	0	0	0	0	Foxn1	forkhead box N1 [Source:MGI Symbol;Acc:MGI:102949]
ENSMUSG00000002058	481.9190643	310.8797667	488.908833	453.2860428	489.6914564	396.548528	Unc119	unc-119 lipid binding chaperone [Source:MGI Symbol;Acc:MGI:1328357]
ENSMUSG00000002059	307.4311272	495.254347	315.2776587	840.0258369	857.9553566	824.2544404	Rab34	RAB34, member RAS oncogene family [Source:MGI Symbol;Acc:MGI:104606]
ENSMUSG00000002064	496.4597257	576.0023383	571.1551788	533.3344291	471.7759154	576.883692	Sdf2	stromal cell derived factor 2 [Source:MGI Symbol;Acc:MGI:108019]
ENSMUSG00000002068	285.6201351	239.5523744	196.4773815	169.7411565	180.1507187	131.2386795	Ccne1	cyclin E1 [Source:MGI Symbol;Acc:MGI:88316]
ENSMUSG00000002076	2.077237346	0	0	1.928876778	2.985923515	1.888326324	Hsf2bp	heat shock transcription factor 2 binding protein [Source:MGI Symbol;Acc:MGI:1921627]
ENSMUSG00000002083	290.8132285	146.6921843	350.6892798	287.4026399	235.8879577	202.0509167	Bbc3	BCL2 binding component 3 [Source:MGI Symbol;Acc:MGI:2181667]
ENSMUSG00000002100	8.308949385	0	2.284620715	1.928876778	1.990615677	0.944163162	Mybpc3	myosin binding protein C, cardiac [Source:MGI Symbol;Acc:MGI:102844]
ENSMUSG00000002102	916.0616697	993.2002937	1026.937011	684.7512562	688.7530241	674.1324976	Psmc3	proteasome (prosome, macropain) 26S subunit, ATPase 3 [Source:MGI Symbol;Acc:MGI:1098754]
ENSMUSG00000002103	950.3360859	923.2187012	950.4022175	474.5036874	471.7759154	551.3912866	Acp2	acid phosphatase 2, lysosomal [Source:MGI Symbol;Acc:MGI:87882]
ENSMUSG00000002104	0	0	0	0	0	0	Rapsn	receptor-associated protein of the synapse [Source:MGI Symbol;Acc:MGI:99422]
ENSMUSG00000002105	951.3747046	885.5363052	766.4902499	444.6060973	449.8791429	400.3251807	Slc39a13	solute carrier family 39 (metal ion transporter), member 13 [Source:MGI Symbol;Acc:MGI:1915677]
ENSMUSG00000002107	459.0694535	432.0017538	604.2821792	519.8322917	418.0292921	438.0917072	Celf2	CUGBP, Elav-like family member 2 [Source:MGI Symbol;Acc:MGI:1338822]
ENSMUSG00000002108	91.39844323	63.25259323	63.96938002	40.50641234	29.85923515	34.93403699	Nr1h3	nuclear receptor subfamily 1, group H, member 3 [Source:MGI Symbol;Acc:MGI:1352462]
ENSMUSG00000002109	97.63015527	88.82279049	107.3771736	77.15507112	98.53547599	77.42137928	Ddb2	damage specific DNA binding protein 2 [Source:MGI Symbol;Acc:MGI:1355314]
ENSMUSG00000002111	3638.281212	4342.896135	3562.866005	2602.054774	2441.490127	2070.549814	Spi1	spleen focus forming virus (SFFV) proviral integration oncogene [Source:MGI Symbol;Acc:MGI:98282]
ENSMUSG00000002129	998.1125449	1235.444268	1036.075494	1008.802555	839.0445077	962.102262	Sf3a1	splicing factor 3a, subunit 1 [Source:MGI Symbol;Acc:MGI:1914715]
ENSMUSG00000002147	2909.170903	2635.076118	2477.671166	2627.130172	2019.479604	2074.326467	Stat6	signal transducer and activator of transcription 6 [Source:MGI Symbol;Acc:MGI:103034]
ENSMUSG00000002190	1.038618673	0	0	0	0.995307838	0	Clgn	calmegin [Source:MGI Symbol;Acc:MGI:107472]
ENSMUSG00000002204	835.0494132	958.2094974	699.0939388	836.1680833	758.4245728	858.2443142	Napsa	napsin A aspartic peptidase [Source:MGI Symbol;Acc:MGI:109365]
ENSMUSG00000002205	372.8641036	368.7491605	352.9739005	586.3785405	611.1190127	608.0410763	Vrk3	vaccinia related kinase 3 [Source:MGI Symbol;Acc:MGI:2182465]
ENSMUSG00000002210	283.5428978	345.870563	487.7665227	272.9360641	244.8457282	279.4722959	Smg9	SMG9 nonsense mediated mRNA decay factor [Source:MGI Symbol;Acc:MGI:1919247]
ENSMUSG00000002221	113.2094354	102.2807891	108.519484	140.8080048	107.4932465	139.736148	Paxip1	PAX interacting (with transcription-activation domain) protein 1 [Source:MGI Symbol;Acc:MGI:1890430]
ENSMUSG00000002222	506.8459125	382.2071591	541.4551095	646.1737207	702.6873338	604.2644237	Rmnd5a	required for meiotic nuclear division 5 homolog A [Source:MGI Symbol;Acc:MGI:1915727]
ENSMUSG00000002227	631.4801533	1695.707818	922.9867689	730.0798605	566.33016	570.2745498	Mov10	Mov10 RISC complex RNA helicase [Source:MGI Symbol;Acc:MGI:97054]
ENSMUSG00000002228	21.81099214	8.074799136	20.56158644	9.64438389	9.953078383	13.21828427	Ppm1j	protein phosphatase 1J [Source:MGI Symbol;Acc:MGI:1919137]
ENSMUSG00000002233	3399.398917	1055.107087	2968.864619	1125.4996	1466.088446	1440.792985	Rhoc	ras homolog family member C [Source:MGI Symbol;Acc:MGI:106028]
ENSMUSG00000002240	0	0	0	0	0	0	Prr27	proline rich 27 [Source:MGI Symbol;Acc:MGI:1921029]
ENSMUSG00000002249	0	0	0	0	0	0.944163162	Tead3	TEA domain family member 3 [Source:MGI Symbol;Acc:MGI:109241]
ENSMUSG00000002250	728.0716899	845.1623095	659.1130763	810.1282468	707.663873	935.6656935	Ppard	peroxisome proliferator activator receptor delta [Source:MGI Symbol;Acc:MGI:101884]
ENSMUSG00000002257	867.246592	973.0132958	819.0365264	764.7996425	838.0491999	785.5437508	Def6	differentially expressed in FDCP 6 [Source:MGI Symbol;Acc:MGI:1346328]
ENSMUSG00000002265	0	4.037399568	3.426931073	2.893315167	1.990615677	3.776652648	Peg3	paternally expressed 3 [Source:MGI Symbol;Acc:MGI:104748]
ENSMUSG00000002266	0	0	0	0	1.990615677	0	Zim1	zinc finger, imprinted 1 [Source:MGI Symbol;Acc:MGI:1341879]
ENSMUSG00000002274	0	1.345799856	0	0	0.995307838	0	Metrn	meteorin, glial cell differentiation regulator [Source:MGI Symbol;Acc:MGI:1917333]
ENSMUSG00000002279	64.39435773	100.9349892	89.10020789	93.55052374	86.59178193	85.91884774	Lmf1	lipase maturation factor 1 [Source:MGI Symbol;Acc:MGI:1923733]
ENSMUSG00000002280	539.0430913	134.5799856	464.9203155	603.7384315	451.8697586	398.4368543	Ciao3	cytosolic iron-sulfur assembly component 3 [Source:MGI Symbol;Acc:MGI:1914813]
ENSMUSG00000002289	6.231712039	2.691599712	5.711551788	14.46657584	10.94838622	15.10661059	Angptl4	angiopoietin-like 4 [Source:MGI Symbol;Acc:MGI:1888999]
ENSMUSG00000002297	181.7582678	119.7761872	141.6464843	162.9900877	183.1366422	215.2692009	Dbf4	DBF4 zinc finger [Source:MGI Symbol;Acc:MGI:1351328]
ENSMUSG00000002307	1399.019353	2108.868374	1186.860462	685.7156946	526.5178465	607.0969131	Daxx	Fas death domain-associated protein [Source:MGI Symbol;Acc:MGI:1197015]
ENSMUSG00000002308	58.16264569	95.55178977	51.40396609	42.43528912	31.84985083	51.92897391	Cd320	CD320 antigen [Source:MGI Symbol;Acc:MGI:1860083]
ENSMUSG00000002319	668.8704255	862.6577076	755.0671464	829.4170146	786.2931923	891.2900249	Ipo4	importin 4 [Source:MGI Symbol;Acc:MGI:1923001]
ENSMUSG00000002320	707.2993164	663.479329	815.6095953	720.4354766	918.6691348	622.2035237	Tm9sf1	transmembrane 9 superfamily member 1 [Source:MGI Symbol;Acc:MGI:1921390]
ENSMUSG00000002324	0	0	0	0	0	0	Rec8	REC8 meiotic recombination protein [Source:MGI Symbol;Acc:MGI:1929645]
ENSMUSG00000002325	1282.694061	1242.173267	1056.637081	607.5961851	581.2597776	502.2948022	Irf9	interferon regulatory factor 9 [Source:MGI Symbol;Acc:MGI:107587]
ENSMUSG00000002326	412.3316132	457.571951	432.9356255	352.9844504	345.3718199	323.8479646	Gmpr2	guanosine monophosphate reductase 2 [Source:MGI Symbol;Acc:MGI:1917903]
ENSMUSG00000002329	329.2421194	406.4315565	291.2891412	286.4382015	233.897342	284.1931118	Mdp1	magnesium-dependent phosphatase 1 [Source:MGI Symbol;Acc:MGI:1915131]
ENSMUSG00000002332	563.9699395	394.3193578	494.6203848	371.3087798	416.0386764	416.3759544	Dhrs1	dehydrogenase/reductase (SDR family) member 1 [Source:MGI Symbol;Acc:MGI:1196314]
ENSMUSG00000002341	0	0	0	0	0	0.944163162	Ncan	neurocan [Source:MGI Symbol;Acc:MGI:104694]
ENSMUSG00000002342	211.8782093	130.542586	172.488864	223.7497063	133.3712503	213.3808746	Tmem161a	transmembrane protein 161A [Source:MGI Symbol;Acc:MGI:2384577]
ENSMUSG00000002343	58.16264569	91.5143902	94.81175968	95.47940051	132.3759425	123.6853742	Armc6	armadillo repeat containing 6 [Source:MGI Symbol;Acc:MGI:1924063]
ENSMUSG00000002345	507.8845312	487.1795478	432.9356255	465.8237419	374.2357472	372.944449	Borcs8	BLOC-1 related complex subunit 8 [Source:MGI Symbol;Acc:MGI:1919618]
ENSMUSG00000002346	55.04678968	34.99079625	50.26165573	94.51496213	77.63401139	66.09142134	Slc25a42	solute carrier family 25, member 42 [Source:MGI Symbol;Acc:MGI:1920345]
ENSMUSG00000002365	827.7790825	574.6565385	541.4551095	713.6844079	874.8755899	654.3050712	Snx9	sorting nexin 9 [Source:MGI Symbol;Acc:MGI:1913866]
ENSMUSG00000002372	76.85778181	110.3555882	103.9502425	72.33287918	46.7794684	64.20309501	Ranbp3	RAN binding protein 3 [Source:MGI Symbol;Acc:MGI:1919060]
ENSMUSG00000002379	1280.616824	613.6847343	905.8521136	913.3231544	891.7958231	857.3001511	Ndufa11	NADH:ubiquinone oxidoreductase subunit A11 [Source:MGI Symbol;Acc:MGI:1917125]
ENSMUSG00000002384	0	0	0	0	0	0.944163162	Bmp8b	bone morphogenetic protein 8b [Source:MGI Symbol;Acc:MGI:107335]
ENSMUSG00000002393	0	0	0	0	0	0.944163162	Nr2f6	nuclear receptor subfamily 2, group F, member 6 [Source:MGI Symbol;Acc:MGI:1352453]
ENSMUSG00000002395	2534.229562	1867.9702	2169.247369	2113.08451	2343.949959	1941.199461	Use1	unconventional SNARE in the ER 1 homolog (S. cerevisiae) [Source:MGI Symbol;Acc:MGI:1914273]
ENSMUSG00000002396	323.0104073	316.2629661	261.5890719	198.6743081	190.1037971	190.7209587	Ocel1	occludin/ELL domain containing 1 [Source:MGI Symbol;Acc:MGI:1924340]
ENSMUSG00000002409	14.54066142	6.72899928	11.42310358	15.43101422	20.9014646	23.60407905	Dyrk1b	dual-specificity tyrosine-(Y)-phosphorylation regulated kinase 1b [Source:MGI Symbol;Acc:MGI:1330302]
ENSMUSG00000002413	458.0308348	507.3665457	388.3855216	379.9887253	375.231055	378.6094279	Braf	Braf transforming gene [Source:MGI Symbol;Acc:MGI:88190]
ENSMUSG00000002416	271.0794737	248.9729733	244.4544165	331.7668058	339.3999729	217.1575273	Ndufb2	NADH:ubiquinone oxidoreductase subunit B2 [Source:MGI Symbol;Acc:MGI:1915448]
ENSMUSG00000002428	267.9636177	370.0949604	310.7084173	299.940339	328.4515866	324.7921277	Hltf	helicase-like transcription factor [Source:MGI Symbol;Acc:MGI:1196437]
ENSMUSG00000002455	379.0958157	484.4879481	429.5086944	360.6999575	314.5172769	332.345433	Prpf6	pre-mRNA splicing factor 6 [Source:MGI Symbol;Acc:MGI:1922946]
ENSMUSG00000002458	761.3074874	764.4143182	878.436665	1066.668858	953.5049091	1093.340942	Rgs19	regulator of G-protein signaling 19 [Source:MGI Symbol;Acc:MGI:1915153]
ENSMUSG00000002459	6.231712039	6.72899928	2.284620715	1.928876778	0.995307838	1.888326324	Rgs20	regulator of G-protein signaling 20 [Source:MGI Symbol;Acc:MGI:1929866]
ENSMUSG00000002475	4.154474692	10.76639885	4.56924143	7.715507112	6.967154868	8.497468458	Abhd3	abhydrolase domain containing 3 [Source:MGI Symbol;Acc:MGI:2147183]
ENSMUSG00000002477	1.038618673	1.345799856	1.142310358	0	0	0	Snrpd1	small nuclear ribonucleoprotein D1 [Source:MGI Symbol;Acc:MGI:98344]
ENSMUSG00000002486	106.9777233	96.89758963	133.6503118	138.879128	127.3994033	102.9137847	Tchp	trichoplein, keratin filament binding [Source:MGI Symbol;Acc:MGI:1925082]
ENSMUSG00000002489	68.54883243	29.60759683	34.26931073	10.60882228	6.967154868	0.944163162	Tiam1	T cell lymphoma invasion and metastasis 1 [Source:MGI Symbol;Acc:MGI:103306]
ENSMUSG00000002496	492.3052511	300.1133679	594.0013859	216.0341991	423.0058313	501.350639	Tsc2	TSC complex subunit 2 [Source:MGI Symbol;Acc:MGI:102548]
ENSMUSG00000002500	6.231712039	6.72899928	5.711551788	2.893315167	7.962462706	6.609142134	Rpl3l	ribosomal protein L3-like [Source:MGI Symbol;Acc:MGI:1913461]
ENSMUSG00000002504	42.5833656	64.59839308	37.6962418	21.21764456	34.83577434	20.77158956	Slc9a3r2	solute carrier family 9 (sodium/hydrogen exchanger), member 3 regulator 2 [Source:MGI Symbol;Acc:MGI:1890662]
ENSMUSG00000002524	449.7218855	368.7491605	470.6318673	471.6103722	427.9823705	452.2541546	Puf60	poly-U binding splicing factor 60 [Source:MGI Symbol;Acc:MGI:1915209]
ENSMUSG00000002546	1260.883069	1456.155444	1125.175702	973.1183345	892.791131	1068.792699	Golga2	golgi autoantigen, golgin subfamily a, 2 [Source:MGI Symbol;Acc:MGI:2139395]
ENSMUSG00000002550	524.5024299	674.2457278	555.1628338	690.5378866	520.5459994	586.3253236	Uck1	uridine-cytidine kinase 1 [Source:MGI Symbol;Acc:MGI:98904]
ENSMUSG00000002565	385.3275277	208.5989777	328.985383	17.359891	17.91554109	17.93910008	Scin	scinderin [Source:MGI Symbol;Acc:MGI:1306794]
ENSMUSG00000002578	0	2.691599712	4.56924143	0	0.995307838	0	Ikzf4	IKAROS family zinc finger 4 [Source:MGI Symbol;Acc:MGI:1343139]
ENSMUSG00000002580	1.038618673	1.345799856	0	0	0	0.944163162	Mien1	migration and invasion enhancer 1 [Source:MGI Symbol;Acc:MGI:1913678]
ENSMUSG00000002588	2.077237346	0	0	1.928876778	0	0	Pon1	paraoxonase 1 [Source:MGI Symbol;Acc:MGI:103295]
ENSMUSG00000002602	109.0549607	78.05639164	76.53479396	27.96871328	33.8404665	10.38579478	Axl	AXL receptor tyrosine kinase [Source:MGI Symbol;Acc:MGI:1347244]
ENSMUSG00000002603	4592.771773	3224.536455	4055.201769	3359.138909	3362.149878	3460.357989	Tgfb1	transforming growth factor, beta 1 [Source:MGI Symbol;Acc:MGI:98725]
ENSMUSG00000002608	589.9354063	375.4781598	540.3127991	474.5036874	425.9917548	383.3302438	Ccdc97	coiled-coil domain containing 97 [Source:MGI Symbol;Acc:MGI:1196455]
ENSMUSG00000002617	34.27441621	22.87859755	39.98086251	24.11095973	31.84985083	22.65991589	Zfp40	zinc finger protein 40 [Source:MGI Symbol;Acc:MGI:99185]
ENSMUSG00000002625	581.6264569	598.8809359	570.0128684	602.7739931	531.4943857	540.0613286	Akap8l	A kinase (PRKA) anchor protein 8-like [Source:MGI Symbol;Acc:MGI:1860606]
ENSMUSG00000002633	0	0	1.142310358	0	0.995307838	0	Shh	sonic hedgehog [Source:MGI Symbol;Acc:MGI:98297]
ENSMUSG00000002635	155.792801	127.8509863	123.3695186	164.9189645	136.3571738	156.7310849	Pdcd2l	programmed cell death 2-like [Source:MGI Symbol;Acc:MGI:1915329]
ENSMUSG00000002658	1777.07655	1725.315415	1556.969017	1220.979001	1183.42102	1132.051631	Gtf2f1	general transcription factor IIF, polypeptide 1 [Source:MGI Symbol;Acc:MGI:1923848]
ENSMUSG00000002660	876.5941601	777.8723167	717.3709046	949.0073748	1296.886113	1048.02111	Clpp	caseinolytic mitochondrial matrix peptidase proteolytic subunit [Source:MGI Symbol;Acc:MGI:1858213]
ENSMUSG00000002661	6.231712039	4.037399568	3.426931073	8.679945501	2.985923515	3.776652648	Alkbh7	alkB homolog 7 [Source:MGI Symbol;Acc:MGI:1913650]
ENSMUSG00000002664	0	0	0	0	0	0	Pspn	persephin [Source:MGI Symbol;Acc:MGI:1201684]
ENSMUSG00000002668	227.4574894	314.9171663	295.8583826	164.9189645	149.2961757	146.3452901	Dennd1c	DENN/MADD domain containing 1C [Source:MGI Symbol;Acc:MGI:1918035]
ENSMUSG00000002679	340.6669248	258.3935723	406.6624873	265.220557	284.6580418	245.4824221	Med6	mediator complex subunit 6 [Source:MGI Symbol;Acc:MGI:1917042]
ENSMUSG00000002688	0	0	0	0	0	0	Prkd1	protein kinase D1 [Source:MGI Symbol;Acc:MGI:99879]
ENSMUSG00000002699	11059.21163	11670.77635	8318.304024	9593.268656	9213.564659	9159.326834	Lcp2	lymphocyte cytosolic protein 2 [Source:MGI Symbol;Acc:MGI:1321402]
ENSMUSG00000002718	352.0917302	392.9735579	432.9356255	318.2646684	298.5923515	286.0814381	Cse1l	chromosome segregation 1-like (S. cerevisiae) [Source:MGI Symbol;Acc:MGI:1339951]
ENSMUSG00000002728	324.049026	518.1329445	404.3778666	340.4467513	326.460971	328.5687804	Naa20	N(alpha)-acetyltransferase 20, NatB catalytic subunit [Source:MGI Symbol;Acc:MGI:1915127]
ENSMUSG00000002731	389.4820024	370.0949604	331.2700037	252.6828579	270.723732	240.7616063	Prkra	protein kinase, interferon inducible double stranded RNA dependent activator [Source:MGI Symbol;Acc:MGI:1344375]
ENSMUSG00000002732	60.23988304	51.14039453	47.97703502	50.15079623	51.75600759	24.54824221	Fkbp7	FK506 binding protein 7 [Source:MGI Symbol;Acc:MGI:1336879]
ENSMUSG00000002733	356.2462049	458.9177509	413.5163494	422.4240144	441.9166802	588.2136499	Plekha3	pleckstrin homology domain-containing, family A (phosphoinositide binding specific) member 3 [Source:MGI Symbol;Acc:MGI:1932515]
ENSMUSG00000002741	729.1103085	726.7319222	843.0250439	623.9916377	622.0673989	521.1780654	Ykt6	YKT6 v-SNARE homolog (S. cerevisiae) [Source:MGI Symbol;Acc:MGI:1927550]
ENSMUSG00000002748	721.8399778	501.9833463	927.5560103	953.8295668	1145.599322	995.1479727	Baz1b	bromodomain adjacent to zinc finger domain, 1B [Source:MGI Symbol;Acc:MGI:1353499]
ENSMUSG00000002763	290.8132285	199.1783787	289.0045205	296.0825854	283.6627339	315.3504961	Pex6	peroxisomal biogenesis factor 6 [Source:MGI Symbol;Acc:MGI:2385054]
ENSMUSG00000002767	368.709629	432.0017538	387.2432112	413.7440689	369.259208	456.0308072	Mrpl2	mitochondrial ribosomal protein L2 [Source:MGI Symbol;Acc:MGI:1351622]
ENSMUSG00000002768	574.3561262	495.254347	514.0396609	309.5847229	275.7002712	284.1931118	Mea1	male enhanced antigen 1 [Source:MGI Symbol;Acc:MGI:96957]
ENSMUSG00000002769	1.038618673	0	3.426931073	7.715507112	0.995307838	2.832489486	Gnmt	glycine N-methyltransferase [Source:MGI Symbol;Acc:MGI:1202304]
ENSMUSG00000002771	0	0	1.142310358	1.928876778	1.990615677	1.888326324	Grin2d	glutamate receptor, ionotropic, NMDA2D (epsilon 4) [Source:MGI Symbol;Acc:MGI:95823]
ENSMUSG00000002778	1737.60904	1994.475386	1843.688917	1619.292055	1584.530079	1511.605222	Kdelr1	KDEL (Lys-Asp-Glu-Leu) endoplasmic reticulum protein retention receptor 1 [Source:MGI Symbol;Acc:MGI:1915387]
ENSMUSG00000002781	220.1871587	254.3561728	255.8775201	244.0029124	239.869189	248.3149116	Tmem143	transmembrane protein 143 [Source:MGI Symbol;Acc:MGI:1917459]
ENSMUSG00000002791	6.231712039	8.074799136	4.56924143	4.822191945	3.981231353	4.72081581	Pdxk-ps	pyridoxal (pyridoxine, vitamin B6) kinase, pseudogene [Source:MGI Symbol;Acc:MGI:1933201]
ENSMUSG00000002797	135.0204275	123.8135867	103.9502425	105.1237844	103.5120152	99.13713201	Ggct	gamma-glutamyl cyclotransferase [Source:MGI Symbol;Acc:MGI:95700]
ENSMUSG00000002799	23.88822948	20.18699784	30.84237965	63.65293368	26.87331163	52.87313707	Jag2	jagged 2 [Source:MGI Symbol;Acc:MGI:1098270]
ENSMUSG00000002803	49.85369631	32.29919654	38.83855216	31.82646684	37.82169786	43.43150545	Btbd6	BTB (POZ) domain containing 6 [Source:MGI Symbol;Acc:MGI:3026623]
ENSMUSG00000002804	246.1526255	292.0385687	294.7160723	242.0740356	232.9020342	210.5483851	Nudt14	nudix (nucleoside diphosphate linked moiety X)-type motif 14 [Source:MGI Symbol;Acc:MGI:1913424]
ENSMUSG00000002808	5.193093366	1.345799856	1.142310358	0.964438389	0	0	Epdr1	ependymin related protein 1 (zebrafish) [Source:MGI Symbol;Acc:MGI:2145369]
ENSMUSG00000002812	1905.865265	2382.065745	1916.79678	1370.466951	1059.00754	1257.625332	Flii	flightless I actin binding protein [Source:MGI Symbol;Acc:MGI:1342286]
ENSMUSG00000002814	178.6424118	107.6639885	193.0504504	180.3499788	199.0615677	203.939243	Top3a	topoisomerase (DNA) III alpha [Source:MGI Symbol;Acc:MGI:1197527]
ENSMUSG00000002820	160.9858943	176.2997811	137.0772429	104.159346	90.57301329	95.36047936	Atg4d	autophagy related 4D, cysteine peptidase [Source:MGI Symbol;Acc:MGI:2444308]
ENSMUSG00000002825	136.0590462	133.2341857	156.496519	209.2831304	226.9301871	191.6651219	Qtrt1	queuine tRNA-ribosyltransferase catalytic subunit 1 [Source:MGI Symbol;Acc:MGI:1931441]
ENSMUSG00000002831	1.038618673	0	0	0.964438389	1.990615677	1.888326324	Plin4	perilipin 4 [Source:MGI Symbol;Acc:MGI:1929709]
ENSMUSG00000002833	341.7055435	285.3095695	387.2432112	283.5448864	253.8034988	457.9191336	Hdgfl2	HDGF like 2 [Source:MGI Symbol;Acc:MGI:1194492]
ENSMUSG00000002835	138.1362835	86.13119078	122.2272083	120.5547986	98.53547599	108.5787636	Chaf1a	chromatin assembly factor 1, subunit A (p150) [Source:MGI Symbol;Acc:MGI:1351331]
ENSMUSG00000002844	38.42889091	29.60759683	34.26931073	25.07539812	12.9390019	18.88326324	Adprh	ADP-ribosylarginine hydrolase [Source:MGI Symbol;Acc:MGI:1098234]
ENSMUSG00000002845	230.5733454	203.2157782	258.1621408	160.0967726	139.3430974	161.4519007	Tmem39a	transmembrane protein 39a [Source:MGI Symbol;Acc:MGI:1915096]
ENSMUSG00000002846	482.957683	432.0017538	451.2125912	463.8948651	529.50377	471.1374178	Timmdc1	translocase of inner mitochondrial membrane domain containing 1 [Source:MGI Symbol;Acc:MGI:1922139]
ENSMUSG00000002847	292.8904658	281.2721699	365.5393144	289.3315167	240.8644969	275.6956433	Pla1a	phospholipase A1 member A [Source:MGI Symbol;Acc:MGI:1934677]
ENSMUSG00000002870	258.6160496	289.346969	324.4161415	438.819467	368.2639002	370.1119595	Mcm2	minichromosome maintenance complex component 2 [Source:MGI Symbol;Acc:MGI:105380]
ENSMUSG00000002871	606.5533051	769.7975176	774.4864224	1322.245031	1104.791701	1086.731799	Tpra1	transmembrane protein, adipocyte asscociated 1 [Source:MGI Symbol;Acc:MGI:1345190]
ENSMUSG00000002881	659.5228574	576.0023383	636.2668692	750.3330667	741.5043395	759.1071822	Nab1	Ngfi-A binding protein 1 [Source:MGI Symbol;Acc:MGI:107564]
ENSMUSG00000002885	9.347568058	13.45799856	4.56924143	34.71978201	23.88738812	30.21322118	Adgre5	adhesion G protein-coupled receptor E5 [Source:MGI Symbol;Acc:MGI:1347095]
ENSMUSG00000002897	181.7582678	174.9539813	119.9425875	171.6700332	159.2492541	177.5026744	Il17ra	interleukin 17 receptor A [Source:MGI Symbol;Acc:MGI:107399]
ENSMUSG00000002900	0	5.383199424	0	0	0	0	Lamb1	laminin B1 [Source:MGI Symbol;Acc:MGI:96743]
ENSMUSG00000002908	22.84961081	14.80379842	31.98469001	31.82646684	32.84515866	24.54824221	Kcnn1	potassium intermediate/small conductance calcium-activated channel, subfamily N, member 1 [Source:MGI Symbol;Acc:MGI:1933993]
ENSMUSG00000002910	98.66877395	131.8883859	91.38482861	163.9545261	105.5026309	94.4163162	Arrdc2	arrestin domain containing 2 [Source:MGI Symbol;Acc:MGI:1918057]
ENSMUSG00000002930	0	0	0	0	0	0	Ppp1r17	protein phosphatase 1, regulatory subunit 17 [Source:MGI Symbol;Acc:MGI:1333876]
ENSMUSG00000002944	6666.893263	6972.589054	7302.790116	3135.389203	3093.416761	3038.317055	Cd36	CD36 molecule [Source:MGI Symbol;Acc:MGI:107899]
ENSMUSG00000002948	773.7709115	841.12491	803.0441814	673.1779955	636.9970165	626.9243395	Map2k7	mitogen-activated protein kinase kinase 7 [Source:MGI Symbol;Acc:MGI:1346871]
ENSMUSG00000002949	594.089881	497.9459467	543.7397302	808.19937	833.0726607	798.762035	Timm44	translocase of inner mitochondrial membrane 44 [Source:MGI Symbol;Acc:MGI:1343262]
ENSMUSG00000002957	529.6955233	465.6467501	461.4933845	404.099685	627.0439381	516.4572496	Ap2a2	adaptor-related protein complex 2, alpha 2 subunit [Source:MGI Symbol;Acc:MGI:101920]
ENSMUSG00000002963	572.2788889	504.674946	442.0741084	695.3600785	495.6633035	618.4268711	Pnkp	polynucleotide kinase 3'- phosphatase [Source:MGI Symbol;Acc:MGI:1891698]
ENSMUSG00000002968	197.3375479	196.486779	223.8928301	205.4253769	248.8269596	190.7209587	Med25	mediator complex subunit 25 [Source:MGI Symbol;Acc:MGI:1922863]
ENSMUSG00000002980	0	0	0	0	0	0	Bcam	basal cell adhesion molecule [Source:MGI Symbol;Acc:MGI:1929940]
ENSMUSG00000002981	1305.543672	1384.828052	1383.337843	1380.111335	1363.571738	1583.361623	Clptm1	cleft lip and palate associated transmembrane protein 1 [Source:MGI Symbol;Acc:MGI:1927155]
ENSMUSG00000002983	33.23579754	21.53279769	28.55775894	24.11095973	32.84515866	31.15738434	Relb	avian reticuloendotheliosis viral (v-rel) oncogene related B [Source:MGI Symbol;Acc:MGI:103289]
ENSMUSG00000002984	493.3438697	701.1617249	527.7473852	659.6758581	761.4104963	656.1933976	Tomm40	translocase of outer mitochondrial membrane 40 [Source:MGI Symbol;Acc:MGI:1858259]
ENSMUSG00000002985	9.347568058	10.76639885	9.138482861	19.28876778	18.91084893	9.44163162	Apoe	apolipoprotein E [Source:MGI Symbol;Acc:MGI:88057]
ENSMUSG00000002992	0	0	0	0	0	0	Apoc2	apolipoprotein C-II [Source:MGI Symbol;Acc:MGI:88054]
ENSMUSG00000002996	901.5210083	566.5817393	1097.760254	827.4881378	900.7535937	744.9447348	Hbp1	high mobility group box transcription factor 1 [Source:MGI Symbol;Acc:MGI:894659]
ENSMUSG00000002997	4.154474692	5.383199424	5.711551788	8.679945501	4.976539192	12.27412111	Prkar2b	protein kinase, cAMP dependent regulatory, type II beta [Source:MGI Symbol;Acc:MGI:97760]
ENSMUSG00000003031	77.89640048	41.71979553	46.83472466	32.79090523	52.75131543	43.43150545	Cdkn1b	cyclin-dependent kinase inhibitor 1B [Source:MGI Symbol;Acc:MGI:104565]
ENSMUSG00000003032	56.08540835	33.6449964	44.55010395	35.68422039	18.91084893	32.10154751	Klf4	Kruppel-like factor 4 (gut) [Source:MGI Symbol;Acc:MGI:1342287]
ENSMUSG00000003033	997.0739262	590.8061368	1138.883426	1006.873678	883.8333604	781.7670981	Ap1m1	adaptor-related protein complex AP-1, mu subunit 1 [Source:MGI Symbol;Acc:MGI:102776]
ENSMUSG00000003037	945.1429925	756.339519	846.451975	904.6432089	797.2415785	791.2087297	Rab8a	RAB8A, member RAS oncogene family [Source:MGI Symbol;Acc:MGI:96960]
ENSMUSG00000003038	0	0	1.142310358	0.964438389	4.976539192	1.888326324	Hmgn2	high mobility group nucleosomal binding domain 2 [Source:MGI Symbol;Acc:MGI:96136]
ENSMUSG00000003039	1305.543672	1421.164648	1177.721979	1159.254944	1212.284947	1251.01619	Fam32a	family with sequence similarity 32, member A [Source:MGI Symbol;Acc:MGI:1915172]
ENSMUSG00000003051	1.038618673	0	2.284620715	0	0	0	Elf3	E74-like factor 3 [Source:MGI Symbol;Acc:MGI:1101781]
ENSMUSG00000003053	1.038618673	0	0	0	0	0	Cyp2c29	cytochrome P450, family 2, subfamily c, polypeptide 29 [Source:MGI Symbol;Acc:MGI:103238]
ENSMUSG00000003062	299.1221779	371.4407602	354.1162108	331.7668058	320.4891239	338.010412	Stard3nl	STARD3 N-terminal like [Source:MGI Symbol;Acc:MGI:1923455]
ENSMUSG00000003068	766.5005808	624.4511331	829.3173196	946.1140596	803.2134255	775.157956	Stk11	serine/threonine kinase 11 [Source:MGI Symbol;Acc:MGI:1341870]
ENSMUSG00000003070	2.077237346	12.1121987	10.28079322	6.751068723	12.9390019	0.944163162	Efna2	ephrin A2 [Source:MGI Symbol;Acc:MGI:102707]
ENSMUSG00000003072	909.8299576	893.6111043	1234.837497	782.1595335	788.2838079	723.2289821	Atp5d	ATP synthase, H+ transporting, mitochondrial F1 complex, delta subunit [Source:MGI Symbol;Acc:MGI:1913293]
ENSMUSG00000003099	503.7300565	658.0961295	609.9937309	869.9234269	874.8755899	760.9955085	Ppp5c	protein phosphatase 5, catalytic subunit [Source:MGI Symbol;Acc:MGI:102666]
ENSMUSG00000003119	689.6427989	483.1421483	580.2936616	556.4809505	510.5929211	551.3912866	Cdk12	cyclin-dependent kinase 12 [Source:MGI Symbol;Acc:MGI:1098802]
ENSMUSG00000003123	413.3702319	387.5903585	298.1430033	329.8379291	215.9818009	225.6549957	Lipe	lipase, hormone sensitive [Source:MGI Symbol;Acc:MGI:96790]
ENSMUSG00000003131	2231.991529	2252.868959	2039.023988	1741.775731	1414.332438	1695.717039	Pafah1b2	platelet-activating factor acetylhydrolase, isoform 1b, subunit 2 [Source:MGI Symbol;Acc:MGI:108415]
ENSMUSG00000003134	15.5792801	12.1121987	9.138482861	13.50213745	16.92023325	16.99493692	Tbc1d8	TBC1 domain family, member 8 [Source:MGI Symbol;Acc:MGI:1927225]
ENSMUSG00000003135	378.057197	423.9269546	384.9585905	272.9360641	340.3952807	292.6905802	Cnot11	CCR4-NOT transcription complex, subunit 11 [Source:MGI Symbol;Acc:MGI:106580]
ENSMUSG00000003153	859.9762613	973.0132958	1094.333323	850.6346591	737.5231082	950.7723041	Slc2a3	solute carrier family 2 (facilitated glucose transporter), member 3 [Source:MGI Symbol;Acc:MGI:95757]
ENSMUSG00000003154	344.8213995	441.4223527	391.8124526	278.7226944	287.6439653	230.3758115	Foxj2	forkhead box J2 [Source:MGI Symbol;Acc:MGI:1926805]
ENSMUSG00000003161	2333.776158	1695.707818	2409.132544	2302.114435	2068.249688	1562.590033	Sri	sorcin [Source:MGI Symbol;Acc:MGI:98419]
ENSMUSG00000003166	0	0	1.142310358	0.964438389	0	2.832489486	Dgcr2	DiGeorge syndrome critical region gene 2 [Source:MGI Symbol;Acc:MGI:892866]
ENSMUSG00000003184	205.6464973	244.9355738	214.7543472	258.4694883	316.5078926	339.8987383	Irf3	interferon regulatory factor 3 [Source:MGI Symbol;Acc:MGI:1859179]
ENSMUSG00000003190	81.0122565	86.13119078	101.6656218	70.4040024	75.64339571	59.4822792	Bcl2l12	BCL2-like 12 (proline rich) [Source:MGI Symbol;Acc:MGI:1922986]
ENSMUSG00000003198	0	0	0	0	0	0	Zfp959	zinc finger protein 959 [Source:MGI Symbol;Acc:MGI:2385058]
ENSMUSG00000003199	502.6914378	411.8147559	501.474247	604.7028699	626.0486303	672.2441713	Mpnd	MPN domain containing [Source:MGI Symbol;Acc:MGI:1915297]
ENSMUSG00000003200	575.3947449	576.0023383	796.1903192	768.6573961	579.2691619	579.7161814	Sh3gl1	SH3-domain GRB2-like 1 [Source:MGI Symbol;Acc:MGI:700010]
ENSMUSG00000003206	826.7404638	738.8441209	805.3288021	360.6999575	449.8791429	439.0358703	Ebi3	Epstein-Barr virus induced gene 3 [Source:MGI Symbol;Acc:MGI:1354171]
ENSMUSG00000003208	572.2788889	432.0017538	389.5278319	542.978813	392.1512883	468.3049283	Yju2	YJU2 splicing factor [Source:MGI Symbol;Acc:MGI:1920136]
ENSMUSG00000003226	589.9354063	458.9177509	589.4321445	488.9702632	581.2597776	579.7161814	Ranbp2	RAN binding protein 2 [Source:MGI Symbol;Acc:MGI:894323]
ENSMUSG00000003227	0	0	0	0	0	0	Edar	ectodysplasin-A receptor [Source:MGI Symbol;Acc:MGI:1343498]
ENSMUSG00000003228	23.88822948	22.87859755	22.84620715	24.11095973	29.85923515	17.93910008	Grk5	G protein-coupled receptor kinase 5 [Source:MGI Symbol;Acc:MGI:109161]
ENSMUSG00000003233	302.2380339	212.6363772	341.5507969	289.3315167	331.4375102	245.4824221	Dvl3	dishevelled segment polarity protein 3 [Source:MGI Symbol;Acc:MGI:108100]
ENSMUSG00000003234	784.1570982	745.5731202	739.0748013	804.3416165	823.1195823	760.0513454	Abcf3	ATP-binding cassette, sub-family F (GCN20), member 3 [Source:MGI Symbol;Acc:MGI:1351656]
ENSMUSG00000003235	478.8032083	633.8717321	496.9050055	687.6445714	671.8327909	716.6198399	Eif2b5	eukaryotic translation initiation factor 2B, subunit 5 epsilon [Source:MGI Symbol;Acc:MGI:2446176]
ENSMUSG00000003269	179.6810304	195.1409791	209.0427954	202.5320617	190.1037971	184.1118166	Cyth2	cytohesin 2 [Source:MGI Symbol;Acc:MGI:1334255]
ENSMUSG00000003271	0	0	0	0.964438389	0.995307838	0	Sult2b1	sulfotransferase family, cytosolic, 2B, member 1 [Source:MGI Symbol;Acc:MGI:1926342]
ENSMUSG00000003273	7.270330712	21.53279769	17.13465536	24.11095973	32.84515866	39.6548528	Car11	carbonic anhydrase 11 [Source:MGI Symbol;Acc:MGI:1336193]
ENSMUSG00000003279	0	0	0	0.964438389	0.995307838	0	Dlgap1	DLG associated protein 1 [Source:MGI Symbol;Acc:MGI:1346065]
ENSMUSG00000003282	16.61789877	28.26179697	30.84237965	20.25320617	14.92961757	13.21828427	Plag1	pleiomorphic adenoma gene 1 [Source:MGI Symbol;Acc:MGI:1891916]
ENSMUSG00000003283	2251.725283	2940.572685	2435.405682	1915.374641	1938.859669	1444.569638	Hck	hemopoietic cell kinase [Source:MGI Symbol;Acc:MGI:96052]
ENSMUSG00000003299	935.7954245	857.2745082	827.0326989	833.2747681	730.5559533	798.762035	Mrpl4	mitochondrial ribosomal protein L4 [Source:MGI Symbol;Acc:MGI:2137210]
ENSMUSG00000003308	326.1262634	347.2163628	335.8392451	236.2874053	204.0381069	250.2032379	Keap1	kelch-like ECH-associated protein 1 [Source:MGI Symbol;Acc:MGI:1858732]
ENSMUSG00000003309	1.038618673	8.074799136	2.284620715	2.893315167	0.995307838	4.72081581	Ap1m2	adaptor protein complex AP-1, mu 2 subunit [Source:MGI Symbol;Acc:MGI:1336974]
ENSMUSG00000003316	2933.059133	2478.963335	2665.010064	1513.203832	1341.674966	1522.93518	Glg1	golgi apparatus protein 1 [Source:MGI Symbol;Acc:MGI:104967]
ENSMUSG00000003341	2.077237346	0	1.142310358	1.928876778	1.990615677	5.664978972	Atp8b3	ATPase, class I, type 8B, member 3 [Source:MGI Symbol;Acc:MGI:1914581]
ENSMUSG00000003344	419.6019439	337.7957638	472.916488	533.3344291	488.6961486	410.7109755	Btbd2	BTB (POZ) domain containing 2 [Source:MGI Symbol;Acc:MGI:1933831]
ENSMUSG00000003345	714.5696471	815.5547127	684.2439042	764.7996425	734.5371847	708.1223715	Csnk1g2	casein kinase 1, gamma 2 [Source:MGI Symbol;Acc:MGI:1920014]
ENSMUSG00000003346	622.1325852	808.8257134	614.5629724	589.2718557	475.7571467	573.1070393	Abhd17a	abhydrolase domain containing 17A [Source:MGI Symbol;Acc:MGI:106388]
ENSMUSG00000003348	412.3316132	324.3377653	506.0434884	433.0328367	410.0668294	388.0510596	Mob3a	MOB kinase activator 3A [Source:MGI Symbol;Acc:MGI:3050117]
ENSMUSG00000003352	23.88822948	28.26179697	22.84620715	3.857753556	7.962462706	14.16244743	Cacnb3	calcium channel, voltage-dependent, beta 3 subunit [Source:MGI Symbol;Acc:MGI:103307]
ENSMUSG00000003354	2.077237346	0	0	0	3.981231353	0.944163162	Ccdc65	coiled-coil domain containing 65 [Source:MGI Symbol;Acc:MGI:2146001]
ENSMUSG00000003355	74.78054446	45.7571951	77.67710431	140.8080048	160.244562	210.5483851	Fkbp11	FK506 binding protein 11 [Source:MGI Symbol;Acc:MGI:1913370]
ENSMUSG00000003360	1319.045715	1526.137037	1206.279738	1324.173908	1205.317792	1253.848679	Ddx23	DEAD box helicase 23 [Source:MGI Symbol;Acc:MGI:1921601]
ENSMUSG00000003363	3782.649207	5644.284596	3948.966906	3979.272793	3091.426146	3295.129435	Pld3	phospholipase D family, member 3 [Source:MGI Symbol;Acc:MGI:1333782]
ENSMUSG00000003378	39.46750958	47.10299496	26.27313822	41.47085073	38.81700569	30.21322118	Grik5	glutamate receptor, ionotropic, kainate 5 (gamma 2) [Source:MGI Symbol;Acc:MGI:95818]
ENSMUSG00000003379	0	0	0	0	0	1.888326324	Cd79a	CD79A antigen (immunoglobulin-associated alpha) [Source:MGI Symbol;Acc:MGI:101774]
ENSMUSG00000003380	624.2098225	663.479329	625.9860759	745.5108747	728.5653376	589.1578131	Rabac1	Rab acceptor 1 (prenylated) [Source:MGI Symbol;Acc:MGI:1201692]
ENSMUSG00000003382	3386.935493	1666.100222	3255.584519	661.6047349	629.0345538	788.3762402	Etv3	ets variant 3 [Source:MGI Symbol;Acc:MGI:1350926]
ENSMUSG00000003402	1236.99484	1273.126664	1224.556703	1220.014562	1246.125414	1377.534053	Prkcsh	protein kinase C substrate 80K-H [Source:MGI Symbol;Acc:MGI:107877]
ENSMUSG00000003410	0	0	0	0	0	0.944163162	Elavl3	ELAV like RNA binding protein 3 [Source:MGI Symbol;Acc:MGI:109157]
ENSMUSG00000003411	1.038618673	0	0	0	0.995307838	0	Rab3b	RAB3B, member RAS oncogene family [Source:MGI Symbol;Acc:MGI:1917158]
ENSMUSG00000003418	0	0	0	0	0	0	St8sia6	ST8 alpha-N-acetyl-neuraminide alpha-2,8-sialyltransferase 6 [Source:MGI Symbol;Acc:MGI:2386797]
ENSMUSG00000003420	118.4025287	119.7761872	106.2348633	83.90613985	72.6574722	96.30464252	Fcgrt	Fc fragment of IgG receptor and transporter [Source:MGI Symbol;Acc:MGI:103017]
ENSMUSG00000003421	547.3520407	619.0679337	488.908833	436.8905902	353.3342826	400.3251807	Nosip	nitric oxide synthase interacting protein [Source:MGI Symbol;Acc:MGI:1913644]
ENSMUSG00000003423	159.9472757	127.8509863	158.7811397	136.9502512	90.57301329	111.4112531	Pih1d1	PIH1 domain containing 1 [Source:MGI Symbol;Acc:MGI:1916095]
ENSMUSG00000003429	10506.6665	11822.85173	10949.04478	11662.95344	11144.46187	11771.8263	Rps11	ribosomal protein S11 [Source:MGI Symbol;Acc:MGI:1351329]
ENSMUSG00000003435	229.5347268	263.7767718	252.450589	260.398365	226.9301871	274.7514801	Supt5	suppressor of Ty 5, DSIF elongation factor subunit [Source:MGI Symbol;Acc:MGI:1202400]
ENSMUSG00000003436	4.154474692	1.345799856	4.56924143	0.964438389	5.97184703	21.71575273	Dll3	delta like canonical Notch ligand 3 [Source:MGI Symbol;Acc:MGI:1096877]
ENSMUSG00000003437	1521.576356	1438.660046	1574.103673	1495.843941	1144.604014	1498.386938	Paf1	Paf1, RNA polymerase II complex component [Source:MGI Symbol;Acc:MGI:1923988]
ENSMUSG00000003438	159.9472757	174.9539813	145.0734154	171.6700332	149.2961757	202.9950798	Timm50	translocase of inner mitochondrial membrane 50 [Source:MGI Symbol;Acc:MGI:1913775]
ENSMUSG00000003444	795.5819036	847.8539092	807.6134228	790.839479	768.3776512	765.7163244	Med29	mediator complex subunit 29 [Source:MGI Symbol;Acc:MGI:1914474]
ENSMUSG00000003452	0	4.037399568	0	0.964438389	1.990615677	2.832489486	Bicd1	BICD cargo adaptor 1 [Source:MGI Symbol;Acc:MGI:1101760]
ENSMUSG00000003458	1516.383263	1301.388461	1363.918567	1057.024474	948.5283699	1275.564432	Ncstn	nicastrin [Source:MGI Symbol;Acc:MGI:1891700]
ENSMUSG00000003464	469.4556402	610.9931346	571.1551788	342.3756281	296.6017358	338.9545751	Pex19	peroxisomal biogenesis factor 19 [Source:MGI Symbol;Acc:MGI:1334458]
ENSMUSG00000003469	0	0	2.284620715	0	0	0.944163162	Phyhip	phytanoyl-CoA hydroxylase interacting protein [Source:MGI Symbol;Acc:MGI:1860417]
ENSMUSG00000003476	0	0	1.142310358	0	0	1.888326324	Crhr2	corticotropin releasing hormone receptor 2 [Source:MGI Symbol;Acc:MGI:894312]
ENSMUSG00000003477	0	0	0	0	0	0	Inmt	indolethylamine N-methyltransferase [Source:MGI Symbol;Acc:MGI:102963]
ENSMUSG00000003484	0	0	0	1.928876778	0	1.888326324	Cyp4f18	cytochrome P450, family 4, subfamily f, polypeptide 18 [Source:MGI Symbol;Acc:MGI:1919304]
ENSMUSG00000003500	1242.187933	1072.602485	1315.941532	1252.805467	990.3312991	1130.163305	Impdh1	inosine monophosphate dehydrogenase 1 [Source:MGI Symbol;Acc:MGI:96567]
ENSMUSG00000003505	0	0	1.142310358	0.964438389	0	0	Psg18	pregnancy specific glycoprotein 18 [Source:MGI Symbol;Acc:MGI:1347251]
ENSMUSG00000003518	695.874511	816.9005125	678.5323524	693.4312017	558.3676973	596.7111184	Dusp3	dual specificity phosphatase 3 (vaccinia virus phosphatase VH1-related) [Source:MGI Symbol;Acc:MGI:1919599]
ENSMUSG00000003526	30.11994152	14.80379842	36.55393144	20.25320617	40.80762137	27.3807317	Prodh	proline dehydrogenase [Source:MGI Symbol;Acc:MGI:97770]
ENSMUSG00000003527	273.156711	366.0575608	424.939453	453.2860428	419.0245999	335.1779225	Ess2	ess-2 splicing factor [Source:MGI Symbol;Acc:MGI:107854]
ENSMUSG00000003528	1255.689976	1189.687073	909.2790446	891.1410715	839.0445077	769.492977	Slc25a1	solute carrier family 25 (mitochondrial carrier, citrate transporter), member 1 [Source:MGI Symbol;Acc:MGI:1345283]
ENSMUSG00000003531	402.9840452	406.4315565	430.6510048	448.4638509	396.1325196	338.010412	Dgcr6	DiGeorge syndrome critical region gene 6 [Source:MGI Symbol;Acc:MGI:1202877]
ENSMUSG00000003534	0	0	1.142310358	1.928876778	2.985923515	0.944163162	Ddr1	discoidin domain receptor family, member 1 [Source:MGI Symbol;Acc:MGI:99216]
ENSMUSG00000003541	478.8032083	440.0765529	439.7894877	228.5718982	173.1835639	218.1016904	Ier3	immediate early response 3 [Source:MGI Symbol;Acc:MGI:104814]
ENSMUSG00000003545	112.1708167	141.3089849	116.5156565	55.93742656	35.83108218	31.15738434	Fosb	FBJ osteosarcoma oncogene B [Source:MGI Symbol;Acc:MGI:95575]
ENSMUSG00000003546	558.7768461	617.7221339	600.8552481	857.3857279	977.3922972	1021.584541	Klc4	kinesin light chain 4 [Source:MGI Symbol;Acc:MGI:1922014]
ENSMUSG00000003549	289.7746098	157.4585831	225.0351404	213.140884	208.0193382	174.670185	Ercc1	excision repair cross-complementing rodent repair deficiency, complementation group 1 [Source:MGI Symbol;Acc:MGI:95412]
ENSMUSG00000003555	0	0	0	2.893315167	0.995307838	0	Cyp17a1	cytochrome P450, family 17, subfamily a, polypeptide 1 [Source:MGI Symbol;Acc:MGI:88586]
ENSMUSG00000003559	176.5651744	191.1035795	139.3618636	165.8834029	157.2586385	145.4011269	As3mt	arsenite methyltransferase [Source:MGI Symbol;Acc:MGI:1929882]
ENSMUSG00000003573	251.3457189	430.6559539	384.9585905	458.1082348	448.8838351	483.4115389	Homer3	homer scaffolding protein 3 [Source:MGI Symbol;Acc:MGI:1347359]
ENSMUSG00000003575	184.8741238	141.3089849	203.3312436	219.8919527	252.8081909	220.9341799	Crtc1	CREB regulated transcription coactivator 1 [Source:MGI Symbol;Acc:MGI:2142523]
ENSMUSG00000003581	96.5915366	119.7761872	76.53479396	66.54624884	53.74662327	41.54317913	Rnf215	ring finger protein 215 [Source:MGI Symbol;Acc:MGI:1918923]
ENSMUSG00000003585	33.23579754	33.6449964	60.54244895	40.50641234	44.78885272	42.48734229	Sec14l2	SEC14-like lipid binding 2 [Source:MGI Symbol;Acc:MGI:1915065]
ENSMUSG00000003604	46.73784029	44.41139525	70.82324217	54.00854979	38.81700569	47.2081581	Aven	apoptosis, caspase activation inhibitor [Source:MGI Symbol;Acc:MGI:1921518]
ENSMUSG00000003617	1837.316433	1597.464429	1366.203188	4424.843329	3978.24543	4272.338308	Cp	ceruloplasmin [Source:MGI Symbol;Acc:MGI:88476]
ENSMUSG00000003623	221.2257774	289.346969	212.4697265	235.3229669	211.0052617	187.8884692	Crot	carnitine O-octanoyltransferase [Source:MGI Symbol;Acc:MGI:1921364]
ENSMUSG00000003644	313.6628393	417.1979553	297.000693	391.5619859	249.8222674	376.7211016	Rps6ka1	ribosomal protein S6 kinase polypeptide 1 [Source:MGI Symbol;Acc:MGI:104558]
ENSMUSG00000003657	1.038618673	0	0	0	0	0	Calb2	calbindin 2 [Source:MGI Symbol;Acc:MGI:101914]
ENSMUSG00000003660	953.4519419	1162.771076	1007.517735	782.1595335	897.7676702	801.5945245	Snrnp200	small nuclear ribonucleoprotein 200 (U5) [Source:MGI Symbol;Acc:MGI:2444401]
ENSMUSG00000003662	342.7441621	426.6185543	331.2700037	416.6373841	446.8932194	467.3607652	Ciao1	cytosolic iron-sulfur protein assembly 1 [Source:MGI Symbol;Acc:MGI:1346998]
ENSMUSG00000003665	0	2.691599712	0	0.964438389	0	0	Has1	hyaluronan synthase 1 [Source:MGI Symbol;Acc:MGI:106590]
ENSMUSG00000003680	2.077237346	0	0	0.964438389	0	0	Taf6l	TATA-box binding protein associated factor 6 like [Source:MGI Symbol;Acc:MGI:2444957]
ENSMUSG00000003721	156.8314196	195.1409791	141.6464843	223.7497063	137.3524817	165.2285533	Insig2	insulin induced gene 2 [Source:MGI Symbol;Acc:MGI:1920249]
ENSMUSG00000003731	1396.942115	1083.368884	967.5368729	870.8878653	836.0585842	690.1832714	Kpna6	karyopherin (importin) alpha 6 [Source:MGI Symbol;Acc:MGI:1100836]
ENSMUSG00000003746	56.08540835	47.10299496	54.83089716	49.18635784	41.80292921	56.64978972	Man1a	mannosidase 1, alpha [Source:MGI Symbol;Acc:MGI:104677]
ENSMUSG00000003752	93.47568058	98.24338948	83.3886561	100.3015925	89.57770545	100.0812952	Itpkc	inositol 1,4,5-trisphosphate 3-kinase C [Source:MGI Symbol;Acc:MGI:2442554]
ENSMUSG00000003762	254.4615749	296.0759683	268.442934	379.9887253	338.404665	376.7211016	Coq8b	coenzyme Q8B [Source:MGI Symbol;Acc:MGI:1924139]
ENSMUSG00000003778	119.4411474	106.3181886	129.0810704	153.3457039	144.3196366	116.1320689	Brd8	bromodomain containing 8 [Source:MGI Symbol;Acc:MGI:1925906]
ENSMUSG00000003779	54.008171	65.94419294	62.82706967	140.8080048	203.042799	183.1676534	Kif20a	kinesin family member 20A [Source:MGI Symbol;Acc:MGI:1201682]
ENSMUSG00000003808	330.2807381	444.1139525	378.1047284	479.3258794	447.8885272	449.4216651	Farsa	phenylalanyl-tRNA synthetase, alpha subunit [Source:MGI Symbol;Acc:MGI:1913840]
ENSMUSG00000003809	208.7623533	30.95339669	223.8928301	145.6301967	142.3290209	137.8478216	Gcdh	glutaryl-Coenzyme A dehydrogenase [Source:MGI Symbol;Acc:MGI:104541]
ENSMUSG00000003810	727.0330712	483.1421483	961.8253211	631.7071448	604.1518579	741.1680821	Mast2	microtubule associated serine/threonine kinase 2 [Source:MGI Symbol;Acc:MGI:894676]
ENSMUSG00000003812	1153.905346	1509.987438	1063.490943	1593.252219	1657.187551	1437.016333	Dnase2a	deoxyribonuclease II alpha [Source:MGI Symbol;Acc:MGI:1329019]
ENSMUSG00000003813	930.6023311	672.899928	973.2484246	903.6787705	834.0679685	974.3763831	Rad23a	RAD23 homolog A, nucleotide excision repair protein [Source:MGI Symbol;Acc:MGI:105126]
ENSMUSG00000003814	707.2993164	783.2555161	681.9592835	629.778268	541.447464	513.6247601	Calr	calreticulin [Source:MGI Symbol;Acc:MGI:88252]
ENSMUSG00000003824	342.7441621	436.0391533	399.8086251	450.3927277	587.2316246	457.9191336	Syce2	synaptonemal complex central element protein 2 [Source:MGI Symbol;Acc:MGI:1919096]
ENSMUSG00000003847	2444.908357	3415.640034	2595.329132	2628.09461	2351.912422	2489.758258	Nfat5	nuclear factor of activated T cells 5 [Source:MGI Symbol;Acc:MGI:1859333]
ENSMUSG00000003848	270.040855	383.5529589	230.7466922	473.539249	277.6908869	309.6855171	Nob1	NIN1/RPN12 binding protein 1 homolog [Source:MGI Symbol;Acc:MGI:1914869]
ENSMUSG00000003849	1.038618673	1.345799856	1.142310358	1.928876778	2.985923515	0.944163162	Nqo1	NAD(P)H dehydrogenase, quinone 1 [Source:MGI Symbol;Acc:MGI:103187]
ENSMUSG00000003863	4.154474692	5.383199424	1.142310358	3.857753556	4.976539192	1.888326324	Ppfia3	protein tyrosine phosphatase, receptor type, f polypeptide (PTPRF), interacting protein (liprin), alpha 3 [Source:MGI Symbol;Acc:MGI:1924037]
ENSMUSG00000003865	922.2933817	1287.930462	960.6830107	791.8039174	581.2597776	727.0056347	Gys1	glycogen synthase 1, muscle [Source:MGI Symbol;Acc:MGI:101805]
ENSMUSG00000003868	778.9640048	1080.677284	1000.663873	1054.131159	1138.632167	1087.675963	Ruvbl2	RuvB-like protein 2 [Source:MGI Symbol;Acc:MGI:1342299]
ENSMUSG00000003872	2.077237346	6.72899928	25.13082787	5.786630334	3.981231353	13.21828427	Lin7b	lin-7 homolog B (C. elegans) [Source:MGI Symbol;Acc:MGI:1330858]
ENSMUSG00000003873	2297.424505	2594.702122	2128.124196	2664.743269	2888.383347	2256.549957	Bax	BCL2-associated X protein [Source:MGI Symbol;Acc:MGI:99702]
ENSMUSG00000003882	1131.055735	799.4051144	1333.076187	2791.084698	2799.800949	3193.159814	Il7r	interleukin 7 receptor [Source:MGI Symbol;Acc:MGI:96562]
ENSMUSG00000003923	245.1140069	187.06618	238.7428647	335.6245594	318.4985083	312.5180066	Tfam	transcription factor A, mitochondrial [Source:MGI Symbol;Acc:MGI:107810]
ENSMUSG00000003929	146.4452329	205.907378	114.2310358	237.2518437	158.2539463	136.9036585	Zfp81	zinc finger protein 81 [Source:MGI Symbol;Acc:MGI:1890752]
ENSMUSG00000003934	1.038618673	4.037399568	0	0.964438389	3.981231353	0	Efnb3	ephrin B3 [Source:MGI Symbol;Acc:MGI:109196]
ENSMUSG00000003948	0	0	0	0	0	0	Mmd	monocyte to macrophage differentiation-associated [Source:MGI Symbol;Acc:MGI:1914718]
ENSMUSG00000003949	1.038618673	0	0	0	0	0	Hlf	hepatic leukemia factor [Source:MGI Symbol;Acc:MGI:96108]
ENSMUSG00000003955	3243.606116	3321.434044	3477.192728	2825.80448	2863.500651	2614.387795	Fam162a	family with sequence similarity 162, member A [Source:MGI Symbol;Acc:MGI:1917436]
ENSMUSG00000003970	8526.020688	9810.88095	8503.358302	7246.790055	7071.662191	7094.441999	Rpl8	ribosomal protein L8 [Source:MGI Symbol;Acc:MGI:1350927]
ENSMUSG00000003974	0	0	0	0	0	0	Grm3	glutamate receptor, metabotropic 3 [Source:MGI Symbol;Acc:MGI:1351340]
ENSMUSG00000003992	2.077237346	2.691599712	1.142310358	0.964438389	7.962462706	4.72081581	Ssbp2	single-stranded DNA binding protein 2 [Source:MGI Symbol;Acc:MGI:1914220]
ENSMUSG00000004018	81.0122565	102.2807891	92.52713896	89.69277018	50.76069975	43.43150545	Fancl	Fanconi anemia, complementation group L [Source:MGI Symbol;Acc:MGI:1914280]
ENSMUSG00000004031	1.038618673	1.345799856	0	0	0	0	Brinp2	bone morphogenic protein/retinoic acid inducible neural-specific 2 [Source:MGI Symbol;Acc:MGI:2443333]
ENSMUSG00000004032	0	4.037399568	1.142310358	0	0.995307838	1.888326324	Gstm5	glutathione S-transferase, mu 5 [Source:MGI Symbol;Acc:MGI:1309466]
ENSMUSG00000004035	0	0	0	0	0	0	Gstm7	glutathione S-transferase, mu 7 [Source:MGI Symbol;Acc:MGI:1915562]
ENSMUSG00000004038	0	0	0	0.964438389	0	0.944163162	Gstm3	glutathione S-transferase, mu 3 [Source:MGI Symbol;Acc:MGI:106026]
ENSMUSG00000004040	2515.534426	2775.039303	2258.347577	1700.30488	1620.361161	1365.259932	Stat3	signal transducer and activator of transcription 3 [Source:MGI Symbol;Acc:MGI:103038]
ENSMUSG00000004043	88.28258721	146.6921843	116.5156565	83.90613985	61.70908598	85.91884774	Stat5a	signal transducer and activator of transcription 5A [Source:MGI Symbol;Acc:MGI:103036]
ENSMUSG00000004044	0	0	0	0	0	0.944163162	Cavin1	caveolae associated 1 [Source:MGI Symbol;Acc:MGI:1277968]
ENSMUSG00000004054	373.9027223	317.608766	365.5393144	397.3486163	321.4844318	332.345433	Map3k11	mitogen-activated protein kinase kinase kinase 11 [Source:MGI Symbol;Acc:MGI:1346880]
ENSMUSG00000004056	308.4697459	397.0109575	275.2967962	282.580448	230.9114185	240.7616063	Akt2	thymoma viral proto-oncogene 2 [Source:MGI Symbol;Acc:MGI:104874]
ENSMUSG00000004069	750.9213007	785.9471159	836.1711817	1258.592098	1373.524817	1074.457678	Dnaja3	DnaJ heat shock protein family (Hsp40) member A3 [Source:MGI Symbol;Acc:MGI:1933786]
ENSMUSG00000004070	2180.060595	2174.812567	2372.578613	3482.587023	2778.899485	2705.971622	Hmox2	heme oxygenase 2 [Source:MGI Symbol;Acc:MGI:109373]
ENSMUSG00000004071	259.6546683	316.2629661	290.1468308	271.9716257	290.6298888	271.9189906	Cdip1	cell death inducing Trp53 target 1 [Source:MGI Symbol;Acc:MGI:1913876]
ENSMUSG00000004085	2655.747947	489.8711476	1366.203188	855.4568511	1011.232764	893.1783512	Map3k20	mitogen-activated protein kinase kinase kinase 20 [Source:MGI Symbol;Acc:MGI:2443258]
ENSMUSG00000004096	2983.951448	3625.584812	3637.116178	3151.784655	3388.027882	3049.647013	Cwc15	CWC15 spliceosome-associated protein [Source:MGI Symbol;Acc:MGI:1913320]
ENSMUSG00000004098	171.3720811	188.4119798	173.6311744	108.0170996	116.4510171	109.5229268	Col5a3	collagen, type V, alpha 3 [Source:MGI Symbol;Acc:MGI:1858212]
ENSMUSG00000004099	2059.580829	2666.029515	1962.489194	1935.627847	2038.390453	1658.894676	Dnmt1	DNA methyltransferase (cytosine-5) 1 [Source:MGI Symbol;Acc:MGI:94912]
ENSMUSG00000004100	394.6750958	127.8509863	371.2508662	575.7697183	516.5647681	449.4216651	Ppan	peter pan homolog [Source:MGI Symbol;Acc:MGI:2178445]
ENSMUSG00000004105	450.7605041	605.6099352	415.8009702	519.8322917	488.6961486	492.8531705	Angptl2	angiopoietin-like 2 [Source:MGI Symbol;Acc:MGI:1347002]
ENSMUSG00000004110	3.115856019	1.345799856	3.426931073	3.857753556	1.990615677	0	Cacna1e	calcium channel, voltage-dependent, R type, alpha 1E subunit [Source:MGI Symbol;Acc:MGI:106217]
ENSMUSG00000004113	0	0	0	1.928876778	0.995307838	0	Cacna1b	calcium channel, voltage-dependent, N type, alpha 1B subunit [Source:MGI Symbol;Acc:MGI:88296]
ENSMUSG00000004127	133.9818088	149.383784	126.7964497	164.9189645	144.3196366	162.3960639	Trmt10a	tRNA methyltransferase 10A [Source:MGI Symbol;Acc:MGI:1920421]
ENSMUSG00000004151	0	0	0	0.964438389	13.93430974	0.944163162	Etv1	ets variant 1 [Source:MGI Symbol;Acc:MGI:99254]
ENSMUSG00000004187	7.270330712	14.80379842	2.284620715	10.60882228	7.962462706	13.21828427	Kifc2	kinesin family member C2 [Source:MGI Symbol;Acc:MGI:109187]
ENSMUSG00000004207	14883.40559	16386.45905	14724.38051	20427.76952	19274.13629	21287.10265	Psap	prosaposin [Source:MGI Symbol;Acc:MGI:97783]
ENSMUSG00000004221	470.4942589	652.7129301	525.4627645	449.4282893	468.7899918	400.3251807	Ikbkg	inhibitor of kappaB kinase gamma [Source:MGI Symbol;Acc:MGI:1338074]
ENSMUSG00000004231	0	0	0	0	0	0	Pax2	paired box 2 [Source:MGI Symbol;Acc:MGI:97486]
ENSMUSG00000004233	74.78054446	164.1875824	78.81941467	130.1991825	76.63870355	111.4112531	Wars2	tryptophanyl tRNA synthetase 2 (mitochondrial) [Source:MGI Symbol;Acc:MGI:1917810]
ENSMUSG00000004263	3.115856019	0	0	0	2.985923515	0	Atn1	atrophin 1 [Source:MGI Symbol;Acc:MGI:104725]
ENSMUSG00000004264	1624.399605	1488.454641	1867.677435	2046.538262	1975.686059	2039.39243	Phb2	prohibitin 2 [Source:MGI Symbol;Acc:MGI:102520]
ENSMUSG00000004266	1866.397756	991.8544938	3091.091828	1898.979188	2963.031435	2044.113246	Ptpn6	protein tyrosine phosphatase, non-receptor type 6 [Source:MGI Symbol;Acc:MGI:96055]
ENSMUSG00000004267	757.1530127	788.6387156	637.4091795	428.2106447	326.460971	367.27947	Eno2	enolase 2, gamma neuronal [Source:MGI Symbol;Acc:MGI:95394]
ENSMUSG00000004268	831.9335572	1067.219286	1010.944666	898.8565786	944.5471386	957.3814462	Emg1	EMG1 N1-specific pseudouridine methyltransferase [Source:MGI Symbol;Acc:MGI:1315195]
ENSMUSG00000004270	354.1689675	362.0201612	407.8047977	204.4609385	182.1413344	218.1016904	Lpcat3	lysophosphatidylcholine acyltransferase 3 [Source:MGI Symbol;Acc:MGI:1315211]
ENSMUSG00000004285	1530.923924	1248.902266	1174.295048	1223.872316	1181.430404	1091.452615	Atp6v1f	ATPase, H+ transporting, lysosomal V1 subunit F [Source:MGI Symbol;Acc:MGI:1913394]
ENSMUSG00000004296	0	1.345799856	0	0	0	0	Il12b	interleukin 12b [Source:MGI Symbol;Acc:MGI:96540]
ENSMUSG00000004317	203.5692599	277.2347703	243.3121062	158.1678958	142.3290209	136.9036585	Clcn5	chloride channel, voltage-sensitive 5 [Source:MGI Symbol;Acc:MGI:99486]
ENSMUSG00000004319	832.9721758	938.0224996	629.413007	574.8052799	629.0345538	745.8888979	Clcn3	chloride channel, voltage-sensitive 3 [Source:MGI Symbol;Acc:MGI:103555]
ENSMUSG00000004328	1.038618673	0	0	0.964438389	17.91554109	2.832489486	Hif3a	hypoxia inducible factor 3, alpha subunit [Source:MGI Symbol;Acc:MGI:1859778]
ENSMUSG00000004341	0	0	0	0	0	0	Gpx6	glutathione peroxidase 6 [Source:MGI Symbol;Acc:MGI:1922762]
ENSMUSG00000004344	0	0	0	0	0	0	Gpx5	glutathione peroxidase 5 [Source:MGI Symbol;Acc:MGI:104886]
ENSMUSG00000004347	6.231712039	1.345799856	0	0	0.995307838	2.832489486	Pde1c	phosphodiesterase 1C [Source:MGI Symbol;Acc:MGI:108413]
ENSMUSG00000004356	230.5733454	244.9355738	270.7275547	435.9261518	429.9729861	460.751623	Utp20	UTP20 small subunit processome component [Source:MGI Symbol;Acc:MGI:1917933]
ENSMUSG00000004359	1.038618673	1.345799856	5.711551788	0	2.985923515	0	Spic	Spi-C transcription factor (Spi-1/PU.1 related) [Source:MGI Symbol;Acc:MGI:1341168]
ENSMUSG00000004360	1.038618673	5.383199424	0	0	0.995307838	0	9330159F19Rik	RIKEN cDNA 9330159F19 gene [Source:MGI Symbol;Acc:MGI:3036239]
ENSMUSG00000004364	1316.968478	1579.969031	1320.510773	1829.539624	2136.925929	1944.03195	Cul3	cullin 3 [Source:MGI Symbol;Acc:MGI:1347360]
ENSMUSG00000004366	0	0	0	0	0	0	Sst	somatostatin [Source:MGI Symbol;Acc:MGI:98326]
ENSMUSG00000004371	2.077237346	1.345799856	4.56924143	0.964438389	0	0	Il11	interleukin 11 [Source:MGI Symbol;Acc:MGI:107613]
ENSMUSG00000004383	0	1.345799856	0	0	0	5.664978972	Large1	LARGE xylosyl- and glucuronyltransferase 1 [Source:MGI Symbol;Acc:MGI:1342270]
ENSMUSG00000004393	343.7827808	355.291162	381.5316594	462.9304267	389.1653648	424.8734229	Ddx56	DEAD box helicase 56 [Source:MGI Symbol;Acc:MGI:1277172]
ENSMUSG00000004394	1525.730831	2003.895985	1906.515987	1919.232394	1772.64326	1867.554734	Tmed4	transmembrane p24 trafficking protein 4 [Source:MGI Symbol;Acc:MGI:1915070]
ENSMUSG00000004415	0	0	1.142310358	0	0	0	Col26a1	collagen, type XXVI, alpha 1 [Source:MGI Symbol;Acc:MGI:2155345]
ENSMUSG00000004446	734.3034019	469.6841497	946.9752864	917.180908	778.3307296	722.2848189	Bid	BH3 interacting domain death agonist [Source:MGI Symbol;Acc:MGI:108093]
ENSMUSG00000004451	1236.99484	1320.229659	1152.591151	1292.347441	1230.200488	1010.254583	Ralb	v-ral simian leukemia viral oncogene B [Source:MGI Symbol;Acc:MGI:1927244]
ENSMUSG00000004455	2.077237346	0	0	0	0	0	Ppp1cc	protein phosphatase 1 catalytic subunit gamma [Source:MGI Symbol;Acc:MGI:104872]
ENSMUSG00000004460	1915.212833	1841.054203	2251.493715	1877.761543	1565.61923	1812.793271	Dnajb11	DnaJ heat shock protein family (Hsp40) member B11 [Source:MGI Symbol;Acc:MGI:1915088]
ENSMUSG00000004462	118.4025287	102.2807891	156.496519	199.6387465	173.1835639	202.9950798	Tbccd1	TBCC domain containing 1 [Source:MGI Symbol;Acc:MGI:1917823]
ENSMUSG00000004473	0	0	0	0.964438389	2.985923515	0	Clec11a	C-type lectin domain family 11, member a [Source:MGI Symbol;Acc:MGI:1298219]
ENSMUSG00000004500	111.132198	104.9723888	75.3924836	129.2347441	110.4791701	104.802111	Zfp324	zinc finger protein 324 [Source:MGI Symbol;Acc:MGI:2444641]
ENSMUSG00000004508	865.1693547	710.5823239	897.855941	955.7584435	879.8521291	976.2647095	Gab2	growth factor receptor bound protein 2-associated protein 2 [Source:MGI Symbol;Acc:MGI:1333854]
ENSMUSG00000004530	940.9885178	1294.659461	1229.125945	1481.377366	1298.876729	1339.767527	Coro1c	coronin, actin binding protein 1C [Source:MGI Symbol;Acc:MGI:1345964]
ENSMUSG00000004535	2607.971488	3088.610669	2240.070611	1899.943626	1965.732981	1682.498755	Tax1bp1	Tax1 (human T cell leukemia virus type I) binding protein 1 [Source:MGI Symbol;Acc:MGI:1289308]
ENSMUSG00000004540	0	0	0	0	0	0.944163162	Psg17	pregnancy specific glycoprotein 17 [Source:MGI Symbol;Acc:MGI:1347250]
ENSMUSG00000004542	1.038618673	1.345799856	0	0.964438389	0	0	Psg19	pregnancy specific glycoprotein 19 [Source:MGI Symbol;Acc:MGI:1347252]
ENSMUSG00000004552	84.12811252	100.9349892	90.24251825	77.15507112	90.57301329	89.69550039	Ctse	cathepsin E [Source:MGI Symbol;Acc:MGI:107361]
ENSMUSG00000004558	893.2120589	991.8544938	964.1099418	819.7726307	871.8896664	646.7517659	Ndrg2	N-myc downstream regulated gene 2 [Source:MGI Symbol;Acc:MGI:1352498]
ENSMUSG00000004561	127.7500968	172.2623816	150.7849672	102.2304692	113.4650936	123.6853742	Mettl17	methyltransferase like 17 [Source:MGI Symbol;Acc:MGI:1098577]
ENSMUSG00000004562	155.792801	141.3089849	150.7849672	62.68849529	43.79354489	58.53811604	Arhgef40	Rho guanine nucleotide exchange factor (GEF) 40 [Source:MGI Symbol;Acc:MGI:2685515]
ENSMUSG00000004565	340.6669248	219.3653765	370.1085559	400.2419315	331.4375102	327.6246172	Pnpla6	patatin-like phospholipase domain containing 6 [Source:MGI Symbol;Acc:MGI:1354723]
ENSMUSG00000004567	616.9394918	213.9821771	527.7473852	917.180908	1148.585245	899.7874933	Mcoln1	mucolipin 1 [Source:MGI Symbol;Acc:MGI:1890498]
ENSMUSG00000004568	245.1140069	242.2439741	193.0504504	215.0697608	194.0850285	191.6651219	Arhgef18	rho/rac guanine nucleotide exchange factor (GEF) 18 [Source:MGI Symbol;Acc:MGI:2142567]
ENSMUSG00000004591	334.4352127	398.3567574	359.8277626	215.0697608	282.6674261	275.6956433	Pkn2	protein kinase N2 [Source:MGI Symbol;Acc:MGI:109211]
ENSMUSG00000004609	480.8804457	720.0029229	678.5323524	3732.376566	3218.825549	3680.348005	Cd33	CD33 antigen [Source:MGI Symbol;Acc:MGI:99440]
ENSMUSG00000004610	1.038618673	2.691599712	0	0.964438389	0	0	Etfb	electron transferring flavoprotein, beta polypeptide [Source:MGI Symbol;Acc:MGI:106098]
ENSMUSG00000004612	0	0	0	0	0	0	Nkg7	natural killer cell group 7 sequence [Source:MGI Symbol;Acc:MGI:1931250]
ENSMUSG00000004626	691.7200363	598.8809359	710.5170424	600.8451164	614.1049362	579.7161814	Stxbp2	syntaxin binding protein 2 [Source:MGI Symbol;Acc:MGI:107370]
ENSMUSG00000004630	4.154474692	2.691599712	20.56158644	2.893315167	3.981231353	8.497468458	Pcp2	Purkinje cell protein 2 (L7) [Source:MGI Symbol;Acc:MGI:97508]
ENSMUSG00000004631	4.154474692	6.72899928	6.853862145	6.751068723	7.962462706	2.832489486	Sgce	sarcoglycan, epsilon [Source:MGI Symbol;Acc:MGI:1329042]
ENSMUSG00000004633	0	0	1.142310358	0.964438389	0	0	Chn2	chimerin 2 [Source:MGI Symbol;Acc:MGI:1917243]
ENSMUSG00000004637	51.93093366	29.60759683	71.96555253	93.55052374	68.67624084	67.0355845	Wwox	WW domain-containing oxidoreductase [Source:MGI Symbol;Acc:MGI:1931237]
ENSMUSG00000004642	292.8904658	410.4689561	370.1085559	256.5406115	326.460971	347.4520436	Slbp	stem-loop binding protein [Source:MGI Symbol;Acc:MGI:108402]
ENSMUSG00000004651	8.308949385	0	1.142310358	1.928876778	4.976539192	2.832489486	Tyr	tyrosinase [Source:MGI Symbol;Acc:MGI:98880]
ENSMUSG00000004654	0	0	0	0	0	0	Ghrhr	growth hormone releasing hormone receptor [Source:MGI Symbol;Acc:MGI:95710]
ENSMUSG00000004655	1.038618673	0	0	0	0.995307838	0	Aqp1	aquaporin 1 [Source:MGI Symbol;Acc:MGI:103201]
ENSMUSG00000004661	117.3639101	208.5989777	147.3580361	113.8037299	96.54486032	103.8579478	Arid3b	AT rich interactive domain 3B (BRIGHT-like) [Source:MGI Symbol;Acc:MGI:1930768]
ENSMUSG00000004665	1.038618673	0	0	3.857753556	3.981231353	1.888326324	Cnn2	calponin 2 [Source:MGI Symbol;Acc:MGI:105093]
ENSMUSG00000004667	505.8072938	316.2629661	507.1857988	654.8536662	552.3958503	649.5842554	Polr2e	polymerase (RNA) II (DNA directed) polypeptide E [Source:MGI Symbol;Acc:MGI:1913670]
ENSMUSG00000004668	0	0	0	0	0	4.72081581	Abca13	ATP-binding cassette, sub-family A (ABC1), member 13 [Source:MGI Symbol;Acc:MGI:2388707]
ENSMUSG00000004677	869.3238294	678.2831274	1062.348633	789.8750406	769.372959	886.5692091	Myo9b	myosin IXb [Source:MGI Symbol;Acc:MGI:106624]
ENSMUSG00000004698	431.0267493	434.6933535	477.4857295	326.9446139	297.5970437	233.208301	Hdac9	histone deacetylase 9 [Source:MGI Symbol;Acc:MGI:1931221]
ENSMUSG00000004707	294.9677032	283.9637696	297.000693	715.6132847	745.4855709	697.7365767	Ly9	lymphocyte antigen 9 [Source:MGI Symbol;Acc:MGI:96885]
ENSMUSG00000004709	1.038618673	0	0	0.964438389	0.995307838	2.832489486	Cd244a	CD244 molecule A [Source:MGI Symbol;Acc:MGI:109294]
ENSMUSG00000004730	829.8563198	886.8821051	806.4711124	1546.959176	1481.018063	1603.189049	Adgre1	adhesion G protein-coupled receptor E1 [Source:MGI Symbol;Acc:MGI:106912]
ENSMUSG00000004748	9.347568058	26.91599712	11.42310358	42.43528912	49.76539192	50.98481075	Mtfp1	mitochondrial fission process 1 [Source:MGI Symbol;Acc:MGI:1916686]
ENSMUSG00000004768	58.16264569	30.95339669	41.12317287	61.7240569	42.79823705	48.15232126	Rab23	RAB23, member RAS oncogene family [Source:MGI Symbol;Acc:MGI:99833]
ENSMUSG00000004771	2112.550381	1803.371807	2260.632198	2330.083148	1281.956496	2316.976399	Rab11a	RAB11A, member RAS oncogene family [Source:MGI Symbol;Acc:MGI:1858202]
ENSMUSG00000004788	1036.541436	1005.312492	1265.679876	1204.583548	1298.876729	930.0007145	Eif2b2	eukaryotic translation initiation factor 2B, subunit 2 beta [Source:MGI Symbol;Acc:MGI:2145118]
ENSMUSG00000004789	1177.793575	1296.005261	1365.060877	1089.81538	1149.580553	1236.853742	Dlst	dihydrolipoamide S-succinyltransferase (E2 component of 2-oxo-glutarate complex) [Source:MGI Symbol;Acc:MGI:1926170]
ENSMUSG00000004791	0	1.345799856	0	0	0	0	Pgf	placental growth factor [Source:MGI Symbol;Acc:MGI:105095]
ENSMUSG00000004798	34.27441621	34.99079625	41.12317287	42.43528912	39.81231353	42.48734229	Ulk2	unc-51 like kinase 2 [Source:MGI Symbol;Acc:MGI:1352758]
ENSMUSG00000004814	34.27441621	21.53279769	18.27696572	19.28876778	12.9390019	16.05077375	Ccl24	chemokine (C-C motif) ligand 24 [Source:MGI Symbol;Acc:MGI:1928953]
ENSMUSG00000004815	506.8459125	640.6007314	648.8322831	773.479588	700.6967182	792.1528929	Dgkq	diacylglycerol kinase, theta [Source:MGI Symbol;Acc:MGI:102918]
ENSMUSG00000004821	0	0	0	0	0	0	Tmed11	transmembrane p24 trafficking protein 11 [Source:MGI Symbol;Acc:MGI:1914616]
ENSMUSG00000004837	535.9272353	619.0679337	565.443627	226.6430214	180.1507187	216.2133641	Grap	GRB2-related adaptor protein [Source:MGI Symbol;Acc:MGI:1918770]
ENSMUSG00000004842	0	0	1.142310358	0	0	0	Pou1f1	POU domain, class 1, transcription factor 1 [Source:MGI Symbol;Acc:MGI:97588]
ENSMUSG00000004843	545.2748034	146.6921843	605.4244895	664.49805	565.3348522	507.9597811	Chmp2b	charged multivesicular body protein 2B [Source:MGI Symbol;Acc:MGI:1916192]
ENSMUSG00000004846	1455.104761	917.8355017	1256.541393	1058.953351	1131.665012	1167.929831	Plod3	procollagen-lysine, 2-oxoglutarate 5-dioxygenase 3 [Source:MGI Symbol;Acc:MGI:1347008]
ENSMUSG00000004849	2411.672559	3116.872466	2934.595309	2609.770281	2384.757581	2405.727737	Ap1s1	adaptor protein complex AP-1, sigma 1 [Source:MGI Symbol;Acc:MGI:1098244]
ENSMUSG00000004864	5.193093366	1.345799856	0	1.928876778	5.97184703	4.72081581	Mapk13	mitogen-activated protein kinase 13 [Source:MGI Symbol;Acc:MGI:1346864]
ENSMUSG00000004865	704.1834604	663.479329	515.1819713	595.058486	584.2457011	544.7821445	Srpk1	serine/arginine-rich protein specific kinase 1 [Source:MGI Symbol;Acc:MGI:106908]
ENSMUSG00000004872	106.9777233	126.5051865	129.0810704	105.1237844	68.67624084	62.31476869	Pax3	paired box 3 [Source:MGI Symbol;Acc:MGI:97487]
ENSMUSG00000004880	149.5610889	188.4119798	149.6426568	233.3940901	215.9818009	229.4316484	Lbr	lamin B receptor [Source:MGI Symbol;Acc:MGI:2138281]
ENSMUSG00000004885	73.74192579	67.2899928	69.68093181	8.679945501	8.957770545	16.05077375	Crabp2	cellular retinoic acid binding protein II [Source:MGI Symbol;Acc:MGI:88491]
ENSMUSG00000004891	20.77237346	47.10299496	47.97703502	4.822191945	9.953078383	4.72081581	Nes	nestin [Source:MGI Symbol;Acc:MGI:101784]
ENSMUSG00000004892	0	0	0	0.964438389	0	0	Bcan	brevican [Source:MGI Symbol;Acc:MGI:1096385]
ENSMUSG00000004894	0	0	0	0	0	0	Hapln2	hyaluronan and proteoglycan link protein 2 [Source:MGI Symbol;Acc:MGI:2137300]
ENSMUSG00000004895	1588.047951	1515.370638	1258.826014	1567.212382	1698.99048	1493.666122	Prcc	papillary renal cell carcinoma (translocation-associated) [Source:MGI Symbol;Acc:MGI:2137738]
ENSMUSG00000004896	205.6464973	273.1973708	348.4046591	290.2959551	247.8316517	304.0205382	Rrnad1	ribosomal RNA adenine dimethylase domain containing 1 [Source:MGI Symbol;Acc:MGI:2387197]
ENSMUSG00000004897	6735.442095	8343.959107	6046.248723	7985.549861	6845.727312	7399.4067	Hdgf	heparin binding growth factor [Source:MGI Symbol;Acc:MGI:1194494]
ENSMUSG00000004902	0	0	0	0	0	0	Slc25a18	solute carrier family 25 (mitochondrial carrier), member 18 [Source:MGI Symbol;Acc:MGI:1919053]
ENSMUSG00000004929	19.73375479	9.420598991	12.56541393	14.46657584	8.957770545	15.10661059	Thop1	thimet oligopeptidase 1 [Source:MGI Symbol;Acc:MGI:1354165]
ENSMUSG00000004931	487.1121577	344.5247631	576.8667306	448.4638509	484.7149173	389.9393859	Apba3	amyloid beta (A4) precursor protein-binding, family A, member 3 [Source:MGI Symbol;Acc:MGI:1888527]
ENSMUSG00000004933	3.115856019	4.037399568	2.284620715	1.928876778	3.981231353	4.72081581	Matk	megakaryocyte-associated tyrosine kinase [Source:MGI Symbol;Acc:MGI:99259]
ENSMUSG00000004934	731.1875459	865.3493074	691.0977663	618.2050074	471.7759154	593.8786289	Pias4	protein inhibitor of activated STAT 4 [Source:MGI Symbol;Acc:MGI:2136940]
ENSMUSG00000004936	2837.506215	2749.469106	1969.343056	1778.424389	1609.412775	1707.99116	Map2k1	mitogen-activated protein kinase kinase 1 [Source:MGI Symbol;Acc:MGI:1346866]
ENSMUSG00000004937	722.8785965	861.3119078	857.8750785	824.5948226	644.9594792	694.9040872	Sgta	small glutamine-rich tetratricopeptide repeat (TPR)-containing, alpha [Source:MGI Symbol;Acc:MGI:1098703]
ENSMUSG00000004939	4.154474692	1.345799856	3.426931073	1.928876778	0.995307838	0.944163162	Nmrk2	nicotinamide riboside kinase 2 [Source:MGI Symbol;Acc:MGI:1916814]
ENSMUSG00000004945	934.7568058	1072.602485	900.1405618	773.479588	735.5324925	781.7670981	Tmem242	transmembrane protein 242 [Source:MGI Symbol;Acc:MGI:1917794]
ENSMUSG00000004947	1475.877134	1865.2786	1279.3876	1440.870953	1248.116029	1334.102548	Dtx2	deltex 2, E3 ubiquitin ligase [Source:MGI Symbol;Acc:MGI:1921448]
ENSMUSG00000004948	8.308949385	9.420598991	5.711551788	8.679945501	0	8.497468458	Zp3	zona pellucida glycoprotein 3 [Source:MGI Symbol;Acc:MGI:99215]
ENSMUSG00000004951	0	0	0	0	0	0	Hspb1	heat shock protein 1 [Source:MGI Symbol;Acc:MGI:96240]
ENSMUSG00000004952	1869.513612	2189.616366	2308.609233	2163.235307	1828.380499	1750.478502	Rasa4	RAS p21 protein activator 4 [Source:MGI Symbol;Acc:MGI:1858600]
ENSMUSG00000004961	1.038618673	0	0	0.964438389	0	0.944163162	Syt5	synaptotagmin V [Source:MGI Symbol;Acc:MGI:1926368]
ENSMUSG00000004980	1922.483164	574.6565385	2618.17534	1919.232394	1801.507187	1716.488628	Hnrnpa2b1	heterogeneous nuclear ribonucleoprotein A2/B1 [Source:MGI Symbol;Acc:MGI:104819]
ENSMUSG00000004988	4.154474692	0	2.284620715	1.928876778	3.981231353	1.888326324	Fxyd4	FXYD domain-containing ion transport regulator 4 [Source:MGI Symbol;Acc:MGI:1889005]
ENSMUSG00000004994	354.1689675	413.1605558	327.8430726	293.1892703	301.578275	272.8631538	Ccdc130	coiled-coil domain containing 130 [Source:MGI Symbol;Acc:MGI:1914986]
ENSMUSG00000004996	159.9472757	324.3377653	205.6158644	402.1708082	282.6674261	415.4317913	Mri1	methylthioribose-1-phosphate isomerase 1 [Source:MGI Symbol;Acc:MGI:1915123]
ENSMUSG00000005034	642.9049587	497.9459467	693.382387	1130.321792	990.3312991	941.3306725	Prkacb	protein kinase, cAMP dependent, catalytic, beta [Source:MGI Symbol;Acc:MGI:97594]
ENSMUSG00000005043	86.20534987	82.09379121	84.53096646	195.780993	192.0944128	201.1067535	Sgsh	N-sulfoglucosamine sulfohydrolase (sulfamidase) [Source:MGI Symbol;Acc:MGI:1350341]
ENSMUSG00000005045	24.92684815	17.49539813	25.13082787	37.61309717	18.91084893	19.8274264	Chd5	chromodomain helicase DNA binding protein 5 [Source:MGI Symbol;Acc:MGI:3036258]
ENSMUSG00000005054	21948.0898	25169.14891	24038.77916	31121.46238	30452.43862	32905.03036	Cstb	cystatin B [Source:MGI Symbol;Acc:MGI:109514]
ENSMUSG00000005057	657.4456201	510.0581454	652.2592142	527.5477988	369.259208	381.4419174	Sh2b2	SH2B adaptor protein 2 [Source:MGI Symbol;Acc:MGI:1345171]
ENSMUSG00000005069	304.3152712	492.5627473	397.5240044	332.7312442	311.5313534	247.3707484	Pex5	peroxisomal biogenesis factor 5 [Source:MGI Symbol;Acc:MGI:1098808]
ENSMUSG00000005078	633.5573906	795.3677149	603.1398688	549.7298818	244.8457282	596.7111184	Jkamp	JNK1/MAPK8-associated membrane protein [Source:MGI Symbol;Acc:MGI:1915057]
ENSMUSG00000005087	5898.315445	4512.466917	6439.203486	4228.097898	4357.457716	4388.470377	Cd44	CD44 antigen [Source:MGI Symbol;Acc:MGI:88338]
ENSMUSG00000005089	3.115856019	0	0	0.964438389	1.990615677	3.776652648	Slc1a2	solute carrier family 1 (glial high affinity glutamate transporter), member 2 [Source:MGI Symbol;Acc:MGI:101931]
ENSMUSG00000005102	182.7968865	215.3279769	283.2929687	289.3315167	353.3342826	289.8580907	Eif2ak4	eukaryotic translation initiation factor 2 alpha kinase 4 [Source:MGI Symbol;Acc:MGI:1353427]
ENSMUSG00000005103	1911.058359	1045.686488	2283.478405	1689.696058	1810.464958	1470.062043	Wdr1	WD repeat domain 1 [Source:MGI Symbol;Acc:MGI:1337100]
ENSMUSG00000005107	131.9045715	122.4677869	127.93876	121.519237	116.4510171	143.5128006	Slc2a9	solute carrier family 2 (facilitated glucose transporter), member 9 [Source:MGI Symbol;Acc:MGI:2152844]
ENSMUSG00000005124	0	0	0	0	0	0	Ccn4	cellular communication network factor 4 [Source:MGI Symbol;Acc:MGI:1197008]
ENSMUSG00000005125	1401.09659	1418.473048	1000.663873	1562.39019	1238.162951	1171.706484	Ndrg1	N-myc downstream regulated gene 1 [Source:MGI Symbol;Acc:MGI:1341799]
ENSMUSG00000005131	0	2.691599712	0	0.964438389	0.995307838	2.832489486	4930550C14Rik	RIKEN cDNA 4930550C14 gene [Source:MGI Symbol;Acc:MGI:1922561]
ENSMUSG00000005142	260.693287	197.8325788	291.2891412	352.9844504	333.4281258	264.3656853	Man2b1	mannosidase 2, alpha B1 [Source:MGI Symbol;Acc:MGI:107286]
ENSMUSG00000005148	0	0	0	0	0	0	Klf5	Kruppel-like factor 5 [Source:MGI Symbol;Acc:MGI:1338056]
ENSMUSG00000005150	190.0672172	188.4119798	170.2042433	170.7055949	178.1601031	188.8326324	Wdr83	WD repeat domain containing 83 [Source:MGI Symbol;Acc:MGI:1915086]
ENSMUSG00000005161	2127.091043	2122.326373	1889.381331	1779.388828	1432.247979	1630.569781	Prdx2	peroxiredoxin 2 [Source:MGI Symbol;Acc:MGI:109486]
ENSMUSG00000005198	1067.699996	1106.247482	715.0862838	754.1908202	569.3160835	752.4980401	Polr2a	polymerase (RNA) II (DNA directed) polypeptide A [Source:MGI Symbol;Acc:MGI:98086]
ENSMUSG00000005202	7.270330712	4.037399568	5.711551788	0	2.985923515	0	Shbg	sex hormone binding globulin [Source:MGI Symbol;Acc:MGI:98295]
ENSMUSG00000005204	1639.978885	1878.736599	1656.350018	1339.604922	1371.534201	1394.52899	Senp3	SUMO/sentrin specific peptidase 3 [Source:MGI Symbol;Acc:MGI:2158736]
ENSMUSG00000005220	0	0	0	0	0	0	Corin	corin, serine peptidase [Source:MGI Symbol;Acc:MGI:1349451]
ENSMUSG00000005225	273.156711	224.7485759	226.1774508	247.860666	212.0005696	219.0458536	Plekha8	pleckstrin homology domain containing, family A (phosphoinositide binding specific) member 8 [Source:MGI Symbol;Acc:MGI:2681164]
ENSMUSG00000005232	0	0	0	0	0	0	G6pc2	glucose-6-phosphatase, catalytic, 2 [Source:MGI Symbol;Acc:MGI:1277193]
ENSMUSG00000005233	360.4006796	314.9171663	291.2891412	201.5676233	230.9114185	170.8935323	Spc25	SPC25, NDC80 kinetochore complex component, homolog (S. cerevisiae) [Source:MGI Symbol;Acc:MGI:1913692]
ENSMUSG00000005237	0	0	0	0	0	11.32995794	Dnah2	dynein, axonemal, heavy chain 2 [Source:MGI Symbol;Acc:MGI:107731]
ENSMUSG00000005251	0	0	0	0	0	0	Ripk4	receptor-interacting serine-threonine kinase 4 [Source:MGI Symbol;Acc:MGI:1919638]
ENSMUSG00000005262	230.5733454	263.7767718	269.5852444	350.0911352	358.3108218	384.2744069	Ufd1	ubiquitin recognition factor in ER-associated degradation 1 [Source:MGI Symbol;Acc:MGI:109353]
ENSMUSG00000005267	108.016342	67.2899928	111.946415	66.54624884	58.72316246	67.97974766	Zfp287	zinc finger protein 287 [Source:MGI Symbol;Acc:MGI:2176561]
ENSMUSG00000005268	0	0	0	0	0	0	Prlr	prolactin receptor [Source:MGI Symbol;Acc:MGI:97763]
ENSMUSG00000005299	737.4192579	304.1507674	568.8705581	528.5122372	693.7295633	708.1223715	Letm1	leucine zipper-EF-hand containing transmembrane protein 1 [Source:MGI Symbol;Acc:MGI:1932557]
ENSMUSG00000005312	370.7868663	480.4505486	326.7007623	415.6729457	369.259208	348.3962068	Ubqln1	ubiquilin 1 [Source:MGI Symbol;Acc:MGI:1860276]
ENSMUSG00000005320	0	0	0	0	0	0	Fgfr4	fibroblast growth factor receptor 4 [Source:MGI Symbol;Acc:MGI:95525]
ENSMUSG00000005338	0	0	0	0	0	0	Cadm3	cell adhesion molecule 3 [Source:MGI Symbol;Acc:MGI:2137858]
ENSMUSG00000005339	0	0	0	0	0	0	Fcer1a	Fc receptor, IgE, high affinity I, alpha polypeptide [Source:MGI Symbol;Acc:MGI:95494]
ENSMUSG00000005354	1323.20019	1504.604239	1294.237635	1343.462676	1597.46908	1363.371606	Txn2	thioredoxin 2 [Source:MGI Symbol;Acc:MGI:1929468]
ENSMUSG00000005355	0	0	0	0	0	0	Casp14	caspase 14 [Source:MGI Symbol;Acc:MGI:1335092]
ENSMUSG00000005357	0	0	0	0	0	0	Slc1a6	solute carrier family 1 (high affinity aspartate/glutamate transporter), member 6 [Source:MGI Symbol;Acc:MGI:1096331]
ENSMUSG00000005360	0	0	0	0	0.995307838	0.944163162	Slc1a3	solute carrier family 1 (glial high affinity glutamate transporter), member 3 [Source:MGI Symbol;Acc:MGI:99917]
ENSMUSG00000005362	708.3379351	693.0869258	603.1398688	513.081223	463.8134527	524.0105549	Crbn	cereblon [Source:MGI Symbol;Acc:MGI:1913277]
ENSMUSG00000005364	0	0	0	0	0	0	Il5ra	interleukin 5 receptor, alpha [Source:MGI Symbol;Acc:MGI:96558]
ENSMUSG00000005370	199.4147852	267.8141713	238.7428647	184.2077323	199.0615677	213.3808746	Msh6	mutS homolog 6 [Source:MGI Symbol;Acc:MGI:1343961]
ENSMUSG00000005371	800.774997	640.6007314	595.1436963	634.60046	696.7154868	671.3000082	Fbxo11	F-box protein 11 [Source:MGI Symbol;Acc:MGI:2147134]
ENSMUSG00000005373	0	0	2.284620715	3.857753556	3.981231353	0.944163162	Mlxipl	MLX interacting protein-like [Source:MGI Symbol;Acc:MGI:1927999]
ENSMUSG00000005374	253.4229562	247.6271735	212.4697265	260.398365	244.8457282	276.6398065	Tbl2	transducin (beta)-like 2 [Source:MGI Symbol;Acc:MGI:1351652]
ENSMUSG00000005378	517.2320992	628.4885327	398.6663148	487.0413865	377.2216707	458.8632967	Bud23	BUD23, rRNA methyltransferase and ribosome maturation factor [Source:MGI Symbol;Acc:MGI:1913388]
ENSMUSG00000005397	0	1.345799856	0	0	0	0	Nid1	nidogen 1 [Source:MGI Symbol;Acc:MGI:97342]
ENSMUSG00000005410	218.1099214	113.0471879	207.9004851	201.5676233	141.333713	147.2894533	Mcm5	minichromosome maintenance complex component 5 [Source:MGI Symbol;Acc:MGI:103197]
ENSMUSG00000005413	31972.83723	38834.40064	36406.57341	49168.03351	37863.50078	47620.7574	Hmox1	heme oxygenase 1 [Source:MGI Symbol;Acc:MGI:96163]
ENSMUSG00000005417	632.5187719	647.3297307	669.3938695	635.5648984	529.50377	605.2085868	Mprip	myosin phosphatase Rho interacting protein [Source:MGI Symbol;Acc:MGI:1349438]
ENSMUSG00000005442	656.4070014	382.2071591	421.5125219	258.4694883	461.822837	502.2948022	Cic	capicua transcriptional repressor [Source:MGI Symbol;Acc:MGI:1918972]
ENSMUSG00000005447	482.957683	446.8055522	451.2125912	464.8593035	383.1935177	465.4724388	Pafah1b3	platelet-activating factor acetylhydrolase, isoform 1b, subunit 3 [Source:MGI Symbol;Acc:MGI:108414]
ENSMUSG00000005465	0	0	1.142310358	0	0.995307838	2.832489486	Il27ra	interleukin 27 receptor, alpha [Source:MGI Symbol;Acc:MGI:1355318]
ENSMUSG00000005469	1761.49727	2021.391384	1505.565051	1475.590735	1265.036262	1251.960353	Prkaca	protein kinase, cAMP dependent, catalytic, alpha [Source:MGI Symbol;Acc:MGI:97592]
ENSMUSG00000005470	86.20534987	78.05639164	76.53479396	165.8834029	174.1788717	179.3910008	Asf1b	anti-silencing function 1B histone chaperone [Source:MGI Symbol;Acc:MGI:1914179]
ENSMUSG00000005474	0	0	0	0	0	0	Myl10	myosin, light chain 10, regulatory [Source:MGI Symbol;Acc:MGI:1891705]
ENSMUSG00000005481	165.140369	80.74799136	205.6158644	177.4566636	130.3853268	152.9544322	Ddx39a	DEAD box helicase 39a [Source:MGI Symbol;Acc:MGI:1915528]
ENSMUSG00000005483	232.6505828	294.7301684	263.8736926	306.6914077	242.8551125	242.6499326	Dnajb1	DnaJ heat shock protein family (Hsp40) member B1 [Source:MGI Symbol;Acc:MGI:1931874]
ENSMUSG00000005493	0	1.345799856	0	0	3.981231353	0	Msh4	mutS homolog 4 [Source:MGI Symbol;Acc:MGI:1860077]
ENSMUSG00000005501	711.4537911	561.1985399	619.1322138	682.8223794	660.8844046	684.5182924	Usp40	ubiquitin specific peptidase 40 [Source:MGI Symbol;Acc:MGI:2443184]
ENSMUSG00000005503	0	0	0	0	0	0	Evx1	even-skipped homeobox 1 [Source:MGI Symbol;Acc:MGI:95461]
ENSMUSG00000005505	249.2684815	331.0667646	187.3388986	199.6387465	170.1976404	162.3960639	Kbtbd4	kelch repeat and BTB (POZ) domain containing 4 [Source:MGI Symbol;Acc:MGI:1914386]
ENSMUSG00000005506	807.006709	901.6859035	779.0556639	719.4710382	620.0767833	720.3964926	Celf1	CUGBP, Elav-like family member 1 [Source:MGI Symbol;Acc:MGI:1342295]
ENSMUSG00000005510	1772.922075	1621.688826	1872.246676	2185.41739	2160.813317	1732.539402	Ndufs3	NADH:ubiquinone oxidoreductase core subunit S3 [Source:MGI Symbol;Acc:MGI:1915599]
ENSMUSG00000005514	8128.229736	8248.407317	8360.569507	4948.533374	4295.74863	4467.780082	Por	cytochrome p450 oxidoreductase [Source:MGI Symbol;Acc:MGI:97744]
ENSMUSG00000005533	2.077237346	0	0	0.964438389	0.995307838	0	Igf1r	insulin-like growth factor I receptor [Source:MGI Symbol;Acc:MGI:96433]
ENSMUSG00000005534	282.5042791	246.2813736	331.2700037	311.5135997	212.9958774	256.8123801	Insr	insulin receptor [Source:MGI Symbol;Acc:MGI:96575]
ENSMUSG00000005540	0	0	0	0	0	0	Fcer2a	Fc receptor, IgE, low affinity II, alpha polypeptide [Source:MGI Symbol;Acc:MGI:95497]
ENSMUSG00000005547	0	1.345799856	0	0	0	0	Cyp2a5	cytochrome P450, family 2, subfamily a, polypeptide 5 [Source:MGI Symbol;Acc:MGI:88597]
ENSMUSG00000005553	0	0	0	0	0	0	Atp4a	ATPase, H+/K+ exchanging, gastric, alpha polypeptide [Source:MGI Symbol;Acc:MGI:88113]
ENSMUSG00000005566	758.1916314	820.9379121	958.39839	907.5365241	906.7254407	923.3915724	Trim28	tripartite motif-containing 28 [Source:MGI Symbol;Acc:MGI:109274]
ENSMUSG00000005575	4804.649982	5486.826013	5166.669747	4787.472163	4117.588527	4541.424809	Ube2m	ubiquitin-conjugating enzyme E2M [Source:MGI Symbol;Acc:MGI:108278]
ENSMUSG00000005580	451.7991228	672.899928	502.6165573	758.0485738	643.9641714	586.3253236	Adcy9	adenylate cyclase 9 [Source:MGI Symbol;Acc:MGI:108450]
ENSMUSG00000005583	862.0534987	542.3573419	732.2209392	486.0769481	363.287361	434.3150545	Mef2c	myocyte enhancer factor 2C [Source:MGI Symbol;Acc:MGI:99458]
ENSMUSG00000005609	142.2907582	199.1783787	171.3465536	118.6259219	170.1976404	154.8427586	Ctr9	CTR9 homolog, Paf1/RNA polymerase II complex component [Source:MGI Symbol;Acc:MGI:109345]
ENSMUSG00000005610	4870.082958	5101.927254	5042.157918	4478.851879	4393.288798	5300.531991	Eif4g2	eukaryotic translation initiation factor 4, gamma 2 [Source:MGI Symbol;Acc:MGI:109207]
ENSMUSG00000005611	0	0	0	0	0	0	Irag1	inositol 1,4,5-triphosphate receptor associated 1 [Source:MGI Symbol;Acc:MGI:1338023]
ENSMUSG00000005615	1921.444545	2854.441494	2254.920646	2777.58256	2659.462544	2533.189764	Pcyt1a	phosphate cytidylyltransferase 1, choline, alpha isoform [Source:MGI Symbol;Acc:MGI:88557]
ENSMUSG00000005621	330.2807381	209.9447775	213.6120369	270.0427489	223.9442636	218.1016904	Zfp592	zinc finger protein 592 [Source:MGI Symbol;Acc:MGI:2443541]
ENSMUSG00000005625	1448.873049	1204.490871	1264.537566	1331.889415	840.0398155	997.036299	Psmd4	proteasome (prosome, macropain) 26S subunit, non-ATPase, 4 [Source:MGI Symbol;Acc:MGI:1201670]
ENSMUSG00000005628	12.46342408	13.45799856	12.56541393	3.857753556	8.957770545	6.609142134	Tmod4	tropomodulin 4 [Source:MGI Symbol;Acc:MGI:1355285]
ENSMUSG00000005640	0	1.345799856	0	0	0	1.888326324	Insrr	insulin receptor-related receptor [Source:MGI Symbol;Acc:MGI:1346037]
ENSMUSG00000005649	0	0	0	0	0	0	Cabp5	calcium binding protein 5 [Source:MGI Symbol;Acc:MGI:1352746]
ENSMUSG00000005656	2116.704856	2168.083568	2035.597057	1425.439939	1295.890805	1509.716896	Snx6	sorting nexin 6 [Source:MGI Symbol;Acc:MGI:1919433]
ENSMUSG00000005667	1222.454178	1181.612274	1095.475633	1856.543899	1718.896637	2014.844188	Mthfd2	methylenetetrahydrofolate dehydrogenase (NAD+ dependent), methenyltetrahydrofolate cyclohydrolase [Source:MGI Symbol;Acc:MGI:1338850]
ENSMUSG00000005672	0	0	0	0	0	0.944163162	Kit	KIT proto-oncogene receptor tyrosine kinase [Source:MGI Symbol;Acc:MGI:96677]
ENSMUSG00000005674	88.28258721	131.8883859	99.38100111	79.0839479	40.80762137	39.6548528	Tomm40l	translocase of outer mitochondrial membrane 40-like [Source:MGI Symbol;Acc:MGI:3589112]
ENSMUSG00000005677	0	0	0	0	0	0.944163162	Nr1i3	nuclear receptor subfamily 1, group I, member 3 [Source:MGI Symbol;Acc:MGI:1346307]
ENSMUSG00000005681	0	1.345799856	1.142310358	0	0	0	Apoa2	apolipoprotein A-II [Source:MGI Symbol;Acc:MGI:88050]
ENSMUSG00000005682	203.5692599	257.0477725	213.6120369	148.5235119	135.361866	134.071169	Pan2	PAN2 poly(A) specific ribonuclease subunit [Source:MGI Symbol;Acc:MGI:1918984]
ENSMUSG00000005683	2385.707092	2975.563481	2509.655856	2454.4957	2050.334147	2056.387367	Cs	citrate synthase [Source:MGI Symbol;Acc:MGI:88529]
ENSMUSG00000005686	172.4106997	145.3463844	213.6120369	162.0256494	209.014646	217.1575273	Ampd3	adenosine monophosphate deaminase 3 [Source:MGI Symbol;Acc:MGI:1096344]
ENSMUSG00000005687	1884.054273	1974.288389	1729.457881	2650.276693	3166.074234	2887.250949	Bcas2	BCAS2 pre-mRNA processing factor [Source:MGI Symbol;Acc:MGI:1915433]
ENSMUSG00000005696	0	0	0	0	0	0	Sh2d1a	SH2 domain containing 1A [Source:MGI Symbol;Acc:MGI:1328352]
ENSMUSG00000005698	555.6609901	409.1231562	478.6280398	465.8237419	496.6586113	344.6195541	Ctcf	CCCTC-binding factor [Source:MGI Symbol;Acc:MGI:109447]
ENSMUSG00000005699	61.27850171	87.47699064	43.40779359	60.75961851	53.74662327	70.81223715	Pard6a	par-6 family cell polarity regulator alpha [Source:MGI Symbol;Acc:MGI:1927223]
ENSMUSG00000005705	0	0	0	0	0	0	Agrp	agouti related neuropeptide [Source:MGI Symbol;Acc:MGI:892013]
ENSMUSG00000005716	0	0	0	0	0	0	Pvalb	parvalbumin [Source:MGI Symbol;Acc:MGI:97821]
ENSMUSG00000005718	79.97363783	104.9723888	83.3886561	201.5676233	234.8926498	198.274264	Tfap4	transcription factor AP4 [Source:MGI Symbol;Acc:MGI:103239]
ENSMUSG00000005732	2397.131898	2042.924181	2015.035471	3293.557099	3320.346949	3486.794557	Ranbp1	RAN binding protein 1 [Source:MGI Symbol;Acc:MGI:96269]
ENSMUSG00000005763	0	1.345799856	0	0	0	0	Cd247	CD247 antigen [Source:MGI Symbol;Acc:MGI:88334]
ENSMUSG00000005774	157.8700383	181.6829805	138.2195533	140.8080048	95.54955248	112.3554163	Rfx5	regulatory factor X, 5 (influences HLA class II expression) [Source:MGI Symbol;Acc:MGI:1858421]
ENSMUSG00000005779	3166.748334	3303.938646	2723.267892	3192.291068	3554.244291	3656.743926	Psmb4	proteasome (prosome, macropain) subunit, beta type 4 [Source:MGI Symbol;Acc:MGI:1098257]
ENSMUSG00000005800	0	0	0	0	0	0	Mmp8	matrix metallopeptidase 8 [Source:MGI Symbol;Acc:MGI:1202395]
ENSMUSG00000005802	181.7582678	254.3561728	238.7428647	195.780993	158.2539463	166.1727165	Slc30a4	solute carrier family 30 (zinc transporter), member 4 [Source:MGI Symbol;Acc:MGI:1345282]
ENSMUSG00000005803	84.12811252	53.83199424	57.11551788	65.58181045	38.81700569	57.59395288	Sqor	sulfide quinone oxidoreductase [Source:MGI Symbol;Acc:MGI:1929899]
ENSMUSG00000005804	1905.865265	312.2255666	1804.850365	516.9389765	1674.107784	1769.361766	Bloc1s6	biogenesis of lysosomal organelles complex-1, subunit 6, pallidin [Source:MGI Symbol;Acc:MGI:1927580]
ENSMUSG00000005813	1589.08657	1561.127833	1456.445706	1629.900877	1590.501926	1605.077375	Metap1	methionyl aminopeptidase 1 [Source:MGI Symbol;Acc:MGI:1922874]
ENSMUSG00000005823	1304.505053	1287.930462	1169.725806	1056.060036	964.4532953	935.6656935	Gpr108	G protein-coupled receptor 108 [Source:MGI Symbol;Acc:MGI:1925558]
ENSMUSG00000005824	0	2.691599712	1.142310358	0	0	0.944163162	Tnfsf14	tumor necrosis factor (ligand) superfamily, member 14 [Source:MGI Symbol;Acc:MGI:1355317]
ENSMUSG00000005836	0	0	0	0	0.995307838	0.944163162	Gata6	GATA binding protein 6 [Source:MGI Symbol;Acc:MGI:107516]
ENSMUSG00000005846	1084.317895	1064.527686	1465.584189	2068.720344	2297.170491	1753.310992	Rsl1d1	ribosomal L1 domain containing 1 [Source:MGI Symbol;Acc:MGI:1913659]
ENSMUSG00000005864	0	1.345799856	0	0	0	0	Cnga2	cyclic nucleotide gated channel alpha 2 [Source:MGI Symbol;Acc:MGI:108040]
ENSMUSG00000005871	309.5083646	426.6185543	426.0817634	372.2732182	389.1653648	382.3860806	Apc	APC, WNT signaling pathway regulator [Source:MGI Symbol;Acc:MGI:88039]
ENSMUSG00000005873	1971.298242	2271.710157	2381.717096	2042.680508	1986.634445	1914.762892	Reep5	receptor accessory protein 5 [Source:MGI Symbol;Acc:MGI:1270152]
ENSMUSG00000005881	1031.348342	1195.070272	1294.237635	979.8694033	687.7577163	807.2595035	Ergic3	ERGIC and golgi 3 [Source:MGI Symbol;Acc:MGI:1913616]
ENSMUSG00000005882	416.4860879	610.9931346	501.474247	581.5563486	553.3911581	536.284676	Uqcc1	ubiquinol-cytochrome c reductase complex assembly factor 1 [Source:MGI Symbol;Acc:MGI:1929472]
ENSMUSG00000005883	0	0	1.142310358	0	0	0.944163162	Spo11	SPO11 initiator of meiotic double stranded breaks [Source:MGI Symbol;Acc:MGI:1349669]
ENSMUSG00000005886	384.2889091	380.8613592	407.8047977	374.2020949	339.3999729	327.6246172	Ncoa2	nuclear receptor coactivator 2 [Source:MGI Symbol;Acc:MGI:1276533]
ENSMUSG00000005891	0	0	0	0	0	0	Prl4a1	prolactin family 4, subfamily a, member 1 [Source:MGI Symbol;Acc:MGI:1206587]
ENSMUSG00000005892	0	0	0	0	0	0	Trh	thyrotropin releasing hormone [Source:MGI Symbol;Acc:MGI:98823]
ENSMUSG00000005893	156.8314196	111.701388	194.1927608	137.9146896	180.1507187	184.1118166	Nr2c2	nuclear receptor subfamily 2, group C, member 2 [Source:MGI Symbol;Acc:MGI:1352466]
ENSMUSG00000005897	157.8700383	178.9913808	138.2195533	161.061211	157.2586385	163.340227	Nr2c1	nuclear receptor subfamily 2, group C, member 1 [Source:MGI Symbol;Acc:MGI:1352465]
ENSMUSG00000005899	367.6710103	300.1133679	398.6663148	374.2020949	322.4797396	321.9596382	Smpd4	sphingomyelin phosphodiesterase 4 [Source:MGI Symbol;Acc:MGI:1924876]
ENSMUSG00000005907	387.4047651	259.7393722	421.5125219	546.8365666	492.67738	529.6755339	Pex1	peroxisomal biogenesis factor 1 [Source:MGI Symbol;Acc:MGI:1918632]
ENSMUSG00000005917	5.193093366	5.383199424	4.56924143	12.53769906	7.962462706	6.609142134	Otx1	orthodenticle homeobox 1 [Source:MGI Symbol;Acc:MGI:97450]
ENSMUSG00000005936	884.9031095	703.8533246	639.6938002	1043.522337	979.3829129	1129.219142	Kctd20	potassium channel tetramerisation domain containing 20 [Source:MGI Symbol;Acc:MGI:1914239]
ENSMUSG00000005947	2.077237346	1.345799856	3.426931073	0	0.995307838	1.888326324	Itgae	integrin alpha E, epithelial-associated [Source:MGI Symbol;Acc:MGI:1298377]
ENSMUSG00000005949	151.6383263	226.0943758	173.6311744	178.421102	200.0568755	162.3960639	Ctns	cystinosis, nephropathic [Source:MGI Symbol;Acc:MGI:1932872]
ENSMUSG00000005950	1.038618673	2.691599712	3.426931073	0	0.995307838	1.888326324	P2rx5	purinergic receptor P2X, ligand-gated ion channel, 5 [Source:MGI Symbol;Acc:MGI:2137026]
ENSMUSG00000005951	35.31303489	64.59839308	59.40013859	86.79945501	59.7184703	45.31983177	Shpk	sedoheptulokinase [Source:MGI Symbol;Acc:MGI:1921887]
ENSMUSG00000005952	0	1.345799856	0	0	0	0	Trpv1	transient receptor potential cation channel, subfamily V, member 1 [Source:MGI Symbol;Acc:MGI:1341787]
ENSMUSG00000005958	1.038618673	5.383199424	0	0.964438389	1.990615677	9.44163162	Ephb3	Eph receptor B3 [Source:MGI Symbol;Acc:MGI:104770]
ENSMUSG00000005968	106.9777233	141.3089849	91.38482861	162.0256494	99.53078383	175.6143481	Tuft1	tuftelin 1 [Source:MGI Symbol;Acc:MGI:109572]
ENSMUSG00000005973	397.7909518	341.8331634	308.4237965	353.9488888	365.2779767	359.7261647	Rcn1	reticulocalbin 1 [Source:MGI Symbol;Acc:MGI:104559]
ENSMUSG00000005980	48.81507764	41.71979553	38.83855216	79.0839479	89.57770545	140.6803111	Dnase1	deoxyribonuclease I [Source:MGI Symbol;Acc:MGI:103157]
ENSMUSG00000005981	1180.909431	1016.078891	961.8253211	785.0528487	961.4673718	949.8281409	Trap1	TNF receptor-associated protein 1 [Source:MGI Symbol;Acc:MGI:1915265]
ENSMUSG00000005982	581.6264569	481.7963484	608.8514206	605.6673083	580.2644697	528.7313707	Naa60	N(alpha)-acetyltransferase 60, NatF catalytic subunit [Source:MGI Symbol;Acc:MGI:1922013]
ENSMUSG00000005983	31.15856019	13.45799856	23.98851751	12.53769906	6.967154868	16.05077375	1700037C18Rik	RIKEN cDNA 1700037C18 gene [Source:MGI Symbol;Acc:MGI:1920511]
ENSMUSG00000005986	51.93093366	8.074799136	34.26931073	35.68422039	19.90615677	30.21322118	Ankrd13d	ankyrin repeat domain 13 family, member D [Source:MGI Symbol;Acc:MGI:1915673]
ENSMUSG00000005994	0	0	0	0	0	0	Tyrp1	tyrosinase-related protein 1 [Source:MGI Symbol;Acc:MGI:98881]
ENSMUSG00000006005	1548.580442	644.638131	1195.998944	956.7228819	1294.895498	1281.229411	Tpr	translocated promoter region, nuclear basket protein [Source:MGI Symbol;Acc:MGI:1922066]
ENSMUSG00000006007	0	0	0	0	0	0	Pdc	phosducin [Source:MGI Symbol;Acc:MGI:98090]
ENSMUSG00000006010	416.4860879	465.6467501	472.916488	299.940339	494.6679956	375.7769385	Odr4	odr4 GPCR localization factor homolog [Source:MGI Symbol;Acc:MGI:2385108]
ENSMUSG00000006014	1.038618673	0	1.142310358	0.964438389	0	0	Prg4	proteoglycan 4 (megakaryocyte stimulating factor, articular superficial zone protein) [Source:MGI Symbol;Acc:MGI:1891344]
ENSMUSG00000006019	121.5183848	134.5799856	105.0925529	90.65720857	85.59647409	83.08635825	Dhx34	DEAH (Asp-Glu-Ala-His) box polypeptide 34 [Source:MGI Symbol;Acc:MGI:1918973]
ENSMUSG00000006021	45.69922162	76.71059179	54.83089716	42.43528912	38.81700569	54.76146339	Kptn	kaptin [Source:MGI Symbol;Acc:MGI:1890380]
ENSMUSG00000006024	1838.355051	1905.652596	1618.653777	1768.780005	1822.408652	1827.899882	Napa	N-ethylmaleimide sensitive fusion protein attachment protein alpha [Source:MGI Symbol;Acc:MGI:104563]
ENSMUSG00000006050	2117.743474	2542.215928	1914.512159	1390.720157	1427.27144	1317.107611	Sra1	steroid receptor RNA activator 1 [Source:MGI Symbol;Acc:MGI:1344414]
ENSMUSG00000006056	0	0	0	0	0	0	Calcoco2	calcium binding and coiled-coil domain 2 [Source:MGI Symbol;Acc:MGI:1343177]
ENSMUSG00000006057	0	0	0	0	1.990615677	0	Atp5g1	ATP synthase, H+ transporting, mitochondrial F0 complex, subunit C1 (subunit 9) [Source:MGI Symbol;Acc:MGI:107653]
ENSMUSG00000006058	454.9149788	585.4229373	404.3778666	445.5705357	423.0058313	380.4977543	Snf8	SNF8, ESCRT-II complex subunit, homolog (S. cerevisiae) [Source:MGI Symbol;Acc:MGI:1343161]
ENSMUSG00000006095	1546.503204	1728.007015	1745.450226	1433.155446	1336.698427	1550.315912	Tbcb	tubulin folding cofactor B [Source:MGI Symbol;Acc:MGI:1913661]
ENSMUSG00000006127	316.7786953	293.3843686	330.1276933	268.1138722	407.0809059	311.5738434	Inpp5k	inositol polyphosphate 5-phosphatase K [Source:MGI Symbol;Acc:MGI:1194899]
ENSMUSG00000006134	333.3965941	364.711761	292.4314515	254.6117347	242.8551125	202.0509167	Crkl	v-crk avian sarcoma virus CT10 oncogene homolog-like [Source:MGI Symbol;Acc:MGI:104686]
ENSMUSG00000006143	0	0	1.142310358	6.751068723	5.97184703	8.497468458	Upk3bl	uroplakin 3B-like [Source:MGI Symbol;Acc:MGI:1916915]
ENSMUSG00000006154	0	1.345799856	0	8.679945501	0	0	Eps8l1	EPS8-like 1 [Source:MGI Symbol;Acc:MGI:1914675]
ENSMUSG00000006169	928.5250938	826.3211115	851.0212164	817.8437539	893.7864388	692.0715977	Clint1	clathrin interactor 1 [Source:MGI Symbol;Acc:MGI:2144243]
ENSMUSG00000006179	11.4248054	6.72899928	7.996172503	4.822191945	7.962462706	17.93910008	Prss16	protease, serine 16 (thymus) [Source:MGI Symbol;Acc:MGI:1859181]
ENSMUSG00000006191	520.3479552	371.4407602	565.443627	968.2961426	948.5283699	829.9194194	Cdkal1	CDK5 regulatory subunit associated protein 1-like 1 [Source:MGI Symbol;Acc:MGI:1921765]
ENSMUSG00000006200	0	0	0	0	0	0	Rhox6	reproductive homeobox 6 [Source:MGI Symbol;Acc:MGI:1202888]
ENSMUSG00000006204	0	0	0	0	0	0	Cdcp3	CUB domain containing protein 3 [Source:MGI Symbol;Acc:MGI:1918645]
ENSMUSG00000006205	3.115856019	0	0	29.89759006	44.78885272	27.3807317	Htra1	HtrA serine peptidase 1 [Source:MGI Symbol;Acc:MGI:1929076]
ENSMUSG00000006215	245.1140069	279.92637	285.5775894	270.0427489	202.0474912	210.5483851	Zbtb17	zinc finger and BTB domain containing 17 [Source:MGI Symbol;Acc:MGI:107410]
ENSMUSG00000006216	24.92684815	37.68239597	29.7000693	36.64865878	30.85454299	30.21322118	Clcnkb	chloride channel, voltage-sensitive Kb [Source:MGI Symbol;Acc:MGI:1930643]
ENSMUSG00000006218	1.038618673	0	0	0	0	0	Fam131c	family with sequence similarity 131, member C [Source:MGI Symbol;Acc:MGI:2685539]
ENSMUSG00000006219	1230.763128	530.2451432	1347.926222	2475.713345	2286.222105	2142.306214	Fblim1	filamin binding LIM protein 1 [Source:MGI Symbol;Acc:MGI:1921452]
ENSMUSG00000006221	49.85369631	87.47699064	63.96938002	61.7240569	75.64339571	74.58888979	Hspb7	heat shock protein family, member 7 (cardiovascular) [Source:MGI Symbol;Acc:MGI:1352494]
ENSMUSG00000006235	2.077237346	0	0	0.964438389	3.981231353	3.776652648	Epor	erythropoietin receptor [Source:MGI Symbol;Acc:MGI:95408]
ENSMUSG00000006241	55.04678968	65.94419294	68.53862145	82.94170146	70.66685652	69.86807399	Ccdc159	coiled-coil domain containing 159 [Source:MGI Symbol;Acc:MGI:1914369]
ENSMUSG00000006262	711.4537911	631.1801324	510.6127298	354.9133272	543.4380797	416.3759544	Mob1b	MOB kinase activator 1B [Source:MGI Symbol;Acc:MGI:1915723]
ENSMUSG00000006269	0	0	0	0	0	0	Atp6v1b1	ATPase, H+ transporting, lysosomal V1 subunit B1 [Source:MGI Symbol;Acc:MGI:103285]
ENSMUSG00000006270	0	0	1.142310358	0	0	0	Vax1	ventral anterior homeobox 1 [Source:MGI Symbol;Acc:MGI:1277163]
ENSMUSG00000006273	1043.811766	1059.144487	1165.156565	867.9945501	680.7905614	608.9852395	Atp6v1b2	ATPase, H+ transporting, lysosomal V1 subunit B2 [Source:MGI Symbol;Acc:MGI:109618]
ENSMUSG00000006276	1017.8463	580.0397379	800.7595607	794.6972326	862.9318958	874.295088	Eps15l1	epidermal growth factor receptor pathway substrate 15-like 1 [Source:MGI Symbol;Acc:MGI:104582]
ENSMUSG00000006281	678.2179935	629.8343326	559.7320752	422.4240144	428.9776783	425.817586	Tep1	telomerase associated protein 1 [Source:MGI Symbol;Acc:MGI:109573]
ENSMUSG00000006288	421.6791813	414.5063556	460.3510741	453.2860428	395.1372118	423.9292597	Ttc5	tetratricopeptide repeat domain 5 [Source:MGI Symbol;Acc:MGI:2683584]
ENSMUSG00000006289	224.3416334	281.2721699	263.8736926	373.2376566	346.3671277	377.6652648	Osgep	O-sialoglycoprotein endopeptidase [Source:MGI Symbol;Acc:MGI:1913496]
ENSMUSG00000006299	1212.067992	686.3579265	1151.44884	1240.267768	1185.411635	1276.508595	Aamp	angio-associated migratory protein [Source:MGI Symbol;Acc:MGI:107809]
ENSMUSG00000006301	579.5492196	531.5909431	565.443627	532.3699907	526.5178465	467.3607652	Tmbim1	transmembrane BAX inhibitor motif containing 1 [Source:MGI Symbol;Acc:MGI:1916910]
ENSMUSG00000006304	14306.97222	12499.78906	11292.88019	11395.804	10250.67543	10515.14513	Arpc2	actin related protein 2/3 complex, subunit 2 [Source:MGI Symbol;Acc:MGI:1923959]
ENSMUSG00000006307	434.1426054	457.571951	428.3663841	304.7625309	328.4515866	242.6499326	Kmt2b	lysine (K)-specific methyltransferase 2B [Source:MGI Symbol;Acc:MGI:109565]
ENSMUSG00000006310	811.1611837	234.1691749	828.1750092	196.7454314	113.4650936	104.802111	Zbtb32	zinc finger and BTB domain containing 32 [Source:MGI Symbol;Acc:MGI:1891838]
ENSMUSG00000006311	0	0	0	0	0	0	Etv2	ets variant 2 [Source:MGI Symbol;Acc:MGI:99253]
ENSMUSG00000006313	49.85369631	30.95339669	38.83855216	38.57753556	33.8404665	41.54317913	Upk1a	uroplakin 1A [Source:MGI Symbol;Acc:MGI:98911]
ENSMUSG00000006315	270.040855	261.085172	284.435279	487.0413865	422.0105234	455.0866441	Tmem147	transmembrane protein 147 [Source:MGI Symbol;Acc:MGI:1915011]
ENSMUSG00000006333	33254.49268	35297.63862	25623.16363	29073.95968	23071.23569	29862.93665	Rps9	ribosomal protein S9 [Source:MGI Symbol;Acc:MGI:1924096]
ENSMUSG00000006335	428.949512	382.2071591	523.1781438	409.8863153	415.0433686	321.0154751	Tfpt	TCF3 (E2A) fusion partner [Source:MGI Symbol;Acc:MGI:1916964]
ENSMUSG00000006342	2.077237346	1.345799856	0	13.50213745	11.94369406	13.21828427	Susd2	sushi domain containing 2 [Source:MGI Symbol;Acc:MGI:1918983]
ENSMUSG00000006344	0	0	0	1.928876778	0	0	Ggt5	gamma-glutamyltransferase 5 [Source:MGI Symbol;Acc:MGI:1346063]
ENSMUSG00000006345	13.50204275	10.76639885	19.41927608	21.21764456	20.9014646	25.49240537	Ggt1	gamma-glutamyltransferase 1 [Source:MGI Symbol;Acc:MGI:95706]
ENSMUSG00000006356	1.038618673	2.691599712	10.28079322	1.928876778	2.985923515	0	Crip2	cysteine rich protein 2 [Source:MGI Symbol;Acc:MGI:1915587]
ENSMUSG00000006360	1193.372855	1530.174436	1192.572013	933.5763606	1052.040385	964.9347515	Crip1	cysteine-rich protein 1 (intestinal) [Source:MGI Symbol;Acc:MGI:88501]
ENSMUSG00000006362	25.96546683	29.60759683	30.84237965	27.96871328	40.80762137	43.43150545	Cbfa2t3	CBFA2/RUNX1 translocation partner 3 [Source:MGI Symbol;Acc:MGI:1338013]
ENSMUSG00000006369	0	0	0	0	0	0	Fbln1	fibulin 1 [Source:MGI Symbol;Acc:MGI:95487]
ENSMUSG00000006373	1626.476842	1952.755591	1770.581054	935.5052374	938.5752915	853.5234984	Pgrmc1	progesterone receptor membrane component 1 [Source:MGI Symbol;Acc:MGI:1858305]
ENSMUSG00000006378	0	0	0	0	0	0	Gcat	glycine C-acetyltransferase (2-amino-3-ketobutyrate-coenzyme A ligase) [Source:MGI Symbol;Acc:MGI:1349389]
ENSMUSG00000006386	0	0	0	0	0.995307838	0	Tek	TEK receptor tyrosine kinase [Source:MGI Symbol;Acc:MGI:98664]
ENSMUSG00000006389	0	0	0	0	0.995307838	1.888326324	Mpl	myeloproliferative leukemia virus oncogene [Source:MGI Symbol;Acc:MGI:97076]
ENSMUSG00000006390	1078.086183	1133.163479	1060.064012	1574.927889	1707.948251	1683.442918	Elovl1	elongation of very long chain fatty acids (FEN1/Elo2, SUR4/Elo3, yeast)-like 1 [Source:MGI Symbol;Acc:MGI:1858959]
ENSMUSG00000006392	599.2829744	481.7963484	536.8858681	717.5421614	611.1190127	738.3355927	Med8	mediator complex subunit 8 [Source:MGI Symbol;Acc:MGI:1915269]
ENSMUSG00000006395	195.2603105	169.5707818	130.2233808	264.2561186	237.8785734	208.6600588	Hyi	hydroxypyruvate isomerase (putative) [Source:MGI Symbol;Acc:MGI:1915430]
ENSMUSG00000006398	45.69922162	40.37399568	34.26931073	112.8392915	130.3853268	142.5686375	Cdc20	cell division cycle 20 [Source:MGI Symbol;Acc:MGI:1859866]
ENSMUSG00000006403	27.0040855	10.76639885	13.70772429	17.359891	7.962462706	16.05077375	Adamts4	a disintegrin-like and metallopeptidase (reprolysin type) with thrombospondin type 1 motif, 4 [Source:MGI Symbol;Acc:MGI:1339949]
ENSMUSG00000006411	12.46342408	12.1121987	13.70772429	1.928876778	6.967154868	5.664978972	Nectin4	nectin cell adhesion molecule 4 [Source:MGI Symbol;Acc:MGI:1918990]
ENSMUSG00000006412	956.5677979	1044.340688	1162.871944	1446.657584	1806.483727	1522.93518	Pfdn2	prefoldin 2 [Source:MGI Symbol;Acc:MGI:1276111]
ENSMUSG00000006418	1825.891627	1400.97765	1694.04626	1348.284868	1323.759425	1379.42238	Rnf114	ring finger protein 114 [Source:MGI Symbol;Acc:MGI:1933159]
ENSMUSG00000006423	211.8782093	226.0943758	205.6158644	185.1721707	175.1741795	201.1067535	Steep1	STING1 ER exit protein 1 [Source:MGI Symbol;Acc:MGI:1924894]
ENSMUSG00000006435	0	0	0	0	0	0	Neurl1a	neuralized E3 ubiquitin protein ligase 1A [Source:MGI Symbol;Acc:MGI:1334263]
ENSMUSG00000006442	557.7382275	499.2917465	665.9669385	1508.38164	1785.582262	1468.173717	Srm	spermidine synthase [Source:MGI Symbol;Acc:MGI:102690]
ENSMUSG00000006445	49.85369631	68.63579265	60.54244895	91.62164696	73.65278003	74.58888979	Epha2	Eph receptor A2 [Source:MGI Symbol;Acc:MGI:95278]
ENSMUSG00000006456	0	0	1.142310358	0	0	0.944163162	Rbm14	RNA binding motif protein 14 [Source:MGI Symbol;Acc:MGI:1929092]
ENSMUSG00000006457	0	0	1.142310358	0.964438389	0.995307838	0.944163162	Actn3	actinin alpha 3 [Source:MGI Symbol;Acc:MGI:99678]
ENSMUSG00000006462	1.038618673	6.72899928	1.142310358	7.715507112	8.957770545	1.888326324	A530013C23Rik	RIKEN cDNA A530013C23 gene [Source:MGI Symbol;Acc:MGI:3041178]
ENSMUSG00000006463	74.78054446	135.9257854	105.0925529	103.1949076	98.53547599	81.19803193	Zdhhc24	zinc finger, DHHC domain containing 24 [Source:MGI Symbol;Acc:MGI:1917855]
ENSMUSG00000006464	32.19717887	13.45799856	26.27313822	20.25320617	15.92492541	23.60407905	Bbs1	Bardet-Biedl syndrome 1 (human) [Source:MGI Symbol;Acc:MGI:1277215]
ENSMUSG00000006469	0	0	0	0	0	0	Slc34a3	solute carrier family 34 (sodium phosphate), member 3 [Source:MGI Symbol;Acc:MGI:2159410]
ENSMUSG00000006471	127.7500968	144.0005846	159.9234501	167.8122797	191.099105	178.4468376	Ndor1	NADPH dependent diflavin oxidoreductase 1 [Source:MGI Symbol;Acc:MGI:1926047]
ENSMUSG00000006476	156.8314196	185.7203801	167.9196226	194.8165546	158.2539463	175.6143481	Nsmf	NMDA receptor synaptonuclear signaling and neuronal migration factor [Source:MGI Symbol;Acc:MGI:1861755]
ENSMUSG00000006488	0	0	0	0	0	0	Prl7a1	prolactin family 7, subfamily a, member 1 [Source:MGI Symbol;Acc:MGI:1206572]
ENSMUSG00000006490	0	0	0	0	0	0	Prl8a9	prolactin family8, subfamily a, member 9 [Source:MGI Symbol;Acc:MGI:1914560]
ENSMUSG00000006494	218.1099214	137.2715853	110.8041047	235.3229669	117.4463249	162.3960639	Pdk1	pyruvate dehydrogenase kinase, isoenzyme 1 [Source:MGI Symbol;Acc:MGI:1926119]
ENSMUSG00000006498	717.6855031	878.8073059	887.5751478	715.6132847	611.1190127	578.7720183	Ptbp1	polypyrimidine tract binding protein 1 [Source:MGI Symbol;Acc:MGI:97791]
ENSMUSG00000006517	306.3925086	222.0569762	350.6892798	719.4710382	635.0064008	710.954861	Mvd	mevalonate (diphospho) decarboxylase [Source:MGI Symbol;Acc:MGI:2179327]
ENSMUSG00000006519	8145.886253	5053.478459	6902.981491	7116.590873	9210.578736	8954.443428	Cyba	cytochrome b-245, alpha polypeptide [Source:MGI Symbol;Acc:MGI:1316658]
ENSMUSG00000006522	0	0	0	0	0	0	Itih3	inter-alpha trypsin inhibitor, heavy chain 3 [Source:MGI Symbol;Acc:MGI:96620]
ENSMUSG00000006526	111.132198	113.0471879	113.0887254	85.83501662	70.66685652	89.69550039	Stimate	STIM activating enhancer [Source:MGI Symbol;Acc:MGI:1921500]
ENSMUSG00000006527	369.7482476	397.0109575	459.2087637	294.1537087	301.578275	272.8631538	Sfmbt1	Scm-like with four mbt domains 1 [Source:MGI Symbol;Acc:MGI:1859609]
ENSMUSG00000006529	1.038618673	0	0	0	0	0	Itih1	inter-alpha trypsin inhibitor, heavy chain 1 [Source:MGI Symbol;Acc:MGI:96618]
ENSMUSG00000006538	0	0	0	0	0	0	Ihh	Indian hedgehog [Source:MGI Symbol;Acc:MGI:96533]
ENSMUSG00000006542	5.193093366	1.345799856	0	0	0	0	Prkag3	protein kinase, AMP-activated, gamma 3 non-catalytic subunit [Source:MGI Symbol;Acc:MGI:1891343]
ENSMUSG00000006546	0	0	0	0	0	0.944163162	Cryba2	crystallin, beta A2 [Source:MGI Symbol;Acc:MGI:104336]
ENSMUSG00000006567	2.077237346	2.691599712	0	1.928876778	1.990615677	2.832489486	Atp7b	ATPase, Cu++ transporting, beta polypeptide [Source:MGI Symbol;Acc:MGI:103297]
ENSMUSG00000006570	0	0	0	0	0	0	Defb2	defensin beta 2 [Source:MGI Symbol;Acc:MGI:1338754]
ENSMUSG00000006574	0	0	0	0	9.953078383	4.72081581	Slc4a1	solute carrier family 4 (anion exchanger), member 1 [Source:MGI Symbol;Acc:MGI:109393]
ENSMUSG00000006575	0	0	0	0	0	0	Rundc3a	RUN domain containing 3A [Source:MGI Symbol;Acc:MGI:1858752]
ENSMUSG00000006576	1.038618673	1.345799856	2.284620715	7.715507112	0	4.72081581	Slc4a3	solute carrier family 4 (anion exchanger), member 3 [Source:MGI Symbol;Acc:MGI:109350]
ENSMUSG00000006585	348.9758742	321.6461656	399.8086251	374.2020949	378.2169786	310.6296803	Cdt1	chromatin licensing and DNA replication factor 1 [Source:MGI Symbol;Acc:MGI:1914427]
ENSMUSG00000006586	0	0	0	0	1.990615677	0	Runx1t1	RUNX1 translocation partner 1 [Source:MGI Symbol;Acc:MGI:104793]
ENSMUSG00000006587	0	0	1.142310358	0.964438389	0	0	Snai3	snail family zinc finger 3 [Source:MGI Symbol;Acc:MGI:1353563]
ENSMUSG00000006589	2492.684815	2456.084737	2107.56261	2145.875416	1745.769948	1863.778082	Aprt	adenine phosphoribosyl transferase [Source:MGI Symbol;Acc:MGI:88061]
ENSMUSG00000006599	632.5187719	382.2071591	551.7359027	721.399915	735.5324925	777.0462823	Gtf2h1	general transcription factor II H, polypeptide 1 [Source:MGI Symbol;Acc:MGI:1277216]
ENSMUSG00000006611	112.1708167	75.36479193	114.2310358	107.0526612	96.54486032	118.9645584	Hfe	homeostatic iron regulator [Source:MGI Symbol;Acc:MGI:109191]
ENSMUSG00000006638	0	0	0	0	0	0	Abhd1	abhydrolase domain containing 1 [Source:MGI Symbol;Acc:MGI:1931013]
ENSMUSG00000006641	87.24396854	21.53279769	75.3924836	43.39972751	77.63401139	72.70056347	Slc5a6	solute carrier family 5 (sodium-dependent vitamin transporter), member 6 [Source:MGI Symbol;Acc:MGI:2660847]
ENSMUSG00000006642	0	0	0	0.964438389	0	0	Tcf23	transcription factor 23 [Source:MGI Symbol;Acc:MGI:1934960]
ENSMUSG00000006649	0	0	0	0	0	0	Nphs1	nephrosis 1, nephrin [Source:MGI Symbol;Acc:MGI:1859637]
ENSMUSG00000006651	13.50204275	17.49539813	17.13465536	14.46657584	14.92961757	16.05077375	Aplp1	amyloid beta (A4) precursor-like protein 1 [Source:MGI Symbol;Acc:MGI:88046]
ENSMUSG00000006673	547.3520407	538.3199424	568.8705581	514.0456614	625.0533225	499.4623127	Qrich1	glutamine-rich 1 [Source:MGI Symbol;Acc:MGI:1916482]
ENSMUSG00000006675	6.231712039	1.345799856	1.142310358	0	2.985923515	0.944163162	P4htm	prolyl 4-hydroxylase, transmembrane (endoplasmic reticulum) [Source:MGI Symbol;Acc:MGI:1921693]
ENSMUSG00000006676	384.2889091	322.9919654	558.5897649	328.8734907	281.6721182	338.9545751	Usp19	ubiquitin specific peptidase 19 [Source:MGI Symbol;Acc:MGI:1918722]
ENSMUSG00000006678	48.81507764	95.55178977	52.54627645	54.97298818	69.67154868	49.09648442	Pola1	polymerase (DNA directed), alpha 1 [Source:MGI Symbol;Acc:MGI:99660]
ENSMUSG00000006699	10120.30035	11740.75794	10320.77408	9148.662558	9791.838513	8995.042444	Cdc42	cell division cycle 42 [Source:MGI Symbol;Acc:MGI:106211]
ENSMUSG00000006705	144.3679956	48.44879481	194.1927608	110.9104147	118.4416328	162.3960639	Pknox1	Pbx/knotted 1 homeobox [Source:MGI Symbol;Acc:MGI:1201409]
ENSMUSG00000006711	0	0	0	0	0	0	D130043K22Rik	RIKEN cDNA D130043K22 gene [Source:MGI Symbol;Acc:MGI:3036268]
ENSMUSG00000006715	274.1953297	306.8423672	81.10403539	257.5050499	322.4797396	248.3149116	Gmnn	geminin [Source:MGI Symbol;Acc:MGI:1927344]
ENSMUSG00000006717	746.766826	792.6761151	825.8903885	912.358716	954.5002169	842.1935405	Acot13	acyl-CoA thioesterase 13 [Source:MGI Symbol;Acc:MGI:1914084]
ENSMUSG00000006720	0	0	0	0	0	0.944163162	Zfp184	zinc finger protein 184 (Kruppel-like) [Source:MGI Symbol;Acc:MGI:1922244]
ENSMUSG00000006724	2.077237346	2.691599712	2.284620715	2.893315167	4.976539192	7.553305296	Cyp27b1	cytochrome P450, family 27, subfamily b, polypeptide 1 [Source:MGI Symbol;Acc:MGI:1098274]
ENSMUSG00000006728	2012.842988	1376.753253	1840.261986	2682.10316	2877.434961	2623.829427	Cdk4	cyclin-dependent kinase 4 [Source:MGI Symbol;Acc:MGI:88357]
ENSMUSG00000006731	700.0289857	539.6657422	660.2553867	693.4312017	585.2410089	687.3507819	B4galnt1	beta-1,4-N-acetyl-galactosaminyl transferase 1 [Source:MGI Symbol;Acc:MGI:1342057]
ENSMUSG00000006732	335.4738314	372.7865601	342.6931073	502.4724007	485.7102251	507.9597811	Mettl1	methyltransferase like 1 [Source:MGI Symbol;Acc:MGI:1339986]
ENSMUSG00000006736	4740.255624	1803.371807	2625.029202	2666.672146	3116.308842	2253.717468	Tspan31	tetraspanin 31 [Source:MGI Symbol;Acc:MGI:1914375]
ENSMUSG00000006740	1340.856707	1666.100222	1360.491636	1016.518062	1227.214565	1036.691152	Kif5b	kinesin family member 5B [Source:MGI Symbol;Acc:MGI:1098268]
ENSMUSG00000006763	213.9554467	240.8981742	255.8775201	207.3542536	228.9208028	267.1981748	Saal1	serum amyloid A-like 1 [Source:MGI Symbol;Acc:MGI:1926185]
ENSMUSG00000006764	0	0	0	0	0	0.944163162	Tph2	tryptophan hydroxylase 2 [Source:MGI Symbol;Acc:MGI:2651811]
ENSMUSG00000006777	0	0	0	0	0.995307838	0	Krt23	keratin 23 [Source:MGI Symbol;Acc:MGI:2148866]
ENSMUSG00000006782	391.5592398	413.1605558	323.2738312	216.0341991	187.1178736	219.9900167	Cnp	2',3'-cyclic nucleotide 3' phosphodiesterase [Source:MGI Symbol;Acc:MGI:88437]
ENSMUSG00000006784	5.193093366	6.72899928	7.996172503	14.46657584	14.92961757	18.88326324	Odad4	outer dynein arm complex subunit 4 [Source:MGI Symbol;Acc:MGI:1921657]
ENSMUSG00000006800	5.193093366	1.345799856	3.426931073	8.679945501	4.976539192	24.54824221	Sulf2	sulfatase 2 [Source:MGI Symbol;Acc:MGI:1919293]
ENSMUSG00000006818	6054.108246	5314.563631	7124.5897	7142.630709	6463.529102	6140.837205	Sod2	superoxide dismutase 2, mitochondrial [Source:MGI Symbol;Acc:MGI:98352]
ENSMUSG00000006850	296.0063218	281.2721699	207.9004851	172.6344716	156.2633306	187.8884692	Tmco6	transmembrane and coiled-coil domains 6 [Source:MGI Symbol;Acc:MGI:1919233]
ENSMUSG00000006906	377.0185783	247.6271735	427.2240737	349.1266968	310.5360456	314.4063329	Stambp	STAM binding protein [Source:MGI Symbol;Acc:MGI:1917777]
ENSMUSG00000006920	548.3906594	454.8803513	580.2936616	509.2234694	437.9354489	506.0714548	Ezh1	enhancer of zeste 1 polycomb repressive complex 2 subunit [Source:MGI Symbol;Acc:MGI:1097695]
ENSMUSG00000006930	59.20126437	53.83199424	51.40396609	25.07539812	16.92023325	14.16244743	Hap1	huntingtin-associated protein 1 [Source:MGI Symbol;Acc:MGI:1261831]
ENSMUSG00000006931	0	0	1.142310358	0	0	1.888326324	P3h4	prolyl 3-hydroxylase family member 4 (non-enzymatic) [Source:MGI Symbol;Acc:MGI:1913430]
ENSMUSG00000006932	5251.256011	5746.565385	5222.642955	7359.629347	7046.779495	6882.949451	Ctnnb1	catenin (cadherin associated protein), beta 1 [Source:MGI Symbol;Acc:MGI:88276]
ENSMUSG00000006941	662.6387134	715.9655234	869.2981821	565.160896	582.2550854	521.1780654	Eif1b	eukaryotic translation initiation factor 1B [Source:MGI Symbol;Acc:MGI:1916219]
ENSMUSG00000006948	0	0	0	0	0	0	Klk4	kallikrein related-peptidase 4 (prostase, enamel matrix, prostate) [Source:MGI Symbol;Acc:MGI:1861379]
ENSMUSG00000006958	0	0	0	0	0	0	Chrd	chordin [Source:MGI Symbol;Acc:MGI:1313268]
ENSMUSG00000006998	2994.337635	2863.862093	3129.93038	3312.845866	2574.861378	2505.809032	Psmd2	proteasome (prosome, macropain) 26S subunit, non-ATPase, 2 [Source:MGI Symbol;Acc:MGI:1096584]
ENSMUSG00000007021	0	1.345799856	0	0.964438389	0	0.944163162	Syngr3	synaptogyrin 3 [Source:MGI Symbol;Acc:MGI:1341881]
ENSMUSG00000007029	229.5347268	304.1507674	226.1774508	337.5534362	372.2451315	351.2286962	Vars	valyl-tRNA synthetase [Source:MGI Symbol;Acc:MGI:90675]
ENSMUSG00000007030	0	0	0	0	0	0.944163162	Vwa7	von Willebrand factor A domain containing 7 [Source:MGI Symbol;Acc:MGI:1306798]
ENSMUSG00000007033	0	0	0	0	0	0	Hspa1l	heat shock protein 1-like [Source:MGI Symbol;Acc:MGI:96231]
ENSMUSG00000007034	3.115856019	2.691599712	1.142310358	0.964438389	0	0.944163162	Slc44a4	solute carrier family 44, member 4 [Source:MGI Symbol;Acc:MGI:1917379]
ENSMUSG00000007035	36.35165356	44.41139525	31.98469001	31.82646684	19.90615677	30.21322118	Msh5	mutS homolog 5 [Source:MGI Symbol;Acc:MGI:1329021]
ENSMUSG00000007036	329.2421194	288.0011692	269.5852444	239.1807205	246.8363439	299.2997223	Abhd16a	abhydrolase domain containing 16A [Source:MGI Symbol;Acc:MGI:99476]
ENSMUSG00000007038	811.1611837	549.0863412	949.2599071	806.2704932	692.7342555	775.157956	Neu1	neuraminidase 1 [Source:MGI Symbol;Acc:MGI:97305]
ENSMUSG00000007039	8.308949385	4.037399568	5.711551788	1.928876778	1.990615677	3.776652648	Ddah2	dimethylarginine dimethylaminohydrolase 2 [Source:MGI Symbol;Acc:MGI:1859016]
ENSMUSG00000007041	4721.560488	2538.178528	4825.11895	3254.015125	2674.392162	2276.377383	Clic1	chloride intracellular channel 1 [Source:MGI Symbol;Acc:MGI:2148924]
ENSMUSG00000007050	150.5997076	231.4775752	175.9157951	280.6515712	297.5970437	369.1677963	Lsm2	LSM2 homolog, U6 small nuclear RNA and mRNA degradation associated [Source:MGI Symbol;Acc:MGI:90676]
ENSMUSG00000007080	44.66060294	36.33659611	51.40396609	42.43528912	48.77008408	43.43150545	Pole	polymerase (DNA directed), epsilon [Source:MGI Symbol;Acc:MGI:1196391]
ENSMUSG00000007097	0	1.345799856	0	0	0.995307838	3.776652648	Atp1a2	ATPase, Na+/K+ transporting, alpha 2 polypeptide [Source:MGI Symbol;Acc:MGI:88106]
ENSMUSG00000007107	0	0	0	0	0	0	Atp1a4	ATPase, Na+/K+ transporting, alpha 4 polypeptide [Source:MGI Symbol;Acc:MGI:1351335]
ENSMUSG00000007122	0	0	0	1.928876778	0	0	Casq1	calsequestrin 1 [Source:MGI Symbol;Acc:MGI:1309468]
ENSMUSG00000007207	2.077237346	2.691599712	1.142310358	1.928876778	5.97184703	5.664978972	Stx1a	syntaxin 1A (brain) [Source:MGI Symbol;Acc:MGI:109355]
ENSMUSG00000007209	0	0	0	0	0	0	Ceacam9	carcinoembryonic antigen-related cell adhesion molecule 9 [Source:MGI Symbol;Acc:MGI:1347247]
ENSMUSG00000007216	1.038618673	2.691599712	1.142310358	0.964438389	0.995307838	0	Zfp775	zinc finger protein 775 [Source:MGI Symbol;Acc:MGI:2683557]
ENSMUSG00000007279	0	0	0	0	0	0	Scube2	signal peptide, CUB domain, EGF-like 2 [Source:MGI Symbol;Acc:MGI:1928765]
ENSMUSG00000007338	119.4411474	125.1593866	106.2348633	114.7681683	83.60585842	406.9343228	Mrpl49	mitochondrial ribosomal protein L49 [Source:MGI Symbol;Acc:MGI:108180]
ENSMUSG00000007379	94.51429925	121.121987	114.2310358	119.5903602	90.57301329	91.58382671	Dennd2c	DENN/MADD domain containing 2C [Source:MGI Symbol;Acc:MGI:3036254]
ENSMUSG00000007411	482.957683	557.1611404	448.9279705	310.5491613	398.1231353	341.7870646	Mark3	MAP/microtubule affinity regulating kinase 3 [Source:MGI Symbol;Acc:MGI:1341865]
ENSMUSG00000007415	1312.814003	760.3769186	1162.871944	660.6402965	1274.989341	857.3001511	Gatad1	GATA zinc finger domain containing 1 [Source:MGI Symbol;Acc:MGI:1914460]
ENSMUSG00000007440	0	0	0	0	0.995307838	0	Pcdha10	protocadherin alpha 10 [Source:MGI Symbol;Acc:MGI:1298408]
ENSMUSG00000007457	0	0	0	0	0	0	2310003L06Rik	RIKEN cDNA 2310003L06 gene [Source:MGI Symbol;Acc:MGI:1921498]
ENSMUSG00000007458	5517.142392	5757.331784	4704.034052	4820.263068	4066.827827	4231.739292	M6pr	mannose-6-phosphate receptor, cation dependent [Source:MGI Symbol;Acc:MGI:96904]
ENSMUSG00000007476	0	0	0	0	0.995307838	0	Lrrc8a	leucine rich repeat containing 8A VRAC subunit A [Source:MGI Symbol;Acc:MGI:2652847]
ENSMUSG00000007480	1.038618673	0	0	0.964438389	0	0	Mc5r	melanocortin 5 receptor [Source:MGI Symbol;Acc:MGI:99420]
ENSMUSG00000007564	3552.075862	3295.863847	3004.27624	2713.929627	2398.69189	2247.108325	Ppp2r1a	protein phosphatase 2, regulatory subunit A, alpha [Source:MGI Symbol;Acc:MGI:1926334]
ENSMUSG00000007570	76.85778181	92.86019006	76.53479396	119.5903602	130.3853268	131.2386795	Fance	Fanconi anemia, complementation group E [Source:MGI Symbol;Acc:MGI:1920025]
ENSMUSG00000007589	125.6728594	126.5051865	102.8079322	88.72833179	86.59178193	101.9696215	Tinf2	Terf1 (TRF1)-interacting nuclear factor 2 [Source:MGI Symbol;Acc:MGI:107246]
ENSMUSG00000007591	0	0	1.142310358	0	0	0	Tssk4	testis-specific serine kinase 4 [Source:MGI Symbol;Acc:MGI:1918349]
ENSMUSG00000007594	10.38618673	10.76639885	6.853862145	10.60882228	8.957770545	16.05077375	Hapln4	hyaluronan and proteoglycan link protein 4 [Source:MGI Symbol;Acc:MGI:2679531]
ENSMUSG00000007603	156.8314196	209.9447775	188.481209	240.1451589	171.1929482	220.9341799	Dus3l	dihydrouridine synthase 3-like (S. cerevisiae) [Source:MGI Symbol;Acc:MGI:2147092]
ENSMUSG00000007610	63.35573906	84.78539092	74.25017324	80.04838629	87.58708977	106.6904373	Gtpbp3	GTP binding protein 3 [Source:MGI Symbol;Acc:MGI:1917609]
ENSMUSG00000007613	99.70739262	121.121987	115.3733461	127.3058674	136.3571738	138.7919848	Tgfbr1	transforming growth factor, beta receptor I [Source:MGI Symbol;Acc:MGI:98728]
ENSMUSG00000007617	219.14854	228.7859755	320.9892105	303.7980925	183.1366422	338.9545751	Homer1	homer scaffolding protein 1 [Source:MGI Symbol;Acc:MGI:1347345]
ENSMUSG00000007646	206.6851159	184.3745803	214.7543472	159.1323342	141.333713	109.5229268	Rad51c	RAD51 paralog C [Source:MGI Symbol;Acc:MGI:2150020]
ENSMUSG00000007653	0	0	0	0	0	0	Gabrb2	gamma-aminobutyric acid (GABA) A receptor, subunit beta 2 [Source:MGI Symbol;Acc:MGI:95620]
ENSMUSG00000007655	7.270330712	8.074799136	0	0	2.985923515	0.944163162	Cav1	caveolin 1, caveolae protein [Source:MGI Symbol;Acc:MGI:102709]
ENSMUSG00000007656	1050.043479	332.4125644	651.1169038	565.160896	1195.364714	1199.087216	Arpp19	cAMP-regulated phosphoprotein 19 [Source:MGI Symbol;Acc:MGI:1891691]
ENSMUSG00000007659	2701.447169	3034.778675	2933.452998	3325.383565	3012.796827	2456.712547	Bcl2l1	BCL2-like 1 [Source:MGI Symbol;Acc:MGI:88139]
ENSMUSG00000007670	167.2176064	218.0195767	147.3580361	193.8521162	177.1647952	170.8935323	Khsrp	KH-type splicing regulatory protein [Source:MGI Symbol;Acc:MGI:1336214]
ENSMUSG00000007682	152.6769449	208.5989777	117.6579668	66.54624884	72.6574722	72.70056347	Dio2	deiodinase, iodothyronine, type II [Source:MGI Symbol;Acc:MGI:1338833]
ENSMUSG00000007721	410.2543759	465.6467501	454.6395223	382.8820404	363.287361	400.3251807	Ccdc124	coiled-coil domain containing 124 [Source:MGI Symbol;Acc:MGI:1916403]
ENSMUSG00000007739	2152.017891	2766.964504	2288.047646	2307.901065	2190.672552	2369.849537	Cct4	chaperonin containing Tcp1, subunit 4 (delta) [Source:MGI Symbol;Acc:MGI:104689]
ENSMUSG00000007777	743.6509699	834.3959107	528.8896956	569.0186495	660.8844046	513.6247601	0610009B22Rik	RIKEN cDNA 0610009B22 gene [Source:MGI Symbol;Acc:MGI:1913300]
ENSMUSG00000007783	24.92684815	21.53279769	36.55393144	27.96871328	26.87331163	27.3807317	Cpt1c	carnitine palmitoyltransferase 1c [Source:MGI Symbol;Acc:MGI:2446526]
ENSMUSG00000007805	0	0	0	0	0	0.944163162	Twist2	twist basic helix-loop-helix transcription factor 2 [Source:MGI Symbol;Acc:MGI:104685]
ENSMUSG00000007812	680.2952309	765.760118	595.1436963	875.7100572	876.8662055	975.3205463	Zfp655	zinc finger protein 655 [Source:MGI Symbol;Acc:MGI:1919861]
ENSMUSG00000007815	5.193093366	0	10.28079322	1.928876778	3.981231353	1.888326324	Rhoa	ras homolog family member A [Source:MGI Symbol;Acc:MGI:1096342]
ENSMUSG00000007817	1217.261085	1651.296423	1362.776257	1338.640484	1278.970572	1132.051631	Zmiz1	zinc finger, MIZ-type containing 1 [Source:MGI Symbol;Acc:MGI:3040693]
ENSMUSG00000007827	40.50612825	45.7571951	57.11551788	60.75961851	45.78416056	40.59901596	Ankrd26	ankyrin repeat domain 26 [Source:MGI Symbol;Acc:MGI:1917887]
ENSMUSG00000007833	93.47568058	64.59839308	113.0887254	81.01282468	83.60585842	79.3097056	Aldh16a1	aldehyde dehydrogenase 16 family, member A1 [Source:MGI Symbol;Acc:MGI:1916998]
ENSMUSG00000007836	372.8641036	398.3567574	251.3082787	335.6245594	409.0715215	345.5637173	Hnrnpa0	heterogeneous nuclear ribonucleoprotein A0 [Source:MGI Symbol;Acc:MGI:1924384]
ENSMUSG00000007837	201.4920226	226.0943758	187.3388986	162.9900877	168.2070247	146.3452901	Prrg2	proline-rich Gla (G-carboxyglutamic acid) polypeptide 2 [Source:MGI Symbol;Acc:MGI:1929596]
ENSMUSG00000007850	1396.942115	1485.763041	1061.206322	946.1140596	1515.853838	961.1580989	Hnrnph1	heterogeneous nuclear ribonucleoprotein H1 [Source:MGI Symbol;Acc:MGI:1891925]
ENSMUSG00000007867	428.949512	359.3285615	458.0664534	494.7568936	511.5882289	374.8327753	Ift43	intraflagellar transport 43 [Source:MGI Symbol;Acc:MGI:1923661]
ENSMUSG00000007872	59.20126437	34.99079625	65.11169038	75.22619435	89.57770545	91.58382671	Id3	inhibitor of DNA binding 3 [Source:MGI Symbol;Acc:MGI:96398]
ENSMUSG00000007877	0	0	1.142310358	0	0	0.944163162	Tcap	titin-cap [Source:MGI Symbol;Acc:MGI:1330233]
ENSMUSG00000007880	759.23025	705.1991245	777.9133535	469.6814955	432.9589097	473.0257441	Arid1a	AT rich interactive domain 1A (SWI-like) [Source:MGI Symbol;Acc:MGI:1935147]
ENSMUSG00000007888	0	0	0	0.964438389	0	0	Crlf1	cytokine receptor-like factor 1 [Source:MGI Symbol;Acc:MGI:1340030]
ENSMUSG00000007891	101102.2575	112821.0935	87497.54646	105453.6223	95698.84865	99205.11175	Ctsd	cathepsin D [Source:MGI Symbol;Acc:MGI:88562]
ENSMUSG00000007892	2.077237346	1.345799856	1.142310358	0.964438389	0.995307838	0	Rplp1	ribosomal protein, large, P1 [Source:MGI Symbol;Acc:MGI:1927099]
ENSMUSG00000007907	0	0	0	0	0	0	Cabs1	calcium binding protein, spermatid specific 1 [Source:MGI Symbol;Acc:MGI:1918227]
ENSMUSG00000007908	0	0	0	0	0.995307838	0	Hmgcll1	3-hydroxymethyl-3-methylglutaryl-Coenzyme A lyase-like 1 [Source:MGI Symbol;Acc:MGI:2446108]
ENSMUSG00000007944	0	0	0	0	0.995307838	0	Ttc9b	tetratricopeptide repeat domain 9B [Source:MGI Symbol;Acc:MGI:1920282]
ENSMUSG00000007946	0	0	0	0	0	0	Phox2a	paired-like homeobox 2a [Source:MGI Symbol;Acc:MGI:106633]
ENSMUSG00000007950	128.7887155	239.5523744	158.7811397	271.9716257	247.8316517	236.9849537	Abhd8	abhydrolase domain containing 8 [Source:MGI Symbol;Acc:MGI:1918946]
ENSMUSG00000007987	1049.00486	834.3959107	720.7978356	696.3245169	728.5653376	562.7212445	Ift22	intraflagellar transport 22 [Source:MGI Symbol;Acc:MGI:1914536]
ENSMUSG00000007989	0	0	0	0	0.995307838	0	Fzd3	frizzled class receptor 3 [Source:MGI Symbol;Acc:MGI:108476]
ENSMUSG00000008028	0	6.72899928	0	0	0	0	1700008O03Rik	RIKEN cDNA 1700008O03 gene [Source:MGI Symbol;Acc:MGI:1916599]
ENSMUSG00000008035	369.7482476	349.9079625	242.1697958	251.7184195	217.9724166	210.5483851	Mid1ip1	Mid1 interacting protein 1 (gastrulation specific G12-like (zebrafish)) [Source:MGI Symbol;Acc:MGI:1915291]
ENSMUSG00000008036	3248.799209	3303.938646	2646.733098	2923.212757	2813.735259	2717.30158	Ap2s1	adaptor-related protein complex 2, sigma 1 subunit [Source:MGI Symbol;Acc:MGI:2141861]
ENSMUSG00000008090	11.4248054	2.691599712	30.84237965	35.68422039	22.89208028	20.77158956	Fgfrl1	fibroblast growth factor receptor-like 1 [Source:MGI Symbol;Acc:MGI:2150920]
ENSMUSG00000008129	39.46750958	60.56099352	53.68858681	96.4438389	104.507323	81.19803193	Brme1	break repair meiotic recombinase recruitment factor 1 [Source:MGI Symbol;Acc:MGI:1921916]
ENSMUSG00000008136	0	0	0	0	0	0.944163162	Fhl2	four and a half LIM domains 2 [Source:MGI Symbol;Acc:MGI:1338762]
ENSMUSG00000008140	797.659141	837.0875104	670.5361799	795.661671	675.8140222	664.690866	Emc10	ER membrane protein complex subunit 10 [Source:MGI Symbol;Acc:MGI:1916933]
ENSMUSG00000008153	27.0040855	18.84119798	26.27313822	12.53769906	29.85923515	30.21322118	Clstn3	calsyntenin 3 [Source:MGI Symbol;Acc:MGI:2178323]
ENSMUSG00000008167	335.4738314	355.291162	388.3855216	353.9488888	386.1794413	421.0967702	Fbxw9	F-box and WD-40 domain protein 9 [Source:MGI Symbol;Acc:MGI:1915878]
ENSMUSG00000008193	2.077237346	10.76639885	1.142310358	0.964438389	4.976539192	1.888326324	Spib	Spi-B transcription factor (Spi-1/PU.1 related) [Source:MGI Symbol;Acc:MGI:892986]
ENSMUSG00000008200	636.6732466	271.8515709	809.8980435	921.0386615	883.8333604	1089.564289	Fnbp4	formin binding protein 4 [Source:MGI Symbol;Acc:MGI:1860513]
ENSMUSG00000008206	100.7460113	131.8883859	123.3695186	87.7638934	88.58239761	104.802111	Cers4	ceramide synthase 4 [Source:MGI Symbol;Acc:MGI:1914510]
ENSMUSG00000008226	240.9595322	192.4493794	171.3465536	161.061211	119.4369406	126.5178637	Scrn3	secernin 3 [Source:MGI Symbol;Acc:MGI:1921866]
ENSMUSG00000008301	443.4901734	570.6191389	612.2783517	865.101235	845.0163547	707.1782083	Phax	phosphorylated adaptor for RNA export [Source:MGI Symbol;Acc:MGI:1891839]
ENSMUSG00000008305	93.47568058	98.24338948	84.53096646	148.5235119	150.2914836	158.6194112	Tle1	transducin-like enhancer of split 1 [Source:MGI Symbol;Acc:MGI:104636]
ENSMUSG00000008307	172.4106997	200.5241785	148.5003465	207.3542536	236.8832655	209.604222	1700109H08Rik	RIKEN cDNA 1700109H08 gene [Source:MGI Symbol;Acc:MGI:1924286]
ENSMUSG00000008318	31.15856019	25.57019726	34.26931073	36.64865878	33.8404665	37.76652648	Relt	RELT tumor necrosis factor receptor [Source:MGI Symbol;Acc:MGI:2443373]
ENSMUSG00000008333	946.1816112	1255.631266	808.7557332	664.49805	981.3735286	730.7822874	Snrpb2	U2 small nuclear ribonucleoprotein B [Source:MGI Symbol;Acc:MGI:104805]
ENSMUSG00000008348	23.88822948	45.7571951	17.13465536	20.25320617	14.92961757	17.93910008	Ubc	ubiquitin C [Source:MGI Symbol;Acc:MGI:98889]
ENSMUSG00000008373	310.5469833	340.4873635	378.1047284	323.0868603	346.3671277	365.3911437	Prpf31	pre-mRNA processing factor 31 [Source:MGI Symbol;Acc:MGI:1916238]
ENSMUSG00000008384	262.7705243	281.2721699	209.0427954	127.3058674	105.5026309	122.7412111	Sertad1	SERTA domain containing 1 [Source:MGI Symbol;Acc:MGI:1913438]
ENSMUSG00000008393	0	0	0	0	0.995307838	1.888326324	Carhsp1	calcium regulated heat stable protein 1 [Source:MGI Symbol;Acc:MGI:1196368]
ENSMUSG00000008398	6.231712039	6.72899928	1.142310358	1.928876778	7.962462706	11.32995794	Elk3	ELK3, member of ETS oncogene family [Source:MGI Symbol;Acc:MGI:101762]
ENSMUSG00000008429	922.2933817	434.6933535	559.7320752	437.8550286	465.8040683	395.6043649	Herpud2	HERPUD family member 2 [Source:MGI Symbol;Acc:MGI:1915393]
ENSMUSG00000008435	356.2462049	345.870563	265.016003	347.1978201	331.4375102	316.2946593	Rdh13	retinol dehydrogenase 13 (all-trans and 9-cis) [Source:MGI Symbol;Acc:MGI:1918732]
ENSMUSG00000008438	1.038618673	0	0	0	2.985923515	0	Adam21	a disintegrin and metallopeptidase domain 21 [Source:MGI Symbol;Acc:MGI:1861229]
ENSMUSG00000008450	0	0	0	0	0	0	Nutf2	nuclear transport factor 2 [Source:MGI Symbol;Acc:MGI:1915301]
ENSMUSG00000008461	0	0	0	0	0	0.944163162	Fut1	fucosyltransferase 1 [Source:MGI Symbol;Acc:MGI:109375]
ENSMUSG00000008475	4780.761752	5478.751213	5092.419574	3046.660871	3537.324057	2162.133641	Arpc5	actin related protein 2/3 complex, subunit 5 [Source:MGI Symbol;Acc:MGI:1915021]
ENSMUSG00000008482	0	0	0	0	0	0.944163162	Rnf151	ring finger protein 151 [Source:MGI Symbol;Acc:MGI:1914754]
ENSMUSG00000008489	0	0	0	0	0	0	Elavl2	ELAV like RNA binding protein 1 [Source:MGI Symbol;Acc:MGI:1100887]
ENSMUSG00000008496	196.2989292	100.9349892	171.3465536	47.25748106	44.78885272	41.54317913	Pou2f2	POU domain, class 2, transcription factor 2 [Source:MGI Symbol;Acc:MGI:101897]
ENSMUSG00000008540	2.077237346	0	0	3.857753556	1.990615677	4.72081581	Mgst1	microsomal glutathione S-transferase 1 [Source:MGI Symbol;Acc:MGI:1913850]
ENSMUSG00000008575	0	0	0	0	0	0.944163162	Nfib	nuclear factor I/B [Source:MGI Symbol;Acc:MGI:103188]
ENSMUSG00000008590	0	0	1.142310358	0.964438389	0	0	Htr3b	5-hydroxytryptamine (serotonin) receptor 3B [Source:MGI Symbol;Acc:MGI:1861899]
ENSMUSG00000008601	0	1.345799856	0	0	0	0	Rab25	RAB25, member RAS oncogene family [Source:MGI Symbol;Acc:MGI:1858203]
ENSMUSG00000008604	513.0776245	406.4315565	331.2700037	548.7654434	419.0245999	371.0561227	Ubqln4	ubiquilin 4 [Source:MGI Symbol;Acc:MGI:2150152]
ENSMUSG00000008658	12.46342408	16.14959827	11.42310358	3.857753556	2.985923515	1.888326324	Rbfox1	RNA binding protein, fox-1 homolog (C. elegans) 1 [Source:MGI Symbol;Acc:MGI:1926224]
ENSMUSG00000008668	2.077237346	1.345799856	0	0	0	0	Rps18	ribosomal protein S18 [Source:MGI Symbol;Acc:MGI:98146]
ENSMUSG00000008682	2.077237346	0	0	11.57326067	9.953078383	7.553305296	Rpl10	ribosomal protein L10 [Source:MGI Symbol;Acc:MGI:105943]
ENSMUSG00000008683	1.038618673	0	1.142310358	4.822191945	35.83108218	2.832489486	Rps15a	ribosomal protein S15A [Source:MGI Symbol;Acc:MGI:2389091]
ENSMUSG00000008690	556.6996088	582.7313376	673.963111	600.8451164	520.5459994	479.6348863	Ncaph2	non-SMC condensin II complex, subunit H2 [Source:MGI Symbol;Acc:MGI:1289164]
ENSMUSG00000008730	1581.816239	2080.606577	1113.752599	1549.852491	1327.740656	1510.661059	Hipk1	homeodomain interacting protein kinase 1 [Source:MGI Symbol;Acc:MGI:1314873]
ENSMUSG00000008734	3.115856019	0	1.142310358	8.679945501	1.990615677	12.27412111	Gprc5b	G protein-coupled receptor, family C, group 5, member B [Source:MGI Symbol;Acc:MGI:1927596]
ENSMUSG00000008763	456.9922162	458.9177509	639.6938002	596.9873628	522.5366151	665.6350292	Man1a2	mannosidase, alpha, class 1A, member 2 [Source:MGI Symbol;Acc:MGI:104676]
ENSMUSG00000008789	0	0	0	0	0	0	Ceacam5	carcinoembryonic antigen-related cell adhesion molecule 5 [Source:MGI Symbol;Acc:MGI:1920500]
ENSMUSG00000008813	0	2.691599712	1.142310358	0	0	0	Tppp2	tubulin polymerization-promoting protein family member 2 [Source:MGI Symbol;Acc:MGI:2684923]
ENSMUSG00000008822	147.4838516	83.43959107	99.38100111	132.1280593	116.4510171	127.4620269	Acyp1	acylphosphatase 1, erythrocyte (common) type [Source:MGI Symbol;Acc:MGI:1913454]
ENSMUSG00000008843	0	0	0	0	0	0	Cldn13	claudin 13 [Source:MGI Symbol;Acc:MGI:1913102]
ENSMUSG00000008845	0	0	0	0	0	2.832489486	Cd163	CD163 antigen [Source:MGI Symbol;Acc:MGI:2135946]
ENSMUSG00000008855	1876.783942	1147.967277	1844.831227	1243.161083	1098.819853	1026.305357	Hdac5	histone deacetylase 5 [Source:MGI Symbol;Acc:MGI:1333784]
ENSMUSG00000008859	998.1125449	1215.25727	1044.071667	787.9461638	822.1242744	664.690866	Rala	v-ral simian leukemia viral oncogene A (ras related) [Source:MGI Symbol;Acc:MGI:1927243]
ENSMUSG00000008874	0	0	0	0	0	0	Clec3a	C-type lectin domain family 3, member a [Source:MGI Symbol;Acc:MGI:2685642]
ENSMUSG00000008892	0	2.691599712	3.426931073	0	0	0.944163162	Vdac3	voltage-dependent anion channel 3 [Source:MGI Symbol;Acc:MGI:106922]
ENSMUSG00000008932	0	0	0	0	0	0	Slc1a7	solute carrier family 1 (glutamate transporter), member 7 [Source:MGI Symbol;Acc:MGI:2444087]
ENSMUSG00000008958	802.8522343	933.9851	643.1207313	612.418377	566.33016	596.7111184	Vps72	vacuolar protein sorting 72 [Source:MGI Symbol;Acc:MGI:1202305]
ENSMUSG00000008976	480.8804457	584.0771375	538.0281784	411.8151921	440.9213724	365.3911437	Gabpa	GA repeat binding protein, alpha [Source:MGI Symbol;Acc:MGI:95610]
ENSMUSG00000008999	0	0	0	0	0	0	Bmp7	bone morphogenetic protein 7 [Source:MGI Symbol;Acc:MGI:103302]
ENSMUSG00000009013	2704.563025	2789.843101	2750.683341	1187.223657	1102.801085	1114.112531	Dynll1	dynein light chain LC8-type 1 [Source:MGI Symbol;Acc:MGI:1861457]
ENSMUSG00000009030	389.4820024	554.4695406	389.5278319	367.4510262	366.2732845	385.2185701	Pdcl	phosducin-like [Source:MGI Symbol;Acc:MGI:1914716]
ENSMUSG00000009035	1267.114781	1425.202047	1463.299568	1190.116972	1106.782316	1067.848536	Tmem184b	transmembrane protein 184b [Source:MGI Symbol;Acc:MGI:2445179]
ENSMUSG00000009047	4.154474692	4.037399568	3.426931073	1.928876778	3.981231353	26.43656853	Gm5965	predicted gene 5965 [Source:MGI Symbol;Acc:MGI:3645197]
ENSMUSG00000009070	0	0	0	0	0	0.944163162	Rsph14	radial spoke head homolog 14 (Chlamydomonas) [Source:MGI Symbol;Acc:MGI:1918486]
ENSMUSG00000009073	1213.10661	839.7791101	1330.791567	2323.332079	2227.498942	1873.219713	Nf2	neurofibromin 2 [Source:MGI Symbol;Acc:MGI:97307]
ENSMUSG00000009075	1.038618673	1.345799856	0	0.964438389	0.995307838	2.832489486	Cabp7	calcium binding protein 7 [Source:MGI Symbol;Acc:MGI:2183437]
ENSMUSG00000009076	276.272567	335.1041641	322.1315208	392.5264243	408.0762137	354.0611857	Zmat5	zinc finger, matrin type 5 [Source:MGI Symbol;Acc:MGI:1914428]
ENSMUSG00000009079	1830.046102	1979.671588	2076.72023	2012.782918	1607.422159	2180.072741	Ewsr1	Ewing sarcoma breakpoint region 1 [Source:MGI Symbol;Acc:MGI:99960]
ENSMUSG00000009090	929.5637124	855.9287084	1014.371598	862.2079198	819.1383509	917.7265934	Ap1b1	adaptor protein complex AP-1, beta 1 subunit [Source:MGI Symbol;Acc:MGI:1096368]
ENSMUSG00000009092	0	0	2.284620715	0	0.995307838	0	Derl3	Der1-like domain family, member 3 [Source:MGI Symbol;Acc:MGI:1917627]
ENSMUSG00000009093	210.8395906	176.2997811	157.6388293	14.46657584	9.953078383	8.497468458	Gstt4	glutathione S-transferase, theta 4 [Source:MGI Symbol;Acc:MGI:1923136]
ENSMUSG00000009097	0	0	0	0	0	0	Tbx1	T-box 1 [Source:MGI Symbol;Acc:MGI:98493]
ENSMUSG00000009108	3.115856019	2.691599712	1.142310358	4.822191945	3.981231353	2.832489486	Gnat2	guanine nucleotide binding protein, alpha transducing 2 [Source:MGI Symbol;Acc:MGI:95779]
ENSMUSG00000009112	443.4901734	397.0109575	453.497212	333.6956826	321.4844318	279.4722959	Bcl2l13	BCL2-like 13 (apoptosis facilitator) [Source:MGI Symbol;Acc:MGI:2136959]
ENSMUSG00000009114	0	0	0	0	0	0	2610028H24Rik	RIKEN cDNA 2610028H24 gene [Source:MGI Symbol;Acc:MGI:1924214]
ENSMUSG00000009115	0	0	0	0	0	0	Spatc1l	spermatogenesis and centriole associated 1 like [Source:MGI Symbol;Acc:MGI:1923823]
ENSMUSG00000009145	8.308949385	16.14959827	9.138482861	3.857753556	2.985923515	5.664978972	Dqx1	DEAQ RNA-dependent ATPase [Source:MGI Symbol;Acc:MGI:2136388]
ENSMUSG00000009185	0	1.345799856	0	0	0	0	Ccl8	chemokine (C-C motif) ligand 8 [Source:MGI Symbol;Acc:MGI:101878]
ENSMUSG00000009207	281.4656604	160.1501829	195.3350711	241.1095973	162.2351776	202.9950798	Lnpk	lunapark, ER junction formation factor [Source:MGI Symbol;Acc:MGI:1918115]
ENSMUSG00000009210	0	0	0	0	0	0	Prr29	proline rich 29 [Source:MGI Symbol;Acc:MGI:1922823]
ENSMUSG00000009214	0	0	1.142310358	0.964438389	0.995307838	0.944163162	Mymk	myomaker, myoblast fusion factor [Source:MGI Symbol;Acc:MGI:1913389]
ENSMUSG00000009216	0	0	0	0	0	0	Fam163b	family with sequence similarity 163, member B [Source:MGI Symbol;Acc:MGI:1926106]
ENSMUSG00000009246	0	0	0	0	0	1.888326324	Trpm5	transient receptor potential cation channel, subfamily M, member 5 [Source:MGI Symbol;Acc:MGI:1861718]
ENSMUSG00000009248	0	0	0	0	0.995307838	0	Ascl2	achaete-scute family bHLH transcription factor 2 [Source:MGI Symbol;Acc:MGI:96920]
ENSMUSG00000009281	0	0	0	0	0	0.944163162	Rarres2	retinoic acid receptor responder (tazarotene induced) 2 [Source:MGI Symbol;Acc:MGI:1918910]
ENSMUSG00000009291	525.5410486	551.7779409	468.3472466	472.5748106	368.2639002	408.8226491	Pttg1ip	pituitary tumor-transforming 1 interacting protein [Source:MGI Symbol;Acc:MGI:2652132]
ENSMUSG00000009292	0	1.345799856	1.142310358	1.928876778	0.995307838	0.944163162	Trpm2	transient receptor potential cation channel, subfamily M, member 2 [Source:MGI Symbol;Acc:MGI:1351901]
ENSMUSG00000009293	612.7850171	1667.446021	1082.910219	986.620472	915.6832112	907.3407986	Ube2g2	ubiquitin-conjugating enzyme E2G 2 [Source:MGI Symbol;Acc:MGI:1343188]
ENSMUSG00000009350	1.038618673	0	0	0	0	0	Mpo	myeloperoxidase [Source:MGI Symbol;Acc:MGI:97137]
ENSMUSG00000009356	0	0	1.142310358	5.786630334	3.981231353	0.944163162	Lpo	lactoperoxidase [Source:MGI Symbol;Acc:MGI:1923363]
ENSMUSG00000009376	13.50204275	9.420598991	5.711551788	16.39545261	13.93430974	3.776652648	Met	met proto-oncogene [Source:MGI Symbol;Acc:MGI:96969]
ENSMUSG00000009378	2.077237346	0	1.142310358	3.857753556	3.981231353	1.888326324	Slc16a12	solute carrier family 16 (monocarboxylic acid transporters), member 12 [Source:MGI Symbol;Acc:MGI:2147716]
ENSMUSG00000009394	0	0	0	0	0	0	Syn2	synapsin II [Source:MGI Symbol;Acc:MGI:103020]
ENSMUSG00000009406	321.9717887	306.8423672	269.5852444	196.7454314	158.2539463	144.4569638	Elk1	ELK1, member of ETS oncogene family [Source:MGI Symbol;Acc:MGI:101833]
ENSMUSG00000009418	471.5328776	399.7025572	582.5782824	417.6018225	438.9307567	387.1068964	Nav1	neuron navigator 1 [Source:MGI Symbol;Acc:MGI:2183683]
ENSMUSG00000009470	1890.285985	2470.888535	2173.81661	2524.899703	2513.152292	2634.215222	Tnpo1	transportin 1 [Source:MGI Symbol;Acc:MGI:2681523]
ENSMUSG00000009471	0	0	0	0	0	0	Myod1	myogenic differentiation 1 [Source:MGI Symbol;Acc:MGI:97275]
ENSMUSG00000009487	3.115856019	0	0	0	0	2.832489486	Otog	otogelin [Source:MGI Symbol;Acc:MGI:1202064]
ENSMUSG00000009535	855.8217866	678.2831274	1038.360115	1199.761356	1188.397559	1102.782573	Rnmt	RNA (guanine-7-) methyltransferase [Source:MGI Symbol;Acc:MGI:1915147]
ENSMUSG00000009545	0	0	0	0	0	0	Kcnq1	potassium voltage-gated channel, subfamily Q, member 1 [Source:MGI Symbol;Acc:MGI:108083]
ENSMUSG00000009549	1211.029373	1261.014465	1078.340978	932.6119222	867.908435	913.0057776	Srp14	signal recognition particle 14 [Source:MGI Symbol;Acc:MGI:107169]
ENSMUSG00000009551	0	0	0	0	0	0	6330409D20Rik	RIKEN cDNA 6330409D20 gene [Source:MGI Symbol;Acc:MGI:1917980]
ENSMUSG00000009555	1134.171591	1306.77166	1076.056357	1002.051486	995.3078383	955.4931199	Cdk9	cyclin-dependent kinase 9 (CDC2-related kinase) [Source:MGI Symbol;Acc:MGI:1328368]
ENSMUSG00000009563	278.3498044	371.4407602	289.0045205	190.958801	176.1694874	197.3301009	Tor2a	torsin family 2, member A [Source:MGI Symbol;Acc:MGI:1353596]
ENSMUSG00000009566	34.27441621	12.1121987	37.6962418	27.00427489	38.81700569	28.32489486	Fpgs	folylpolyglutamyl synthetase [Source:MGI Symbol;Acc:MGI:95576]
ENSMUSG00000009569	93.47568058	117.0845875	100.5233115	137.9146896	129.390019	140.6803111	Mrtfb	myocardin related transcription factor B [Source:MGI Symbol;Acc:MGI:3050795]
ENSMUSG00000009575	293.9290845	275.8889705	326.7007623	323.0868603	326.460971	309.6855171	Cbx5	chromobox 5 [Source:MGI Symbol;Acc:MGI:109372]
ENSMUSG00000009580	0	0	0	0	0	0	Odam	odontogenic, ameloblast asssociated [Source:MGI Symbol;Acc:MGI:1916842]
ENSMUSG00000009585	296.0063218	298.767568	319.8469001	250.7539812	189.1084893	183.1676534	Apobec3	apolipoprotein B mRNA editing enzyme, catalytic polypeptide 3 [Source:MGI Symbol;Acc:MGI:1933111]
ENSMUSG00000009588	0	0	0	0	0	0	St6galnac1	ST6 (alpha-N-acetyl-neuraminyl-2,3-beta-galactosyl-1,3)-N-acetylgalactosaminide alpha-2,6-sialyltransferase 1 [Source:MGI Symbol;Acc:MGI:1341826]
ENSMUSG00000009596	0	0	0	0	0	0	Taf7l	TATA-box binding protein associated factor 7 like [Source:MGI Symbol;Acc:MGI:1921719]
ENSMUSG00000009614	0	0	0	0	0	0.944163162	Sardh	sarcosine dehydrogenase [Source:MGI Symbol;Acc:MGI:2183102]
ENSMUSG00000009621	63.35573906	94.20598991	91.38482861	60.75961851	55.73723895	51.92897391	Vav2	vav 2 oncogene [Source:MGI Symbol;Acc:MGI:102718]
ENSMUSG00000009628	0	0	0	0	0	0	Tex15	testis expressed gene 15 [Source:MGI Symbol;Acc:MGI:1934816]
ENSMUSG00000009630	824.6632265	880.1531058	887.5751478	685.7156946	745.4855709	608.0410763	Ppp2cb	protein phosphatase 2 (formerly 2A), catalytic subunit, beta isoform [Source:MGI Symbol;Acc:MGI:1321161]
ENSMUSG00000009633	1.038618673	0	1.142310358	0	0	0	G0s2	G0/G1 switch gene 2 [Source:MGI Symbol;Acc:MGI:1316737]
ENSMUSG00000009640	191.1058359	156.1127833	155.3542086	171.6700332	175.1741795	154.8427586	Dmap1	DNA methyltransferase 1-associated protein 1 [Source:MGI Symbol;Acc:MGI:1913483]
ENSMUSG00000009646	0	0	0	0	0	0	Pla2g12b	phospholipase A2, group XIIB [Source:MGI Symbol;Acc:MGI:1917086]
ENSMUSG00000009647	528.6569046	506.0207458	476.3434191	557.4453889	633.0157852	487.1881916	Mcu	mitochondrial calcium uniporter [Source:MGI Symbol;Acc:MGI:3026965]
ENSMUSG00000009654	0	0	0	0	0	0	Oit3	oncoprotein induced transcript 3 [Source:MGI Symbol;Acc:MGI:1201782]
ENSMUSG00000009670	0	0	0	0	0	0	Tex11	testis expressed gene 11 [Source:MGI Symbol;Acc:MGI:1933237]
ENSMUSG00000009681	0	0	0	0	0	0	Bcr	BCR activator of RhoGEF and GTPase [Source:MGI Symbol;Acc:MGI:88141]
ENSMUSG00000009687	9741.204535	8944.185842	10297.92787	7636.423164	6761.126146	6918.827651	Fxyd5	FXYD domain-containing ion transport regulator 5 [Source:MGI Symbol;Acc:MGI:1201785]
ENSMUSG00000009731	25.96546683	20.18699784	37.6962418	27.96871328	21.89677244	16.05077375	Kcnd1	potassium voltage-gated channel, Shal-related family, member 1 [Source:MGI Symbol;Acc:MGI:96671]
ENSMUSG00000009733	206.6851159	294.7301684	217.0389679	243.038474	234.8926498	220.9341799	Tfcp2	transcription factor CP2 [Source:MGI Symbol;Acc:MGI:98509]
ENSMUSG00000009734	0	0	0	0	0	0	Pou6f2	POU domain, class 6, transcription factor 2 [Source:MGI Symbol;Acc:MGI:2443631]
ENSMUSG00000009739	127.7500968	131.8883859	164.4926915	100.3015925	113.4650936	124.6295374	Pou6f1	POU domain, class 6, transcription factor 1 [Source:MGI Symbol;Acc:MGI:102935]
ENSMUSG00000009741	316.7786953	347.2163628	332.4123141	378.0598485	411.0621372	415.4317913	Ubp1	upstream binding protein 1 [Source:MGI Symbol;Acc:MGI:104889]
ENSMUSG00000009772	703.1448417	880.1531058	764.2056292	588.3074173	550.4052346	587.2694867	Nuak2	NUAK family, SNF1-like kinase, 2 [Source:MGI Symbol;Acc:MGI:1921387]
ENSMUSG00000009828	76.85778181	119.7761872	95.95407004	149.4879503	163.2304855	132.1828427	Cilk1	ciliogenesis associated kinase 1 [Source:MGI Symbol;Acc:MGI:1934157]
ENSMUSG00000009863	2155.133747	2369.953546	2024.173954	2412.060411	2197.639707	2127.199604	Sdhb	succinate dehydrogenase complex, subunit B, iron sulfur (Ip) [Source:MGI Symbol;Acc:MGI:1914930]
ENSMUSG00000009876	1.038618673	0	0	0.964438389	0	0	Cox4i2	cytochrome c oxidase subunit 4I2 [Source:MGI Symbol;Acc:MGI:2135755]
ENSMUSG00000009894	410.2543759	360.6743614	405.5201769	392.5264243	265.7471928	325.7362909	Snap47	synaptosomal-associated protein, 47 [Source:MGI Symbol;Acc:MGI:1915076]
ENSMUSG00000009900	0	0	0	0	0	0	Wnt3a	wingless-type MMTV integration site family, member 3A [Source:MGI Symbol;Acc:MGI:98956]
ENSMUSG00000009905	71.66468844	102.2807891	89.10020789	151.4168271	199.0615677	143.5128006	Kdsr	3-ketodihydrosphingosine reductase [Source:MGI Symbol;Acc:MGI:1918000]
ENSMUSG00000009907	858.9376427	1287.930462	985.8138386	943.2207445	819.1383509	773.2696296	Vps4b	vacuolar protein sorting 4B [Source:MGI Symbol;Acc:MGI:1100499]
ENSMUSG00000009927	13.50204275	9.420598991	9.138482861	9.64438389	1.990615677	4.72081581	Rps25	ribosomal protein S25 [Source:MGI Symbol;Acc:MGI:1922867]
ENSMUSG00000009941	0	0	0	0	0	0	Nxf2	nuclear RNA export factor 2 [Source:MGI Symbol;Acc:MGI:1933192]
ENSMUSG00000009995	1094.704081	1330.996058	1264.537566	1415.795555	1141.618091	1350.153322	Taz	tafazzin [Source:MGI Symbol;Acc:MGI:109626]
ENSMUSG00000010021	1.038618673	0	3.426931073	0	1.990615677	0	Kif19a	kinesin family member 19A [Source:MGI Symbol;Acc:MGI:2447024]
ENSMUSG00000010025	891.1348215	935.3308999	872.7251132	757.0841354	693.7295633	666.5791923	Aldh3a2	aldehyde dehydrogenase family 3, subfamily A2 [Source:MGI Symbol;Acc:MGI:1353452]
ENSMUSG00000010044	0	2.691599712	1.142310358	8.679945501	5.97184703	3.776652648	Zmynd10	zinc finger, MYND domain containing 10 [Source:MGI Symbol;Acc:MGI:2387863]
ENSMUSG00000010045	416.4860879	309.5339669	391.8124526	472.5748106	433.9542175	517.4014128	Tmem115	transmembrane protein 115 [Source:MGI Symbol;Acc:MGI:1930765]
ENSMUSG00000010047	243.0367695	238.2065745	260.4467615	210.2475688	205.0334147	177.5026744	Hyal2	hyaluronoglucosaminidase 2 [Source:MGI Symbol;Acc:MGI:1196334]
ENSMUSG00000010048	30.11994152	22.87859755	54.83089716	75.22619435	83.60585842	84.03052141	Ifrd2	interferon-related developmental regulator 2 [Source:MGI Symbol;Acc:MGI:1316708]
ENSMUSG00000010051	1656.596784	3252.798252	2280.051474	2630.987925	2134.935313	2213.118452	Hyal1	hyaluronoglucosaminidase 1 [Source:MGI Symbol;Acc:MGI:96298]
ENSMUSG00000010054	0	12.1121987	0	0	0.995307838	0	Tusc2	tumor suppressor 2, mitochondrial calcium regulator [Source:MGI Symbol;Acc:MGI:1931086]
ENSMUSG00000010057	220.1871587	279.92637	290.1468308	256.5406115	230.9114185	290.8022539	Nprl2	NPR2 like, GATOR1 complex subunit [Source:MGI Symbol;Acc:MGI:1914482]
ENSMUSG00000010064	0	0	0	0	0	0	Slc38a3	solute carrier family 38, member 3 [Source:MGI Symbol;Acc:MGI:1923507]
ENSMUSG00000010066	0	0	2.284620715	0	0	0	Cacna2d2	calcium channel, voltage-dependent, alpha 2/delta subunit 2 [Source:MGI Symbol;Acc:MGI:1929813]
ENSMUSG00000010067	227.4574894	207.2531778	332.4123141	247.860666	215.9818009	226.5991589	Rassf1	Ras association (RalGDS/AF-6) domain family member 1 [Source:MGI Symbol;Acc:MGI:1928386]
ENSMUSG00000010080	0	0	0	0	0	0	Epn3	epsin 3 [Source:MGI Symbol;Acc:MGI:1919139]
ENSMUSG00000010086	0	0	0	0	0	0	Rnf112	ring finger protein 112 [Source:MGI Symbol;Acc:MGI:106611]
ENSMUSG00000010095	2023.229175	3190.891458	2741.544858	2850.879878	2631.593924	2921.240823	Slc3a2	solute carrier family 3 (activators of dibasic and neutral amino acid transport), member 2 [Source:MGI Symbol;Acc:MGI:96955]
ENSMUSG00000010097	400.9068078	254.3561728	389.5278319	441.7127822	421.0152156	416.3759544	Nxf1	nuclear RNA export factor 1 [Source:MGI Symbol;Acc:MGI:1858330]
ENSMUSG00000010110	589.9354063	757.6853189	657.970766	619.1694458	849.9928939	560.8329182	Stx5a	syntaxin 5A [Source:MGI Symbol;Acc:MGI:1928483]
ENSMUSG00000010122	1.038618673	0	0	0	1.990615677	0.944163162	Slc47a1	solute carrier family 47, member 1 [Source:MGI Symbol;Acc:MGI:1914723]
ENSMUSG00000010136	0	0	0	0	0	0	Pifo	primary cilia formation [Source:MGI Symbol;Acc:MGI:1923670]
ENSMUSG00000010142	13.50204275	18.84119798	28.55775894	0.964438389	5.97184703	0.944163162	Tnfrsf13b	tumor necrosis factor receptor superfamily, member 13b [Source:MGI Symbol;Acc:MGI:1889411]
ENSMUSG00000010154	66.47159508	83.43959107	81.10403539	187.1010475	198.0662598	177.5026744	Spire2	spire type actin nucleation factor 2 [Source:MGI Symbol;Acc:MGI:2446256]
ENSMUSG00000010175	0	0	0	0	0.995307838	0	Prox1	prospero homeobox 1 [Source:MGI Symbol;Acc:MGI:97772]
ENSMUSG00000010205	0	0	0	0	0	0	Raver1	ribonucleoprotein, PTB-binding 1 [Source:MGI Symbol;Acc:MGI:1919016]
ENSMUSG00000010277	1623.360986	1862.587001	1558.111328	1512.239394	1484.999295	1654.17386	2610507B11Rik	RIKEN cDNA 2610507B11 gene [Source:MGI Symbol;Acc:MGI:1919753]
ENSMUSG00000010290	302.2380339	285.3095695	306.1391758	390.5975476	341.3905885	336.1220857	AI597479	expressed sequence AI597479 [Source:MGI Symbol;Acc:MGI:2138299]
ENSMUSG00000010307	1.038618673	0	1.142310358	1.928876778	0.995307838	4.72081581	Tmem86a	transmembrane protein 86A [Source:MGI Symbol;Acc:MGI:1915143]
ENSMUSG00000010311	1.038618673	0	0	0	0	0.944163162	Optc	opticin [Source:MGI Symbol;Acc:MGI:2151113]
ENSMUSG00000010342	33.23579754	37.68239597	33.12700037	23.14652134	15.92492541	17.93910008	Tex14	testis expressed gene 14 [Source:MGI Symbol;Acc:MGI:1933227]
ENSMUSG00000010358	1190.256999	1335.033457	1108.041047	901.7498938	850.9882018	763.827998	Ifi35	interferon-induced protein 35 [Source:MGI Symbol;Acc:MGI:1917360]
ENSMUSG00000010362	12.46342408	30.95339669	21.70389679	19.28876778	13.93430974	16.05077375	Rdm1	RAD52 motif 1 [Source:MGI Symbol;Acc:MGI:1913849]
ENSMUSG00000010376	3459.6388	3015.937477	2872.910549	2645.454501	2811.744643	2723.910722	Nedd8	neural precursor cell expressed, developmentally down-regulated gene 8 [Source:MGI Symbol;Acc:MGI:97301]
ENSMUSG00000010392	665.7545695	795.3677149	739.0748013	671.2491188	574.2926227	612.7618921	Gosr1	golgi SNAP receptor complex member 1 [Source:MGI Symbol;Acc:MGI:1858260]
ENSMUSG00000010406	4958.365545	4856.99168	4814.838157	3137.31808	3066.54345	2662.540117	Mrpl52	mitochondrial ribosomal protein L52 [Source:MGI Symbol;Acc:MGI:1916086]
ENSMUSG00000010435	0	0	0	0	0	0	Spaca7	sperm acrosome associated 7 [Source:MGI Symbol;Acc:MGI:1925884]
ENSMUSG00000010453	105.9391047	177.645581	154.2118983	130.1991825	121.4275563	146.3452901	Kansl3	KAT8 regulatory NSL complex subunit 3 [Source:MGI Symbol;Acc:MGI:1918055]
ENSMUSG00000010461	0	1.345799856	0	0	0	0	Eya4	EYA transcriptional coactivator and phosphatase 4 [Source:MGI Symbol;Acc:MGI:1337104]
ENSMUSG00000010476	0	0	0	0	1.990615677	0.944163162	Ebf3	early B cell factor 3 [Source:MGI Symbol;Acc:MGI:894289]
ENSMUSG00000010492	0	0	0	0	0	0	Uckl1os	uridine-cytidine kinase 1-like 1, opposite strand [Source:MGI Symbol;Acc:MGI:3801877]
ENSMUSG00000010505	0	34.99079625	0	0	0.995307838	0.944163162	Myt1	myelin transcription factor 1 [Source:MGI Symbol;Acc:MGI:1100535]
ENSMUSG00000010517	773.7709115	654.05873	736.7901806	660.6402965	713.6357201	635.421808	Faf1	Fas-associated factor 1 [Source:MGI Symbol;Acc:MGI:109419]
ENSMUSG00000010529	1.038618673	0	1.142310358	0.964438389	3.981231353	8.497468458	Gm266	predicted gene 266 [Source:MGI Symbol;Acc:MGI:2685112]
ENSMUSG00000010538	1.038618673	0	1.142310358	0	0.995307838	0	Tsacc	TSSK6 activating co-chaperone [Source:MGI Symbol;Acc:MGI:1924177]
ENSMUSG00000010554	169.2948437	240.8981742	237.6005544	294.1537087	291.6251966	292.6905802	Mettl16	methyltransferase like 16 [Source:MGI Symbol;Acc:MGI:1914743]
ENSMUSG00000010592	0	0	0	0	0	0	Dazl	deleted in azoospermia-like [Source:MGI Symbol;Acc:MGI:1342328]
ENSMUSG00000010601	0	8.074799136	1.142310358	0	0	0	Apol7a	apolipoprotein L 7a [Source:MGI Symbol;Acc:MGI:1923011]
ENSMUSG00000010607	51.93093366	49.79459467	27.41544858	25.07539812	44.78885272	49.09648442	Pigyl	phosphatidylinositol glycan anchor biosynthesis, class Y-like [Source:MGI Symbol;Acc:MGI:1913518]
ENSMUSG00000010608	1325.277427	534.2825428	1546.688224	1104.281955	1075.927773	884.6808828	Rbm25	RNA binding motif protein 25 [Source:MGI Symbol;Acc:MGI:1914289]
ENSMUSG00000010609	1109.244743	1418.473048	1480.434223	2343.585285	2049.338839	2426.499326	Psen2	presenilin 2 [Source:MGI Symbol;Acc:MGI:109284]
ENSMUSG00000010651	0	0	0	0	0	2.832489486	Acaa1b	acetyl-Coenzyme A acyltransferase 1B [Source:MGI Symbol;Acc:MGI:3605455]
ENSMUSG00000010660	0	4.037399568	0	0	0	0	Plcd1	phospholipase C, delta 1 [Source:MGI Symbol;Acc:MGI:97614]
ENSMUSG00000010663	1620.24513	1936.605993	1649.496156	2281.861228	2017.488988	2162.133641	Fads1	fatty acid desaturase 1 [Source:MGI Symbol;Acc:MGI:1923517]
ENSMUSG00000010721	47.77645896	59.21519366	46.83472466	58.83074173	74.64808787	72.70056347	Lmbr1	limb region 1 [Source:MGI Symbol;Acc:MGI:1861746]
ENSMUSG00000010751	186.9513612	203.2157782	145.0734154	108.0170996	107.4932465	102.9137847	Tnfrsf22	tumor necrosis factor receptor superfamily, member 22 [Source:MGI Symbol;Acc:MGI:1930270]
ENSMUSG00000010755	859.9762613	803.442514	781.3402846	1424.475501	1714.915405	1358.65079	Cars	cysteinyl-tRNA synthetase [Source:MGI Symbol;Acc:MGI:1351477]
ENSMUSG00000010760	0	0	0	0	0	0	Phlda2	pleckstrin homology like domain, family A, member 2 [Source:MGI Symbol;Acc:MGI:1202307]
ENSMUSG00000010796	0	0	0	0	0	0	Asz1	ankyrin repeat, SAM and basic leucine zipper domain containing 1 [Source:MGI Symbol;Acc:MGI:1921318]
ENSMUSG00000010797	0	0	0	0	0	0	Wnt2	wingless-type MMTV integration site family, member 2 [Source:MGI Symbol;Acc:MGI:98954]
ENSMUSG00000010803	0	0	0	0	0	0	Gabra1	gamma-aminobutyric acid (GABA) A receptor, subunit alpha 1 [Source:MGI Symbol;Acc:MGI:95613]
ENSMUSG00000010825	0	0	0	0	0	0	Grid2ip	glutamate receptor, ionotropic, delta 2 (Grid2) interacting protein 1 [Source:MGI Symbol;Acc:MGI:2176213]
ENSMUSG00000010830	7.270330712	6.72899928	5.711551788	2.893315167	5.97184703	5.664978972	Kdelr3	KDEL (Lys-Asp-Glu-Leu) endoplasmic reticulum protein retention receptor 3 [Source:MGI Symbol;Acc:MGI:2145953]
ENSMUSG00000010841	0	0	0	0	0	0	Cfap97d1	CFAP97 domain containing 1 [Source:MGI Symbol;Acc:MGI:1922687]
ENSMUSG00000010911	351.0531115	274.5431706	223.8928301	260.398365	275.7002712	260.5890327	Apip	APAF1 interacting protein [Source:MGI Symbol;Acc:MGI:1926788]
ENSMUSG00000010914	373.9027223	219.3653765	462.6356948	532.3699907	505.6163819	456.0308072	Pdhx	pyruvate dehydrogenase complex, component X [Source:MGI Symbol;Acc:MGI:1351627]
ENSMUSG00000010936	438.2970801	557.1611404	535.7435577	663.5336117	705.6732574	643.9192765	Vac14	Vac14 homolog (S. cerevisiae) [Source:MGI Symbol;Acc:MGI:2157980]
ENSMUSG00000011008	265.8863803	135.9257854	283.2929687	203.4965001	208.0193382	201.1067535	Mcoln2	mucolipin 2 [Source:MGI Symbol;Acc:MGI:1915529]
ENSMUSG00000011034	1.038618673	0	0	0.964438389	0	0	Slc5a1	solute carrier family 5 (sodium/glucose cotransporter), member 1 [Source:MGI Symbol;Acc:MGI:107678]
ENSMUSG00000011096	471.5328776	609.6473347	584.8629031	919.1097848	753.4480336	640.1426238	Akt1s1	AKT1 substrate 1 (proline-rich) [Source:MGI Symbol;Acc:MGI:1914855]
ENSMUSG00000011114	1756.304176	2483.000734	1441.595671	1874.868228	1459.121291	1478.559512	Tbrg1	transforming growth factor beta regulated gene 1 [Source:MGI Symbol;Acc:MGI:1100877]
ENSMUSG00000011118	0	0	0	0	0	0	Panx3	pannexin 3 [Source:MGI Symbol;Acc:MGI:1918881]
ENSMUSG00000011148	1078.086183	589.4603369	1157.160392	588.3074173	903.7395172	1073.513515	Adssl1	adenylosuccinate synthetase like 1 [Source:MGI Symbol;Acc:MGI:87947]
ENSMUSG00000011154	0	0	0	0	0	0	Cfap161	cilia and flagella associated protein 161 [Source:MGI Symbol;Acc:MGI:1922806]
ENSMUSG00000011158	140.2135209	79.4021915	141.6464843	155.2745806	126.4040955	142.5686375	Brf1	BRF1, RNA polymerase III transcription initiation factor 90 kDa subunit [Source:MGI Symbol;Acc:MGI:1919558]
ENSMUSG00000011171	0	0	0	0	0	0	Vipr2	vasoactive intestinal peptide receptor 2 [Source:MGI Symbol;Acc:MGI:107166]
ENSMUSG00000011179	13589.28672	15393.25875	16460.69225	4006.277068	4246.978546	4039.130007	Odc1	ornithine decarboxylase, structural 1 [Source:MGI Symbol;Acc:MGI:97402]
ENSMUSG00000011254	128.7887155	205.907378	178.2004158	248.8251044	251.8128831	233.208301	Thg1l	tRNA-histidine guanylyltransferase 1-like (S. cerevisiae) [Source:MGI Symbol;Acc:MGI:1913878]
ENSMUSG00000011256	0	0	0	2.893315167	0.995307838	0	Adam19	a disintegrin and metallopeptidase domain 19 (meltrin beta) [Source:MGI Symbol;Acc:MGI:105377]
ENSMUSG00000011257	0	0	0	0	4.976539192	99.13713201	Pabpc4	poly(A) binding protein, cytoplasmic 4 [Source:MGI Symbol;Acc:MGI:2385206]
ENSMUSG00000011263	31.15856019	24.22439741	38.83855216	46.29304267	33.8404665	41.54317913	Exoc3l2	exocyst complex component 3-like 2 [Source:MGI Symbol;Acc:MGI:1921713]
ENSMUSG00000011267	7.270330712	13.45799856	9.138482861	25.07539812	15.92492541	24.54824221	Zfp296	zinc finger protein 296 [Source:MGI Symbol;Acc:MGI:1926956]
ENSMUSG00000011305	0	0	0	0	0	0	Plin5	perilipin 5 [Source:MGI Symbol;Acc:MGI:1914218]
ENSMUSG00000011306	533.849998	501.9833463	550.5935923	598.9162396	600.1706265	670.355845	Sugp1	SURP and G patch domain containing 1 [Source:MGI Symbol;Acc:MGI:1917866]
ENSMUSG00000011349	1.038618673	0	0	0	0	0	Dmrtc2	doublesex and mab-3 related transcription factor like family C2 [Source:MGI Symbol;Acc:MGI:1918491]
ENSMUSG00000011350	0	0	0	0	0	0	Gm5893	predicted gene 5893 [Source:MGI Symbol;Acc:MGI:3645761]
ENSMUSG00000011382	370.7868663	480.4505486	400.9509355	367.4510262	371.2498237	354.0611857	Dhdh	dihydrodiol dehydrogenase (dimeric) [Source:MGI Symbol;Acc:MGI:1919005]
ENSMUSG00000011427	33.23579754	60.56099352	50.26165573	62.68849529	40.80762137	27.3807317	Zfp790	zinc finger protein 790 [Source:MGI Symbol;Acc:MGI:1923431]
ENSMUSG00000011463	0	0	0	0	0	0	Cpb1	carboxypeptidase B1 (tissue) [Source:MGI Symbol;Acc:MGI:1923953]
ENSMUSG00000011486	0	0	0	0	0	0	Slc25a41	solute carrier family 25, member 41 [Source:MGI Symbol;Acc:MGI:2144215]
ENSMUSG00000011589	0	0	0	0	0	0	Fsd1	fibronectin type 3 and SPRY domain-containing protein [Source:MGI Symbol;Acc:MGI:1934858]
ENSMUSG00000011632	0	1.345799856	0	0	0	0	Pinlyp	phospholipase A2 inhibitor and LY6/PLAUR domain containing [Source:MGI Symbol;Acc:MGI:3615324]
ENSMUSG00000011658	120.4797661	145.3463844	131.3656911	115.7326067	137.3524817	105.7462741	Fuz	fuzzy planar cell polarity protein [Source:MGI Symbol;Acc:MGI:1917550]
ENSMUSG00000011751	1.038618673	0	0	1.928876778	0	0	Sptbn4	spectrin beta, non-erythrocytic 4 [Source:MGI Symbol;Acc:MGI:1890574]
ENSMUSG00000011752	10.38618673	21.53279769	11.42310358	25.07539812	17.91554109	15.10661059	Pgam1	phosphoglycerate mutase 1 [Source:MGI Symbol;Acc:MGI:97552]
ENSMUSG00000011831	99.70739262	131.8883859	142.7887947	109.9459764	103.5120152	112.3554163	Evi5	ecotropic viral integration site 5 [Source:MGI Symbol;Acc:MGI:104736]
ENSMUSG00000011832	284.5815164	154.7669834	253.5928994	205.4253769	182.1413344	159.5635744	Evi5l	ecotropic viral integration site 5 like [Source:MGI Symbol;Acc:MGI:2442167]
ENSMUSG00000011837	218.1099214	236.8607746	227.3197612	172.6344716	156.2633306	141.6244743	Snapc2	small nuclear RNA activating complex, polypeptide 2 [Source:MGI Symbol;Acc:MGI:1914861]
ENSMUSG00000011877	1726.184235	1339.070857	1558.111328	1307.778456	1060.002848	1153.767384	Git1	GIT ArfGAP 1 [Source:MGI Symbol;Acc:MGI:1927140]
ENSMUSG00000011884	355.2075862	466.99255	343.8354176	336.5889978	302.5735828	276.6398065	Gltp	glycolipid transfer protein [Source:MGI Symbol;Acc:MGI:1929253]
ENSMUSG00000011958	390.5206211	512.7497451	471.7741777	383.8464788	349.3530512	412.5993018	Bnip2	BCL2/adenovirus E1B interacting protein 2 [Source:MGI Symbol;Acc:MGI:109327]
ENSMUSG00000011960	739.4964953	846.5081094	623.7014552	423.3884528	440.9213724	397.4926912	Ccnt1	cyclin T1 [Source:MGI Symbol;Acc:MGI:1328363]
ENSMUSG00000012017	0	0	0	0	0	0	Scarf2	scavenger receptor class F, member 2 [Source:MGI Symbol;Acc:MGI:1858430]
ENSMUSG00000012042	0	0	0	0	0	0	4930579F01Rik	RIKEN cDNA 4930579F01 gene [Source:MGI Symbol;Acc:MGI:1914991]
ENSMUSG00000012076	178.6424118	158.804383	175.9157951	163.9545261	173.1835639	171.8376955	Brms1l	breast cancer metastasis-suppressor 1-like [Source:MGI Symbol;Acc:MGI:1196337]
ENSMUSG00000012114	1220.376941	1505.950039	1294.237635	967.3317042	1019.195226	927.168225	Med15	mediator complex subunit 15 [Source:MGI Symbol;Acc:MGI:2137379]
ENSMUSG00000012117	297.0449405	356.6369618	352.9739005	394.4553011	410.0668294	431.482565	Dhdds	dehydrodolichyl diphosphate synthase [Source:MGI Symbol;Acc:MGI:1914672]
ENSMUSG00000012123	68.54883243	48.44879481	28.55775894	14.46657584	8.957770545	16.99493692	Crybg2	crystallin beta-gamma domain containing 2 [Source:MGI Symbol;Acc:MGI:1334463]
ENSMUSG00000012126	226.4188707	192.4493794	244.4544165	149.4879503	130.3853268	203.939243	Ubxn11	UBX domain protein 11 [Source:MGI Symbol;Acc:MGI:1914836]
ENSMUSG00000012187	13.50204275	13.45799856	6.853862145	7.715507112	11.94369406	11.32995794	Mogat1	monoacylglycerol O-acyltransferase 1 [Source:MGI Symbol;Acc:MGI:1915643]
ENSMUSG00000012211	0	0	0	0	0	0	Tex22	testis expressed gene 22 [Source:MGI Symbol;Acc:MGI:1922921]
ENSMUSG00000012282	0	0	0	0	0	0	Wnt8a	wingless-type MMTV integration site family, member 8A [Source:MGI Symbol;Acc:MGI:107924]
ENSMUSG00000012296	281.4656604	344.5247631	274.1544858	211.2120072	243.8504204	197.3301009	Tjap1	tight junction associated protein 1 [Source:MGI Symbol;Acc:MGI:1921344]
ENSMUSG00000012350	0	0	0	0	0	0	Ehf	ets homologous factor [Source:MGI Symbol;Acc:MGI:1270840]
ENSMUSG00000012396	13.50204275	10.76639885	30.84237965	7.715507112	13.93430974	25.49240537	Nanog	Nanog homeobox [Source:MGI Symbol;Acc:MGI:1919200]
ENSMUSG00000012405	2.077237346	2.691599712	2.284620715	1.928876778	4.976539192	6.609142134	Rpl15	ribosomal protein L15 [Source:MGI Symbol;Acc:MGI:1913730]
ENSMUSG00000012422	1688.793962	1126.434479	1699.757812	1357.929252	1459.121291	1840.174003	Tmem167	transmembrane protein 167 [Source:MGI Symbol;Acc:MGI:1913324]
ENSMUSG00000012428	0	0	0	0	0.995307838	0	Steap4	STEAP family member 4 [Source:MGI Symbol;Acc:MGI:1923560]
ENSMUSG00000012429	3.115856019	0	0	0	0	0	Mplkip	M-phase specific PLK1 intereacting protein [Source:MGI Symbol;Acc:MGI:1913558]
ENSMUSG00000012443	21.81099214	21.53279769	22.84620715	13.50213745	20.9014646	16.99493692	Kif11	kinesin family member 11 [Source:MGI Symbol;Acc:MGI:1098231]
ENSMUSG00000012483	204.6078786	270.505771	206.7581747	177.4566636	157.2586385	170.8935323	Rpa3	replication protein A3 [Source:MGI Symbol;Acc:MGI:1915490]
ENSMUSG00000012519	1406.289683	1177.574874	1327.364635	1155.39719	1170.482018	986.6505043	Mlkl	mixed lineage kinase domain-like [Source:MGI Symbol;Acc:MGI:1921818]
ENSMUSG00000012520	0	0	0	0	0	0	Phox2b	paired-like homeobox 2b [Source:MGI Symbol;Acc:MGI:1100882]
ENSMUSG00000012535	655.3683827	724.0403225	814.4672849	657.7469813	691.7389476	623.1476869	Tnpo3	transportin 3 [Source:MGI Symbol;Acc:MGI:1196412]
ENSMUSG00000012609	3.115856019	8.074799136	9.138482861	10.60882228	10.94838622	12.27412111	Ttll5	tubulin tyrosine ligase-like family, member 5 [Source:MGI Symbol;Acc:MGI:2443657]
ENSMUSG00000012640	78.93501916	142.6547847	107.3771736	122.4836754	129.390019	125.5737005	Zfp715	zinc finger protein 715 [Source:MGI Symbol;Acc:MGI:1917180]
ENSMUSG00000012705	2.077237346	1.345799856	3.426931073	1.928876778	2.985923515	0	Retn	resistin [Source:MGI Symbol;Acc:MGI:1888506]
ENSMUSG00000012777	0	0	0	0	0	0	Acp4	acid phosphatase 4 [Source:MGI Symbol;Acc:MGI:3644563]
ENSMUSG00000012819	1.038618673	0	0	0.964438389	0.995307838	0.944163162	Cdh23	cadherin 23 (otocadherin) [Source:MGI Symbol;Acc:MGI:1890219]
ENSMUSG00000012848	9536.596657	7342.684014	12035.38193	12367.9579	10912.55514	10269.66271	Rps5	ribosomal protein S5 [Source:MGI Symbol;Acc:MGI:1097682]
ENSMUSG00000012889	1.038618673	0	2.284620715	0.964438389	0	2.832489486	Podnl1	podocan-like 1 [Source:MGI Symbol;Acc:MGI:2685352]
ENSMUSG00000013033	34.27441621	24.22439741	46.83472466	37.61309717	58.72316246	59.4822792	Adgrl1	adhesion G protein-coupled receptor L1 [Source:MGI Symbol;Acc:MGI:1929461]
ENSMUSG00000013076	353.1303489	387.5903585	388.3855216	508.259031	496.6586113	558.0004287	Amotl1	angiomotin-like 1 [Source:MGI Symbol;Acc:MGI:1922973]
ENSMUSG00000013083	3.115856019	0	1.142310358	0.964438389	3.981231353	8.497468458	2200002J24Rik	RIKEN cDNA 2200002J24 gene [Source:MGI Symbol;Acc:MGI:1916397]
ENSMUSG00000013089	611.7463985	706.5449244	506.0434884	356.8422039	365.2779767	325.7362909	Etv5	ets variant 5 [Source:MGI Symbol;Acc:MGI:1096867]
ENSMUSG00000013091	0	1.345799856	3.426931073	0	1.990615677	1.888326324	Tmem190	transmembrane protein 190 [Source:MGI Symbol;Acc:MGI:1925302]
ENSMUSG00000013150	12.46342408	9.420598991	5.711551788	19.28876778	42.79823705	14.16244743	Gfod2	glucose-fructose oxidoreductase domain containing 2 [Source:MGI Symbol;Acc:MGI:1917825]
ENSMUSG00000013155	88.28258721	107.6639885	108.519484	134.0569361	137.3524817	134.071169	Enkd1	enkurin domain containing 1 [Source:MGI Symbol;Acc:MGI:2142593]
ENSMUSG00000013158	1.038618673	2.691599712	1.142310358	0	0.995307838	0	4933405L10Rik	RIKEN cDNA 4933405L10 gene [Source:MGI Symbol;Acc:MGI:1918296]
ENSMUSG00000013160	1603.627231	1666.100222	1587.811397	1624.114247	1504.905452	1533.320975	Atp6v0d1	ATPase, H+ transporting, lysosomal V0 subunit D1 [Source:MGI Symbol;Acc:MGI:1201778]
ENSMUSG00000013236	1433.293769	1750.885613	1433.599499	1841.112885	1764.680797	1566.366686	Ptprs	protein tyrosine phosphatase, receptor type, S [Source:MGI Symbol;Acc:MGI:97815]
ENSMUSG00000013275	313.6628393	362.0201612	380.3893491	372.2732182	226.9301871	270.9748275	Slc41a1	solute carrier family 41, member 1 [Source:MGI Symbol;Acc:MGI:2444823]
ENSMUSG00000013338	1.038618673	2.691599712	0	0	0	0	Fer1l4	fer-1-like 4 (C. elegans) [Source:MGI Symbol;Acc:MGI:1921812]
ENSMUSG00000013353	3.115856019	1.345799856	0	1.928876778	1.990615677	0	4931406B18Rik	RIKEN cDNA 4931406B18 gene [Source:MGI Symbol;Acc:MGI:1921304]
ENSMUSG00000013367	4.154474692	2.691599712	5.711551788	5.786630334	1.990615677	2.832489486	Iglon5	IgLON family member 5 [Source:MGI Symbol;Acc:MGI:2686277]
ENSMUSG00000013415	0	0	0	0	0.995307838	0	Igf2bp1	insulin-like growth factor 2 mRNA binding protein 1 [Source:MGI Symbol;Acc:MGI:1890357]
ENSMUSG00000013418	0	0	0	0	0	0	B4galnt2	beta-1,4-N-acetyl-galactosaminyl transferase 2 [Source:MGI Symbol;Acc:MGI:1342058]
ENSMUSG00000013419	37.39027223	48.44879481	25.13082787	56.90186495	49.76539192	48.15232126	Zfp651	zinc finger protein 651 [Source:MGI Symbol;Acc:MGI:2670992]
ENSMUSG00000013465	891.1348215	458.9177509	829.3173196	686.680133	742.4996474	853.5234984	Nelfb	negative elongation factor complex member B [Source:MGI Symbol;Acc:MGI:1931035]
ENSMUSG00000013483	12.46342408	18.84119798	9.138482861	83.90613985	66.68562517	61.37060553	Card14	caspase recruitment domain family, member 14 [Source:MGI Symbol;Acc:MGI:2386258]
ENSMUSG00000013495	280.4270417	419.889555	327.8430726	312.478038	315.5125847	280.4164591	Tmem175	transmembrane protein 175 [Source:MGI Symbol;Acc:MGI:1919642]
ENSMUSG00000013523	0	0	0	0	0	0.944163162	Bcas1	brain enriched myelin associated protein 1 [Source:MGI Symbol;Acc:MGI:1924210]
ENSMUSG00000013539	138.1362835	185.7203801	175.9157951	216.0341991	171.1929482	185.0559797	Tango2	transport and golgi organization 2 [Source:MGI Symbol;Acc:MGI:101825]
ENSMUSG00000013562	0	0	0	0	0	0	4833413E03Rik	RIKEN cDNA 4833413E03 gene [Source:MGI Symbol;Acc:MGI:1925354]
ENSMUSG00000013584	0	0	1.142310358	0	0	0	Aldh1a2	aldehyde dehydrogenase family 1, subfamily A2 [Source:MGI Symbol;Acc:MGI:107928]
ENSMUSG00000013593	1868.474993	2106.176775	2189.808955	2404.344904	2177.73355	2200.844331	Ndufs2	NADH:ubiquinone oxidoreductase core subunit S2 [Source:MGI Symbol;Acc:MGI:2385112]
ENSMUSG00000013611	0	0	0	0	0	0.944163162	Snx31	sorting nexin 31 [Source:MGI Symbol;Acc:MGI:1913946]
ENSMUSG00000013622	548.3906594	543.7031418	511.7550402	579.6274718	523.5319229	444.7008493	Atraid	all-trans retinoic acid induced differentiation factor [Source:MGI Symbol;Acc:MGI:1918918]
ENSMUSG00000013629	324.049026	300.1133679	456.924143	475.4681258	419.0245999	500.4064758	Cad	carbamoyl-phosphate synthetase 2, aspartate transcarbamylase, and dihydroorotase [Source:MGI Symbol;Acc:MGI:1916969]
ENSMUSG00000013643	0	0	0	0	0	0	Lypd8	LY6/PLAUR domain containing 8 [Source:MGI Symbol;Acc:MGI:1917413]
ENSMUSG00000013646	120.4797661	142.6547847	122.2272083	90.65720857	120.4322484	109.5229268	Sh3bp5l	SH3 binding domain protein 5 like [Source:MGI Symbol;Acc:MGI:1933124]
ENSMUSG00000013653	0	0	0	0	0	0	1810065E05Rik	RIKEN cDNA 1810065E05 gene [Source:MGI Symbol;Acc:MGI:1917114]
ENSMUSG00000013662	1094.704081	1340.416657	1057.779391	1225.801192	1290.914266	1154.711547	Atad1	ATPase family, AAA domain containing 1 [Source:MGI Symbol;Acc:MGI:1915229]
ENSMUSG00000013663	1422.907582	1518.062237	1291.953014	1505.488325	1612.398698	1403.970622	Pten	phosphatase and tensin homolog [Source:MGI Symbol;Acc:MGI:109583]
ENSMUSG00000013668	0	0	0	0	0	0	4933402N03Rik	RIKEN cDNA 4933402N03 gene [Source:MGI Symbol;Acc:MGI:1914681]
ENSMUSG00000013698	818.4315144	963.5926968	646.5476624	572.8764031	548.4146189	469.2490915	Pea15a	proliferation and apoptosis adaptor protein 15A [Source:MGI Symbol;Acc:MGI:104799]
ENSMUSG00000013701	0	0	0	1.928876778	1.990615677	0.944163162	Timm23	translocase of inner mitochondrial membrane 23 [Source:MGI Symbol;Acc:MGI:1858317]
ENSMUSG00000013707	234.7278201	113.0471879	201.0466229	149.4879503	105.5026309	109.5229268	Tnfaip8l2	tumor necrosis factor, alpha-induced protein 8-like 2 [Source:MGI Symbol;Acc:MGI:1917019]
ENSMUSG00000013736	669.9090442	904.3775032	780.1979742	792.7683558	1023.176458	755.3305296	Trnt1	tRNA nucleotidyl transferase, CCA-adding, 1 [Source:MGI Symbol;Acc:MGI:1917297]
ENSMUSG00000013766	0	0	0	0	0	0	Ly6g6e	lymphocyte antigen 6 complex, locus G6E [Source:MGI Symbol;Acc:MGI:1917524]
ENSMUSG00000013787	789.3501916	960.9010971	898.9982514	1064.739981	911.7019799	921.5032461	Ehmt2	euchromatic histone lysine N-methyltransferase 2 [Source:MGI Symbol;Acc:MGI:2148922]
ENSMUSG00000013822	0	0	1.142310358	0.964438389	0.995307838	0	Elof1	ELF1 homolog, elongation factor 1 [Source:MGI Symbol;Acc:MGI:1913376]
ENSMUSG00000013833	202.5306413	258.3935723	229.6043819	187.1010475	156.2633306	188.8326324	Med16	mediator complex subunit 16 [Source:MGI Symbol;Acc:MGI:2158394]
ENSMUSG00000013846	653.2911454	135.9257854	641.978421	518.8678533	387.1747491	415.4317913	St3gal1	ST3 beta-galactoside alpha-2,3-sialyltransferase 1 [Source:MGI Symbol;Acc:MGI:98304]
ENSMUSG00000013858	735.3420206	383.5529589	692.2400767	445.5705357	670.837483	767.6046507	Tmem259	transmembrane protein 259 [Source:MGI Symbol;Acc:MGI:2177957]
ENSMUSG00000013878	0	0	0	0	0	0	Rnf170	ring finger protein 170 [Source:MGI Symbol;Acc:MGI:1924983]
ENSMUSG00000013921	0	0	0	0.964438389	0.995307838	3.776652648	Clip3	CAP-GLY domain containing linker protein 3 [Source:MGI Symbol;Acc:MGI:1923936]
ENSMUSG00000013928	0	0	0	0	0	0	1700020L13Rik	RIKEN cDNA 1700020L13 gene [Source:MGI Symbol;Acc:MGI:1922879]
ENSMUSG00000013936	0	0	0	0	0	0.944163162	Myl2	myosin, light polypeptide 2, regulatory, cardiac, slow [Source:MGI Symbol;Acc:MGI:97272]
ENSMUSG00000013973	230.5733454	250.3187732	185.0542779	129.2347441	116.4510171	133.1270058	Dedd	death effector domain-containing [Source:MGI Symbol;Acc:MGI:1333874]
ENSMUSG00000013974	3.115856019	1.345799856	3.426931073	3.857753556	0.995307838	2.832489486	Mcemp1	mast cell expressed membrane protein 1 [Source:MGI Symbol;Acc:MGI:1916439]
ENSMUSG00000013997	615.9008732	855.9287084	639.6938002	482.2191945	507.6069975	491.9090074	Nit1	nitrilase 1 [Source:MGI Symbol;Acc:MGI:1350916]
ENSMUSG00000014030	20.77237346	16.14959827	22.84620715	1.928876778	5.97184703	1.888326324	Pax5	paired box 5 [Source:MGI Symbol;Acc:MGI:97489]
ENSMUSG00000014039	150.5997076	109.0097883	123.3695186	152.3812655	131.3806347	129.3503532	Prdm15	PR domain containing 15 [Source:MGI Symbol;Acc:MGI:1930121]
ENSMUSG00000014074	145.4066142	91.5143902	118.8002772	123.4481138	113.4650936	101.0254583	Rnf168	ring finger protein 168 [Source:MGI Symbol;Acc:MGI:1917488]
ENSMUSG00000014075	1054.197953	679.6289272	1134.314185	1057.988913	820.1336588	778.9346086	Dynlt2b	dynein light chain Tctex-type 2B [Source:MGI Symbol;Acc:MGI:1913311]
ENSMUSG00000014077	1258.805832	1219.294669	1222.272083	944.1851829	843.025739	924.3357356	Chp1	calcineurin-like EF hand protein 1 [Source:MGI Symbol;Acc:MGI:1927185]
ENSMUSG00000014104	0	0	0	0	0	0	Sval2	seminal vesicle antigen-like 2 [Source:MGI Symbol;Acc:MGI:1934254]
ENSMUSG00000014158	4.154474692	10.76639885	5.711551788	27.00427489	19.90615677	20.77158956	Trpv4	transient receptor potential cation channel, subfamily V, member 4 [Source:MGI Symbol;Acc:MGI:1926945]
ENSMUSG00000014164	3.115856019	2.691599712	0	0.964438389	2.985923515	3.776652648	Klhl3	kelch-like 3 [Source:MGI Symbol;Acc:MGI:2445185]
ENSMUSG00000014177	519.3093366	643.2923311	604.2821792	822.6659459	689.7483319	625.9801764	Tvp23b	trans-golgi network vesicle protein 23B [Source:MGI Symbol;Acc:MGI:1914760]
ENSMUSG00000014195	669.9090442	791.3303153	611.1360413	630.7427064	629.0345538	604.2644237	Dnajc7	DnaJ heat shock protein family (Hsp40) member C7 [Source:MGI Symbol;Acc:MGI:1928373]
ENSMUSG00000014198	0	0	0	0.964438389	0	0	Zfp385c	zinc finger protein 385C [Source:MGI Symbol;Acc:MGI:3608347]
ENSMUSG00000014226	1636.863029	2196.345365	1481.576534	1874.868228	1998.578139	1679.666265	Cacybp	calcyclin binding protein [Source:MGI Symbol;Acc:MGI:1270839]
ENSMUSG00000014232	146.4452329	158.804383	185.0542779	280.6515712	250.8175753	210.5483851	Cluap1	clusterin associated protein 1 [Source:MGI Symbol;Acc:MGI:1924029]
ENSMUSG00000014243	147.4838516	161.4959827	138.2195533	95.47940051	101.5213995	103.8579478	Zswim7	zinc finger SWIM-type containing 7 [Source:MGI Symbol;Acc:MGI:1916997]
ENSMUSG00000014245	158.908657	123.8135867	153.0695879	158.1678958	139.3430974	99.13713201	Pigl	phosphatidylinositol glycan anchor biosynthesis, class L [Source:MGI Symbol;Acc:MGI:2681271]
ENSMUSG00000014294	2462.564874	2133.092772	2993.995447	2231.710432	1836.342962	1769.361766	Ndufa2	NADH:ubiquinone oxidoreductase subunit A2 [Source:MGI Symbol;Acc:MGI:1343103]
ENSMUSG00000014301	0	1.345799856	0	0	0	0	Pam16	presequence translocase-asssociated motor 16 homolog (S. cerevisiae) [Source:MGI Symbol;Acc:MGI:1913699]
ENSMUSG00000014303	4.154474692	6.72899928	1.142310358	1.928876778	3.981231353	18.88326324	Glis2	GLIS family zinc finger 2 [Source:MGI Symbol;Acc:MGI:1932535]
ENSMUSG00000014313	36.35165356	26.91599712	26.27313822	28.93315167	29.85923515	20.77158956	Cox6c	cytochrome c oxidase subunit 6C [Source:MGI Symbol;Acc:MGI:104614]
ENSMUSG00000014329	0	0	0	0	0	0	Bicc1	BicC family RNA binding protein 1 [Source:MGI Symbol;Acc:MGI:1933388]
ENSMUSG00000014349	812.1998024	588.114537	728.7940081	386.739794	449.8791429	390.8835491	Ube2z	ubiquitin-conjugating enzyme E2Z [Source:MGI Symbol;Acc:MGI:1343160]
ENSMUSG00000014351	1.038618673	0	0	0	0.995307838	0	Gip	gastric inhibitory polypeptide [Source:MGI Symbol;Acc:MGI:107504]
ENSMUSG00000014353	199.4147852	199.1783787	210.1851058	305.7269693	294.6111201	319.1271487	Tmem87b	transmembrane protein 87B [Source:MGI Symbol;Acc:MGI:1919727]
ENSMUSG00000014355	686.5269429	1056.452887	902.4251825	857.3857279	950.5189856	909.229125	Anapc1	anaphase promoting complex subunit 1 [Source:MGI Symbol;Acc:MGI:103097]
ENSMUSG00000014361	3.115856019	2.691599712	2.284620715	77.15507112	69.67154868	58.53811604	Mertk	MER proto-oncogene tyrosine kinase [Source:MGI Symbol;Acc:MGI:96965]
ENSMUSG00000014402	1611.936181	1199.107672	1285.099152	1207.476863	1196.360022	1055.574415	Tsg101	tumor susceptibility gene 101 [Source:MGI Symbol;Acc:MGI:106581]
ENSMUSG00000014418	323.0104073	441.4223527	445.5010395	415.6729457	341.3905885	374.8327753	Hps5	HPS5, biogenesis of lysosomal organelles complex 2 subunit 2 [Source:MGI Symbol;Acc:MGI:2180307]
ENSMUSG00000014426	317.817314	308.188167	383.8162801	410.8507537	372.2451315	393.7160385	Map3k4	mitogen-activated protein kinase kinase kinase 4 [Source:MGI Symbol;Acc:MGI:1346875]
ENSMUSG00000014444	1123.785404	1406.360849	1266.822187	1075.348804	914.6879034	1080.122657	Piezo1	piezo-type mechanosensitive ion channel component 1 [Source:MGI Symbol;Acc:MGI:3603204]
ENSMUSG00000014453	1.038618673	0	0	0	0	0	Blk	B lymphoid kinase [Source:MGI Symbol;Acc:MGI:88169]
ENSMUSG00000014470	88.28258721	111.701388	90.24251825	142.7368816	102.5167073	110.4670899	Rnf166	ring finger protein 166 [Source:MGI Symbol;Acc:MGI:1915968]
ENSMUSG00000014496	826.7404638	810.1715133	1009.802356	486.0769481	495.6633035	441.8683598	Ankrd28	ankyrin repeat domain 28 [Source:MGI Symbol;Acc:MGI:2145661]
ENSMUSG00000014498	1536.117018	1822.213005	1481.576534	1734.060223	1669.131245	1372.813237	Ankrd52	ankyrin repeat domain 52 [Source:MGI Symbol;Acc:MGI:2444029]
ENSMUSG00000014503	5.193093366	6.72899928	4.56924143	11.57326067	5.97184703	5.664978972	Pkd2l2	polycystic kidney disease 2-like 2 [Source:MGI Symbol;Acc:MGI:1858231]
ENSMUSG00000014504	1552.734916	1730.698615	1296.522256	2152.626484	2457.415053	2131.92042	Srp19	signal recognition particle 19 [Source:MGI Symbol;Acc:MGI:1913634]
ENSMUSG00000014529	0	0	0	0	0	0	Tmbim7	transmembrane BAX inhibitor motif containing 7 [Source:MGI Symbol;Acc:MGI:1922305]
ENSMUSG00000014542	1.038618673	0	0	0.964438389	0	0	Clec4f	C-type lectin domain family 4, member f [Source:MGI Symbol;Acc:MGI:1859834]
ENSMUSG00000014543	0	0	0	0	0	0	Klra17	killer cell lectin-like receptor, subfamily A, member 17 [Source:MGI Symbol;Acc:MGI:2180674]
ENSMUSG00000014547	689.6427989	1102.210082	991.5253904	1306.814017	1194.369406	1216.082153	Wdfy2	WD repeat and FYVE domain containing 2 [Source:MGI Symbol;Acc:MGI:2442811]
ENSMUSG00000014550	304.3152712	475.0673491	365.5393144	393.4908627	349.3530512	378.6094279	Rbsn	rabenosyn, RAB effector [Source:MGI Symbol;Acc:MGI:1925537]
ENSMUSG00000014551	705.222079	680.9747271	484.3395916	432.0683983	449.8791429	470.1932547	Mrps25	mitochondrial ribosomal protein S25 [Source:MGI Symbol;Acc:MGI:1928140]
ENSMUSG00000014554	516.1934805	453.5345514	570.0128684	479.3258794	372.2451315	385.2185701	Dguok	deoxyguanosine kinase [Source:MGI Symbol;Acc:MGI:1351602]
ENSMUSG00000014592	413.3702319	499.2917465	459.2087637	364.5577111	510.5929211	374.8327753	Camta1	calmodulin binding transcription activator 1 [Source:MGI Symbol;Acc:MGI:2140230]
ENSMUSG00000014599	236.8050575	273.1973708	323.2738312	491.8635784	383.1935177	312.5180066	Csf1	colony stimulating factor 1 (macrophage) [Source:MGI Symbol;Acc:MGI:1339753]
ENSMUSG00000014601	711.4537911	775.180717	853.3058371	564.1964576	480.7336859	557.0562656	Strip1	striatin interacting protein 1 [Source:MGI Symbol;Acc:MGI:2443884]
ENSMUSG00000014602	5.193093366	4.037399568	2.284620715	0	4.976539192	0	Kif1a	kinesin family member 1A [Source:MGI Symbol;Acc:MGI:108391]
ENSMUSG00000014603	0	4.037399568	0	0	0	0	Alx3	aristaless-like homeobox 3 [Source:MGI Symbol;Acc:MGI:1277097]
ENSMUSG00000014606	1925.59902	1909.689996	1804.850365	1613.505425	1417.318362	1315.219285	Slc25a11	solute carrier family 25 (mitochondrial carrier oxoglutarate carrier), member 11 [Source:MGI Symbol;Acc:MGI:1915113]
ENSMUSG00000014609	0	0	2.284620715	0	0	0	Chrne	cholinergic receptor, nicotinic, epsilon polypeptide [Source:MGI Symbol;Acc:MGI:87894]
ENSMUSG00000014633	115.2866727	103.6265889	117.6579668	151.4168271	99.53078383	78.36554244	Cmc2	COX assembly mitochondrial protein 2 [Source:MGI Symbol;Acc:MGI:1913781]
ENSMUSG00000014668	312.6242206	799.4051144	363.2546937	291.2603935	303.5688907	551.3912866	Chfr	checkpoint with forkhead and ring finger domains [Source:MGI Symbol;Acc:MGI:2444898]
ENSMUSG00000014686	1.038618673	6.72899928	5.711551788	2.893315167	3.981231353	1.888326324	Ceacam16	carcinoembryonic antigen-related cell adhesion molecule 16 [Source:MGI Symbol;Acc:MGI:2685615]
ENSMUSG00000014704	1.038618673	0	1.142310358	0	0	0	Hoxa2	homeobox A2 [Source:MGI Symbol;Acc:MGI:96174]
ENSMUSG00000014725	0	0	0	0	0	0	Adam28	a disintegrin and metallopeptidase domain 28 [Source:MGI Symbol;Acc:MGI:105988]
ENSMUSG00000014747	0	0	0	0	0	0	Ankrd53	ankyrin repeat domain 53 [Source:MGI Symbol;Acc:MGI:1922555]
ENSMUSG00000014748	104.900486	161.4959827	170.2042433	157.2034574	157.2586385	144.4569638	Tex261	testis expressed gene 261 [Source:MGI Symbol;Acc:MGI:1096575]
ENSMUSG00000014763	105.9391047	131.8883859	124.511829	108.0170996	86.59178193	117.0762321	Fam120b	family with sequence similarity 120, member B [Source:MGI Symbol;Acc:MGI:1914794]
ENSMUSG00000014767	369.7482476	269.1599712	506.0434884	446.5349741	448.8838351	388.9952227	Tbp	TATA box binding protein [Source:MGI Symbol;Acc:MGI:101838]
ENSMUSG00000014769	4399.588699	4180.054353	3866.72056	3920.442051	5354.75617	4019.30258	Psmb1	proteasome (prosome, macropain) subunit, beta type 1 [Source:MGI Symbol;Acc:MGI:104884]
ENSMUSG00000014771	0	0	0	2.893315167	0	0.944163162	Pdcd2	programmed cell death 2 [Source:MGI Symbol;Acc:MGI:104643]
ENSMUSG00000014773	4.154474692	0	0	0	0	0	Dll1	delta like canonical Notch ligand 1 [Source:MGI Symbol;Acc:MGI:104659]
ENSMUSG00000014776	1.038618673	1.345799856	2.284620715	0	0	0	Nol3	nucleolar protein 3 (apoptosis repressor with CARD domain) [Source:MGI Symbol;Acc:MGI:1925938]
ENSMUSG00000014778	103.8618673	78.05639164	103.9502425	89.69277018	135.361866	80.25386877	Fhod1	formin homology 2 domain containing 1 [Source:MGI Symbol;Acc:MGI:2679008]
ENSMUSG00000014782	0	1.345799856	1.142310358	1.928876778	0	3.776652648	Plekhg4	pleckstrin homology domain containing, family G (with RhoGef domain) member 4 [Source:MGI Symbol;Acc:MGI:2142544]
ENSMUSG00000014786	52.96955233	61.90679337	73.10786288	102.2304692	74.64808787	101.0254583	Slc9a5	solute carrier family 9 (sodium/hydrogen exchanger), member 5 [Source:MGI Symbol;Acc:MGI:2685542]
ENSMUSG00000014791	6.231712039	5.383199424	7.996172503	7.715507112	8.957770545	4.72081581	Elmo3	engulfment and cell motility 3 [Source:MGI Symbol;Acc:MGI:2679007]
ENSMUSG00000014813	0	0	0	0	0	0	Stc1	stanniocalcin 1 [Source:MGI Symbol;Acc:MGI:109131]
ENSMUSG00000014837	24.92684815	24.22439741	23.98851751	16.39545261	8.957770545	9.44163162	4931428F04Rik	RIKEN cDNA 4931428F04 gene [Source:MGI Symbol;Acc:MGI:1921606]
ENSMUSG00000014846	0	0	0	0.964438389	0.995307838	0	Tppp3	tubulin polymerization-promoting protein family member 3 [Source:MGI Symbol;Acc:MGI:1915221]
ENSMUSG00000014850	120.4797661	123.8135867	127.93876	139.8435664	118.4416328	185.0559797	Msh3	mutS homolog 3 [Source:MGI Symbol;Acc:MGI:109519]
ENSMUSG00000014852	0	2.691599712	0	0	0.995307838	1.888326324	Adamts13	a disintegrin-like and metallopeptidase (reprolysin type) with thrombospondin type 1 motif, 13 [Source:MGI Symbol;Acc:MGI:2685556]
ENSMUSG00000014856	179.6810304	166.8791821	151.9272776	167.8122797	104.507323	144.4569638	Tmem208	transmembrane protein 208 [Source:MGI Symbol;Acc:MGI:1913570]
ENSMUSG00000014859	447.6446481	419.889555	436.3625566	512.1167846	470.7806075	411.6551386	E2f4	E2F transcription factor 4 [Source:MGI Symbol;Acc:MGI:103012]
ENSMUSG00000014867	5331.229649	4375.195332	5276.331542	5473.187858	5213.422457	5250.491344	Surf4	surfeit gene 4 [Source:MGI Symbol;Acc:MGI:98445]
ENSMUSG00000014873	275.2339484	243.5897739	242.1697958	359.7355191	429.9729861	479.6348863	Surf2	surfeit gene 2 [Source:MGI Symbol;Acc:MGI:98444]
ENSMUSG00000014905	278.3498044	145.3463844	303.8545551	347.1978201	430.968294	288.9139276	Dnajb9	DnaJ heat shock protein family (Hsp40) member B9 [Source:MGI Symbol;Acc:MGI:1351618]
ENSMUSG00000014907	0	0	0	0	0	0	Naf1	nuclear assembly factor 1 ribonucleoprotein [Source:MGI Symbol;Acc:MGI:2682306]
ENSMUSG00000014932	0	0	0	0	0	0	Yes1	YES proto-oncogene 1, Src family tyrosine kinase [Source:MGI Symbol;Acc:MGI:99147]
ENSMUSG00000014956	1383.440073	1489.800441	1569.534431	1391.684595	1545.713073	1372.813237	Ppp1cb	protein phosphatase 1 catalytic subunit beta [Source:MGI Symbol;Acc:MGI:104871]
ENSMUSG00000014959	897.3665336	1185.649673	925.2713896	844.8480288	879.8521291	896.9550039	Gorasp2	golgi reassembly stacking protein 2 [Source:MGI Symbol;Acc:MGI:2135962]
ENSMUSG00000014980	290.8132285	403.7399568	412.3740391	327.9090523	394.141904	299.2997223	Tsen15	tRNA splicing endonuclease subunit 15 [Source:MGI Symbol;Acc:MGI:1913887]
ENSMUSG00000015001	0	0	0	0	0	0	Oc90	otoconin 90 [Source:MGI Symbol;Acc:MGI:1313269]
ENSMUSG00000015002	492.3052511	530.2451432	453.497212	570.9475263	781.3166531	642.9751133	Efr3a	EFR3 homolog A [Source:MGI Symbol;Acc:MGI:1923990]
ENSMUSG00000015013	1460.297854	1232.752668	881.863596	1033.877953	819.1383509	965.8789147	Trappc2l	trafficking protein particle complex 2-like [Source:MGI Symbol;Acc:MGI:1916295]
ENSMUSG00000015016	144.3679956	158.804383	123.3695186	131.1636209	99.53078383	135.0153322	Acsf3	acyl-CoA synthetase family member 3 [Source:MGI Symbol;Acc:MGI:2182591]
ENSMUSG00000015023	574.3561262	759.0311187	656.8284556	570.9475263	643.9641714	536.284676	Ddx19a	DEAD box helicase 19a [Source:MGI Symbol;Acc:MGI:99526]
ENSMUSG00000015027	894.2506776	1200.453471	731.0786288	416.6373841	561.3536208	575.9395288	Galns	galactosamine (N-acetyl)-6-sulfate sulfatase [Source:MGI Symbol;Acc:MGI:1355303]
ENSMUSG00000015053	0	1.345799856	1.142310358	0.964438389	0.995307838	1.888326324	Gata2	GATA binding protein 2 [Source:MGI Symbol;Acc:MGI:95662]
ENSMUSG00000015083	7.270330712	1.345799856	7.996172503	8.679945501	15.92492541	1.888326324	C8g	complement component 8, gamma polypeptide [Source:MGI Symbol;Acc:MGI:88237]
ENSMUSG00000015085	0	0	1.142310358	1.928876778	0	0.944163162	Entpd2	ectonucleoside triphosphate diphosphohydrolase 2 [Source:MGI Symbol;Acc:MGI:1096863]
ENSMUSG00000015087	805.9680903	1117.01388	964.1099418	933.5763606	1076.923081	824.2544404	Rabl6	RAB, member RAS oncogene family-like 6 [Source:MGI Symbol;Acc:MGI:2442633]
ENSMUSG00000015090	9.347568058	12.1121987	14.85003465	15.43101422	10.94838622	7.553305296	Ptgds	prostaglandin D2 synthase (brain) [Source:MGI Symbol;Acc:MGI:99261]
ENSMUSG00000015092	1645.171978	1802.026007	1554.684397	1321.280593	1110.763548	1189.645584	Edf1	endothelial differentiation-related factor 1 [Source:MGI Symbol;Acc:MGI:1891227]
ENSMUSG00000015093	12.46342408	29.60759683	9.138482861	17.359891	11.94369406	39.6548528	Clic3	chloride intracellular channel 3 [Source:MGI Symbol;Acc:MGI:1916704]
ENSMUSG00000015094	0	0	0	0	0.995307838	1.888326324	Npdc1	neural proliferation, differentiation and control 1 [Source:MGI Symbol;Acc:MGI:1099802]
ENSMUSG00000015095	811.1611837	915.143902	795.0480089	690.5378866	592.2081638	613.7060553	Fbxw5	F-box and WD-40 domain protein 5 [Source:MGI Symbol;Acc:MGI:1354731]
ENSMUSG00000015112	249.2684815	238.2065745	202.1889333	241.1095973	186.1225658	202.0509167	Slc25a13	solute carrier family 25 (mitochondrial carrier, adenine nucleotide translocator), member 13 [Source:MGI Symbol;Acc:MGI:1354721]
ENSMUSG00000015120	3.115856019	4.037399568	2.284620715	1.928876778	3.981231353	1.888326324	Ube2i	ubiquitin-conjugating enzyme E2I [Source:MGI Symbol;Acc:MGI:107365]
ENSMUSG00000015126	185.9127425	200.5241785	226.1774508	201.5676233	229.9161106	185.0559797	Tsr3	TSR3 20S rRNA accumulation [Source:MGI Symbol;Acc:MGI:1915577]
ENSMUSG00000015127	46.73784029	88.82279049	55.97320752	38.57753556	42.79823705	40.59901596	Unkl	unkempt family like zinc finger [Source:MGI Symbol;Acc:MGI:1921404]
ENSMUSG00000015133	0	0	0	1.928876778	0.995307838	0	Lrrk1	leucine-rich repeat kinase 1 [Source:MGI Symbol;Acc:MGI:2142227]
ENSMUSG00000015134	0	0	0	0	3.981231353	0.944163162	Aldh1a3	aldehyde dehydrogenase family 1, subfamily A3 [Source:MGI Symbol;Acc:MGI:1861722]
ENSMUSG00000015143	1227.647272	1450.772245	1114.894909	1057.988913	680.7905614	801.5945245	Actn1	actinin, alpha 1 [Source:MGI Symbol;Acc:MGI:2137706]
ENSMUSG00000015149	1467.568185	1487.108841	1433.599499	1387.826842	1242.144182	1253.848679	Sirt2	sirtuin 2 [Source:MGI Symbol;Acc:MGI:1927664]
ENSMUSG00000015165	5084.038405	5858.266773	4304.225427	4144.191758	3938.433116	3724.723674	Hnrnpl	heterogeneous nuclear ribonucleoprotein L [Source:MGI Symbol;Acc:MGI:104816]
ENSMUSG00000015176	28.04270417	44.41139525	26.27313822	46.29304267	48.77008408	45.31983177	Nolc1	nucleolar and coiled-body phosphoprotein 1 [Source:MGI Symbol;Acc:MGI:1918019]
ENSMUSG00000015189	116.3252914	69.98159251	74.25017324	106.0882228	154.2727149	114.2437426	Casd1	CAS1 domain containing 1 [Source:MGI Symbol;Acc:MGI:2384865]
ENSMUSG00000015202	64.39435773	34.99079625	63.96938002	51.11523462	45.78416056	33.04571067	Cnksr3	Cnksr family member 3 [Source:MGI Symbol;Acc:MGI:2674130]
ENSMUSG00000015214	213.9554467	138.6173852	206.7581747	158.1678958	172.188256	145.4011269	Mtmr1	myotubularin related protein 1 [Source:MGI Symbol;Acc:MGI:1858271]
ENSMUSG00000015217	1.038618673	0	0	1.928876778	0	0	Hmgb3	high mobility group box 3 [Source:MGI Symbol;Acc:MGI:1098219]
ENSMUSG00000015222	0	0	0	0	0	1.888326324	Map2	microtubule-associated protein 2 [Source:MGI Symbol;Acc:MGI:97175]
ENSMUSG00000015224	0	0	0	0	0	0	Cyp2j9	cytochrome P450, family 2, subfamily j, polypeptide 9 [Source:MGI Symbol;Acc:MGI:1921769]
ENSMUSG00000015242	0	0	0	0	0	0	Nipsnap3a	nipsnap homolog 3A [Source:MGI Symbol;Acc:MGI:1920648]
ENSMUSG00000015243	200.4534039	187.06618	198.7620022	62.68849529	98.53547599	84.03052141	Abca1	ATP-binding cassette, sub-family A (ABC1), member 1 [Source:MGI Symbol;Acc:MGI:99607]
ENSMUSG00000015247	253.4229562	300.1133679	210.1851058	146.5946351	138.3477895	136.9036585	Nipsnap3b	nipsnap homolog 3B [Source:MGI Symbol;Acc:MGI:1913786]
ENSMUSG00000015289	607.5919238	569.2733391	487.7665227	639.4226519	593.2034716	719.4523294	Lage3	L antigen family, member 3 [Source:MGI Symbol;Acc:MGI:1913442]
ENSMUSG00000015290	1131.055735	362.0201612	1001.806184	1214.227932	1051.045077	1041.411968	Ubl4a	ubiquitin-like 4A [Source:MGI Symbol;Acc:MGI:95049]
ENSMUSG00000015291	1633.747173	1271.780864	1453.018775	718.5065998	692.7342555	710.954861	Gdi1	guanosine diphosphate (GDP) dissociation inhibitor 1 [Source:MGI Symbol;Acc:MGI:99846]
ENSMUSG00000015305	1015.769062	557.1611404	851.0212164	567.0897728	733.5418768	922.4474092	Sash1	SAM and SH3 domain containing 1 [Source:MGI Symbol;Acc:MGI:1917347]
ENSMUSG00000015312	1757.342795	1847.783202	1920.223711	1144.788368	1175.458557	966.8230778	Gadd45b	growth arrest and DNA-damage-inducible 45 beta [Source:MGI Symbol;Acc:MGI:107776]
ENSMUSG00000015314	2.077237346	0	1.142310358	0	0	0.944163162	Slamf6	SLAM family member 6 [Source:MGI Symbol;Acc:MGI:1353620]
ENSMUSG00000015316	0	0	0	0.964438389	0	0	Slamf1	signaling lymphocytic activation molecule family member 1 [Source:MGI Symbol;Acc:MGI:1351314]
ENSMUSG00000015335	1468.606804	1549.015634	1353.637774	1443.764268	1569.600461	1220.802968	Zdhhc12	zinc finger, DHHC domain containing 12 [Source:MGI Symbol;Acc:MGI:1913470]
ENSMUSG00000015337	16.61789877	6.72899928	20.56158644	15.43101422	25.8780038	19.8274264	Endog	endonuclease G [Source:MGI Symbol;Acc:MGI:1261433]
ENSMUSG00000015340	11871.41143	10906.36203	13883.64009	13394.12035	13957.20182	12773.58342	Cybb	cytochrome b-245, beta polypeptide [Source:MGI Symbol;Acc:MGI:88574]
ENSMUSG00000015341	977.3401714	781.9097163	1311.37229	1046.415652	863.9272037	811.9803193	Golga7	golgi autoantigen, golgin subfamily a, 7 [Source:MGI Symbol;Acc:MGI:1931029]
ENSMUSG00000015342	0	0	0	0	0	0	Xk	X-linked Kx blood group [Source:MGI Symbol;Acc:MGI:103569]
ENSMUSG00000015354	0	0	0	0	0	0	Pcolce2	procollagen C-endopeptidase enhancer 2 [Source:MGI Symbol;Acc:MGI:1923727]
ENSMUSG00000015355	2.077237346	1.345799856	0	2.893315167	0.995307838	1.888326324	Cd48	CD48 antigen [Source:MGI Symbol;Acc:MGI:88339]
ENSMUSG00000015357	668.8704255	212.6363772	311.8507276	452.3216045	457.8416056	371.0561227	Clpx	caseinolytic mitochondrial matrix peptidase chaperone subunit [Source:MGI Symbol;Acc:MGI:1346017]
ENSMUSG00000015363	464.2625469	432.0017538	442.0741084	445.5705357	382.1982099	372.0002858	Trabd	TraB domain containing [Source:MGI Symbol;Acc:MGI:1915226]
ENSMUSG00000015365	0	0	0	0	0	0	Mov10l1	Mov10 like RISC complex RNA helicase 1 [Source:MGI Symbol;Acc:MGI:1891384]
ENSMUSG00000015377	371.825485	192.4493794	374.6777973	135.0213745	160.244562	128.40619	Dennd6b	DENN/MADD domain containing 6B [Source:MGI Symbol;Acc:MGI:1916690]
ENSMUSG00000015396	1042.773148	975.7048955	960.6830107	460.0371116	477.7477624	600.487771	Cd83	CD83 antigen [Source:MGI Symbol;Acc:MGI:1328316]
ENSMUSG00000015401	1.038618673	0	20.56158644	8.679945501	0.995307838	1.888326324	Cltrn	collectrin, amino acid transport regulator [Source:MGI Symbol;Acc:MGI:1926234]
ENSMUSG00000015405	0	0	0	0	0	0	Ace2	angiotensin I converting enzyme (peptidyl-dipeptidase A) 2 [Source:MGI Symbol;Acc:MGI:1917258]
ENSMUSG00000015437	0	1.345799856	0	0	0	0	Gzmb	granzyme B [Source:MGI Symbol;Acc:MGI:109267]
ENSMUSG00000015441	0	0	0	0	0	0	Gzmf	granzyme F [Source:MGI Symbol;Acc:MGI:109254]
ENSMUSG00000015443	0	0	0	0	0	0	Gzmn	granzyme N [Source:MGI Symbol;Acc:MGI:2675494]
ENSMUSG00000015451	4.154474692	4.037399568	2.284620715	1.928876778	2.985923515	3.776652648	C4a	complement component 4A (Rodgers blood group) [Source:MGI Symbol;Acc:MGI:98320]
ENSMUSG00000015452	1.038618673	6.72899928	4.56924143	2.893315167	0	3.776652648	Ager	advanced glycosylation end product-specific receptor [Source:MGI Symbol;Acc:MGI:893592]
ENSMUSG00000015461	822.5859891	726.7319222	727.6516978	786.9817255	652.9219419	746.8330611	Atf6b	activating transcription factor 6 beta [Source:MGI Symbol;Acc:MGI:105121]
ENSMUSG00000015467	8.308949385	4.037399568	6.853862145	6.751068723	0.995307838	4.72081581	Egfl8	EGF-like domain 8 [Source:MGI Symbol;Acc:MGI:1932094]
ENSMUSG00000015468	1.038618673	0	0	0.964438389	0.995307838	0.944163162	Notch4	notch 4 [Source:MGI Symbol;Acc:MGI:107471]
ENSMUSG00000015474	1.038618673	0	0	0	0.995307838	6.609142134	Ppt2	palmitoyl-protein thioesterase 2 [Source:MGI Symbol;Acc:MGI:1860075]
ENSMUSG00000015476	4.154474692	0	4.56924143	0.964438389	2.985923515	0.944163162	Prrt1	proline-rich transmembrane protein 1 [Source:MGI Symbol;Acc:MGI:1932118]
ENSMUSG00000015478	447.6446481	357.9827617	430.6510048	483.1836329	414.0480607	454.1424809	Rnf5	ring finger protein 5 [Source:MGI Symbol;Acc:MGI:1860076]
ENSMUSG00000015484	0	0	0	0	0	0	Fam163a	family with sequence similarity 163, member A [Source:MGI Symbol;Acc:MGI:3618859]
ENSMUSG00000015488	218.1099214	294.7301684	228.4620715	216.9986375	238.8738812	202.9950798	Cacfd1	calcium channel flower domain containing 1 [Source:MGI Symbol;Acc:MGI:1924317]
ENSMUSG00000015501	51.93093366	92.86019006	95.95407004	87.7638934	169.2023325	156.7310849	Hivep2	human immunodeficiency virus type I enhancer binding protein 2 [Source:MGI Symbol;Acc:MGI:1338076]
ENSMUSG00000015519	0	0	0	0	1.990615677	0.944163162	2310057J18Rik	RIKEN cDNA 2310057J18 gene [Source:MGI Symbol;Acc:MGI:1914969]
ENSMUSG00000015522	1457.181998	960.9010971	1520.415086	1486.199558	1319.778194	1357.706627	Arnt	aryl hydrocarbon receptor nuclear translocator [Source:MGI Symbol;Acc:MGI:88071]
ENSMUSG00000015533	0	0	0	0	0	0	Itga2	integrin alpha 2 [Source:MGI Symbol;Acc:MGI:96600]
ENSMUSG00000015536	818.4315144	987.8170942	821.3211471	813.021562	923.6456739	785.5437508	Mocs2	molybdenum cofactor synthesis 2 [Source:MGI Symbol;Acc:MGI:1336894]
ENSMUSG00000015542	411.2929946	392.9735579	375.8201076	420.4951376	404.0949824	396.548528	Nat9	N-acetyltransferase 9 (GCN5-related, putative) [Source:MGI Symbol;Acc:MGI:1913426]
ENSMUSG00000015568	10737.23984	10140.60191	11280.31478	2564.441676	2048.343531	2296.20481	Lpl	lipoprotein lipase [Source:MGI Symbol;Acc:MGI:96820]
ENSMUSG00000015575	3585.31166	2839.637696	3765.054939	3650.399303	3431.821426	2879.697644	Atp6v0e	ATPase, H+ transporting, lysosomal V0 subunit E [Source:MGI Symbol;Acc:MGI:1328318]
ENSMUSG00000015579	0	0	0	0	0	0	Nkx2-5	NK2 homeobox 5 [Source:MGI Symbol;Acc:MGI:97350]
ENSMUSG00000015597	197.3375479	215.3279769	210.1851058	159.1323342	180.1507187	140.6803111	Zfp318	zinc finger protein 318 [Source:MGI Symbol;Acc:MGI:1889348]
ENSMUSG00000015599	12.46342408	8.074799136	3.426931073	14.46657584	26.87331163	12.27412111	Ttbk1	tau tubulin kinase 1 [Source:MGI Symbol;Acc:MGI:2147036]
ENSMUSG00000015605	340.6669248	300.1133679	381.5316594	262.3272418	269.7284242	246.4265853	Srf	serum response factor [Source:MGI Symbol;Acc:MGI:106658]
ENSMUSG00000015619	35.31303489	41.71979553	42.26548323	29.89759006	17.91554109	37.76652648	Gata3	GATA binding protein 3 [Source:MGI Symbol;Acc:MGI:95663]
ENSMUSG00000015627	0	0	0	0	0	0	Gata5	GATA binding protein 5 [Source:MGI Symbol;Acc:MGI:109497]
ENSMUSG00000015647	0	0	0	6.751068723	1.990615677	8.497468458	Lama5	laminin, alpha 5 [Source:MGI Symbol;Acc:MGI:105382]
ENSMUSG00000015652	0	0	0	0	0	0.944163162	Steap1	six transmembrane epithelial antigen of the prostate 1 [Source:MGI Symbol;Acc:MGI:1917608]
ENSMUSG00000015653	0	0	0	0	0	1.888326324	Steap2	six transmembrane epithelial antigen of prostate 2 [Source:MGI Symbol;Acc:MGI:1921301]
ENSMUSG00000015656	20.77237346	44.41139525	14.85003465	26.0398365	24.88269596	21.71575273	Hspa8	heat shock protein 8 [Source:MGI Symbol;Acc:MGI:105384]
ENSMUSG00000015659	84.12811252	60.56099352	75.3924836	108.0170996	94.55424464	110.4670899	Serac1	serine active site containing 1 [Source:MGI Symbol;Acc:MGI:2447813]
ENSMUSG00000015665	0	0	0	0.964438389	2.985923515	0	Awat1	acyl-CoA wax alcohol acyltransferase 1 [Source:MGI Symbol;Acc:MGI:3588200]
ENSMUSG00000015668	1704.373243	1137.200878	1642.642294	1525.741531	1164.510171	1320.884264	Pdzd11	PDZ domain containing 11 [Source:MGI Symbol;Acc:MGI:1919871]
ENSMUSG00000015671	4536.686364	4805.851286	5123.261954	3772.882978	3620.929916	3540.611857	Psma2	proteasome subunit alpha 2 [Source:MGI Symbol;Acc:MGI:104885]
ENSMUSG00000015672	463.2239282	520.8245442	495.7626952	458.1082348	415.0433686	404.1018333	Mrpl32	mitochondrial ribosomal protein L32 [Source:MGI Symbol;Acc:MGI:2137226]
ENSMUSG00000015697	615.9008732	500.6375464	594.0013859	598.9162396	588.2269324	644.8634396	Setdb1	SET domain, bifurcated 1 [Source:MGI Symbol;Acc:MGI:1934229]
ENSMUSG00000015702	27.0040855	40.37399568	22.84620715	25.07539812	30.85454299	23.60407905	Anxa9	annexin A9 [Source:MGI Symbol;Acc:MGI:1923711]
ENSMUSG00000015709	0	0	0	0	0	0	Arnt2	aryl hydrocarbon receptor nuclear translocator 2 [Source:MGI Symbol;Acc:MGI:107188]
ENSMUSG00000015711	894.2506776	839.7791101	1008.660046	961.5450739	932.6034445	768.5488138	Prune1	prune exopolyphosphatase [Source:MGI Symbol;Acc:MGI:1925152]
ENSMUSG00000015714	5092.347354	4027.978969	5612.170787	5619.782493	6255.509764	6029.425952	Cers2	ceramide synthase 2 [Source:MGI Symbol;Acc:MGI:1924143]
ENSMUSG00000015721	0	0	0	0	0	0.944163162	Nlrp5	NLR family, pyrin domain containing 5 [Source:MGI Symbol;Acc:MGI:1345193]
ENSMUSG00000015733	3249.837828	3030.741276	3362.961693	2675.352091	2630.598617	2706.915785	Capza2	capping protein (actin filament) muscle Z-line, alpha 2 [Source:MGI Symbol;Acc:MGI:106222]
ENSMUSG00000015745	3383.819637	3146.480063	3420.077211	3558.777656	3460.685354	3030.76375	Plekho1	pleckstrin homology domain containing, family O member 1 [Source:MGI Symbol;Acc:MGI:1914470]
ENSMUSG00000015747	1261.921688	1637.838425	1330.791567	1304.88514	1266.03157	1112.224205	Vps45	vacuolar protein sorting 45 [Source:MGI Symbol;Acc:MGI:891965]
ENSMUSG00000015748	1003.305638	1082.023084	795.0480089	848.7057824	912.6972877	893.1783512	Prpf3	pre-mRNA processing factor 3 [Source:MGI Symbol;Acc:MGI:1918017]
ENSMUSG00000015749	4053.728681	4801.813886	3140.211173	4046.78348	3196.928777	3142.175003	Anp32e	acidic (leucine-rich) nuclear phosphoprotein 32 family, member E [Source:MGI Symbol;Acc:MGI:1913721]
ENSMUSG00000015750	0	0	0	0	0	0	Aph1a	aph1 homolog A, gamma secretase subunit [Source:MGI Symbol;Acc:MGI:2385110]
ENSMUSG00000015755	1619.206511	1732.044415	1327.364635	1654.011837	1623.347084	1361.48328	Tab2	TGF-beta activated kinase 1/MAP3K7 binding protein 2 [Source:MGI Symbol;Acc:MGI:1915902]
ENSMUSG00000015757	393.6364771	360.6743614	386.1009009	330.8023674	317.5032004	374.8327753	Ppil4	peptidylprolyl isomerase (cyclophilin)-like 4 [Source:MGI Symbol;Acc:MGI:1914668]
ENSMUSG00000015759	924.3706191	1047.032288	905.8521136	650.0314742	645.9547871	524.0105549	Cnih1	cornichon family AMPA receptor auxiliary protein 1 [Source:MGI Symbol;Acc:MGI:1277202]
ENSMUSG00000015766	705.222079	855.9287084	787.0518364	422.4240144	409.0715215	372.0002858	Eps8	epidermal growth factor receptor pathway substrate 8 [Source:MGI Symbol;Acc:MGI:104684]
ENSMUSG00000015776	262.7705243	208.5989777	227.3197612	215.0697608	202.0474912	229.4316484	Med22	mediator complex subunit 22 [Source:MGI Symbol;Acc:MGI:98446]
ENSMUSG00000015787	0	0	0	0	0	0	Abo	ABO blood group (transferase A, alpha 1-3-N-acetylgalactosaminyltransferase, transferase B, alpha 1-3-galactosyltransferase) [Source:MGI Symbol;Acc:MGI:2135738]
ENSMUSG00000015790	205.6464973	266.4683715	211.3274162	163.9545261	187.1178736	149.1777796	Surf1	surfeit gene 1 [Source:MGI Symbol;Acc:MGI:98443]
ENSMUSG00000015804	693.7972736	759.0311187	551.7359027	551.6587585	454.8556821	487.1881916	Med28	mediator complex subunit 28 [Source:MGI Symbol;Acc:MGI:1914249]
ENSMUSG00000015806	616.9394918	655.4045298	605.4244895	769.6218345	686.7624084	815.7569719	Qdpr	quinoid dihydropteridine reductase [Source:MGI Symbol;Acc:MGI:97836]
ENSMUSG00000015812	5.193093366	6.72899928	3.426931073	13.50213745	13.93430974	16.05077375	Gnrh1	gonadotropin releasing hormone 1 [Source:MGI Symbol;Acc:MGI:95789]
ENSMUSG00000015829	0	2.691599712	2.284620715	0	0	0	Tnr	tenascin R [Source:MGI Symbol;Acc:MGI:99516]
ENSMUSG00000015837	11872.45005	16103.84108	12549.42159	11769.04166	11541.58969	13997.21888	Sqstm1	sequestosome 1 [Source:MGI Symbol;Acc:MGI:107931]
ENSMUSG00000015839	898.4051522	962.246897	841.8827335	694.3956401	680.7905614	693.959924	Nfe2l2	nuclear factor, erythroid derived 2, like 2 [Source:MGI Symbol;Acc:MGI:108420]
ENSMUSG00000015843	0	0	0	0	0	0	Rxrg	retinoid X receptor gamma [Source:MGI Symbol;Acc:MGI:98216]
ENSMUSG00000015846	401.9454265	450.8429517	416.9432805	959.6161971	796.2462706	808.2036666	Rxra	retinoid X receptor alpha [Source:MGI Symbol;Acc:MGI:98214]
ENSMUSG00000015850	5.193093366	13.45799856	5.711551788	26.0398365	28.86392731	22.65991589	Adamtsl4	ADAMTS-like 4 [Source:MGI Symbol;Acc:MGI:2389008]
ENSMUSG00000015852	0	0	0	0	0	0.944163162	Fcrls	Fc receptor-like S, scavenger receptor [Source:MGI Symbol;Acc:MGI:1933397]
ENSMUSG00000015854	2.077237346	1.345799856	2.284620715	1.928876778	0	1.888326324	Cd5l	CD5 antigen-like [Source:MGI Symbol;Acc:MGI:1334419]
ENSMUSG00000015869	160.9858943	235.5149748	202.1889333	204.4609385	175.1741795	158.6194112	Prpsap1	phosphoribosyl pyrophosphate synthetase-associated protein 1 [Source:MGI Symbol;Acc:MGI:1915013]
ENSMUSG00000015879	0	0	0	0	0	0	Fam184b	family with sequence similarity 184, member B [Source:MGI Symbol;Acc:MGI:2442958]
ENSMUSG00000015880	60.23988304	59.21519366	60.54244895	61.7240569	86.59178193	75.53305296	Ncapg	non-SMC condensin I complex, subunit G [Source:MGI Symbol;Acc:MGI:1930197]
ENSMUSG00000015882	473.6101149	496.6001468	582.5782824	483.1836329	540.4521562	455.0866441	Lcorl	ligand dependent nuclear receptor corepressor-like [Source:MGI Symbol;Acc:MGI:2651932]
ENSMUSG00000015889	10.38618673	5.383199424	4.56924143	5.786630334	7.962462706	4.72081581	Lta4h	leukotriene A4 hydrolase [Source:MGI Symbol;Acc:MGI:96836]
ENSMUSG00000015890	0	0	0	0	0	0	Amdhd1	amidohydrolase domain containing 1 [Source:MGI Symbol;Acc:MGI:1919011]
ENSMUSG00000015932	1053.159335	1203.145071	1205.137427	1312.600647	1155.5524	1168.873995	Dstn	destrin [Source:MGI Symbol;Acc:MGI:1929270]
ENSMUSG00000015937	1288.925773	1239.481667	1447.307223	1172.757081	1227.214565	1074.457678	Macroh2a1	macroH2A.1 histone [Source:MGI Symbol;Acc:MGI:1349392]
ENSMUSG00000015942	6.231712039	13.45799856	4.56924143	13.50213745	21.89677244	16.99493692	Gtf2ird2	GTF2I repeat domain containing 2 [Source:MGI Symbol;Acc:MGI:2149780]
ENSMUSG00000015943	90.35982456	79.4021915	94.81175968	91.62164696	105.5026309	82.14219509	Bola1	bolA-like 1 (E. coli) [Source:MGI Symbol;Acc:MGI:1916418]
ENSMUSG00000015944	437.2584614	371.4407602	355.2585212	193.8521162	201.0521833	166.1727165	Castor2	cytosolic arginine sensor for mTORC1 subunit 2 [Source:MGI Symbol;Acc:MGI:1933384]
ENSMUSG00000015947	12401.10696	12832.20163	10733.14812	2278.003475	1893.075508	1896.823792	Fcgr1	Fc receptor, IgG, high affinity I [Source:MGI Symbol;Acc:MGI:95498]
ENSMUSG00000015950	3950.905433	4173.325353	4259.675323	4686.206132	4342.528099	4065.566575	Ncf1	neutrophil cytosolic factor 1 [Source:MGI Symbol;Acc:MGI:97283]
ENSMUSG00000015957	0	0	0	0	0.995307838	1.888326324	Wnt11	wingless-type MMTV integration site family, member 11 [Source:MGI Symbol;Acc:MGI:101948]
ENSMUSG00000015961	888.0189655	1052.415487	1017.798529	1200.725794	1661.168782	1355.818301	Adss	adenylosuccinate synthetase, non muscle [Source:MGI Symbol;Acc:MGI:87948]
ENSMUSG00000015962	0	0	0	0	0	0	1700016C15Rik	RIKEN cDNA 1700016C15 gene [Source:MGI Symbol;Acc:MGI:1916678]
ENSMUSG00000015966	0	1.345799856	0	0	0	0	Il17rb	interleukin 17 receptor B [Source:MGI Symbol;Acc:MGI:1355292]
ENSMUSG00000015968	37.39027223	6.72899928	21.70389679	47.25748106	30.85454299	34.93403699	Cacna1d	calcium channel, voltage-dependent, L type, alpha 1D subunit [Source:MGI Symbol;Acc:MGI:88293]
ENSMUSG00000015970	0	0	0	0	0.995307838	0	Chdh	choline dehydrogenase [Source:MGI Symbol;Acc:MGI:1860776]
ENSMUSG00000015971	467.3784029	574.6565385	413.5163494	479.3258794	492.67738	491.9090074	Actr8	ARP8 actin-related protein 8 [Source:MGI Symbol;Acc:MGI:1860775]
ENSMUSG00000015980	73.74192579	36.33659611	82.24634574	133.0924977	137.3524817	149.1777796	Lrrc27	leucine rich repeat containing 27 [Source:MGI Symbol;Acc:MGI:1923862]
ENSMUSG00000015981	0	0	0	0	0	0	Stk32c	serine/threonine kinase 32C [Source:MGI Symbol;Acc:MGI:2385336]
ENSMUSG00000015994	552.5451341	414.5063556	630.5553174	428.2106447	386.1794413	390.8835491	Fnta	farnesyltransferase, CAAX box, alpha [Source:MGI Symbol;Acc:MGI:104683]
ENSMUSG00000016018	942.0271365	851.8913088	839.5981128	1271.129797	1298.876729	1412.46809	Mtrex	Mtr4 exosome RNA helicase [Source:MGI Symbol;Acc:MGI:1919448]
ENSMUSG00000016024	0	0	0	0	0	0	Lbp	lipopolysaccharide binding protein [Source:MGI Symbol;Acc:MGI:1098776]
ENSMUSG00000016028	0	0	1.142310358	0.964438389	1.990615677	0.944163162	Celsr1	cadherin, EGF LAG seven-pass G-type receptor 1 [Source:MGI Symbol;Acc:MGI:1100883]
ENSMUSG00000016087	257.5774309	129.1967862	339.2661762	278.7226944	344.3765121	231.3199747	Fli1	Friend leukemia integration 1 [Source:MGI Symbol;Acc:MGI:95554]
ENSMUSG00000016128	0	0	0	0	0	0.944163162	Stard13	StAR-related lipid transfer (START) domain containing 13 [Source:MGI Symbol;Acc:MGI:2385331]
ENSMUSG00000016150	0	0	0	0	0	0	Tenm1	teneurin transmembrane protein 1 [Source:MGI Symbol;Acc:MGI:1345185]
ENSMUSG00000016179	0	0	0	0	0	0	Camk1g	calcium/calmodulin-dependent protein kinase I gamma [Source:MGI Symbol;Acc:MGI:2388073]
ENSMUSG00000016181	111.132198	96.89758963	71.96555253	197.7098698	186.1225658	159.5635744	Utp25	UTP25 small subunit processome component [Source:MGI Symbol;Acc:MGI:2138080]
ENSMUSG00000016194	3.115856019	2.691599712	9.138482861	7.715507112	4.976539192	7.553305296	Hsd11b1	hydroxysteroid 11-beta dehydrogenase 1 [Source:MGI Symbol;Acc:MGI:103562]
ENSMUSG00000016200	2.077237346	0	0	0	0	2.832489486	Syt14	synaptotagmin XIV [Source:MGI Symbol;Acc:MGI:2444490]
ENSMUSG00000016206	762.3461061	479.1047487	721.940146	711.7555311	775.344806	554.2237761	H2-M3	histocompatibility 2, M region locus 3 [Source:MGI Symbol;Acc:MGI:95915]
ENSMUSG00000016239	222.264396	261.085172	195.3350711	334.660121	308.5454299	329.5129435	Lonrf3	LON peptidase N-terminal domain and ring finger 3 [Source:MGI Symbol;Acc:MGI:1921615]
ENSMUSG00000016252	3128.319443	2244.79416	2439.974924	2746.720532	2546.992758	2431.220142	Atp5e	ATP synthase, H+ transporting, mitochondrial F1 complex, epsilon subunit [Source:MGI Symbol;Acc:MGI:1855697]
ENSMUSG00000016253	244.0753882	253.0103729	253.5928994	196.7454314	188.1131814	188.8326324	Nelfcd	negative elongation factor complex member C/D, Th1l [Source:MGI Symbol;Acc:MGI:1926424]
ENSMUSG00000016255	35.31303489	56.52359395	76.53479396	7.715507112	3.981231353	6.609142134	Tubb1	tubulin, beta 1 class VI [Source:MGI Symbol;Acc:MGI:107814]
ENSMUSG00000016256	6838.265344	8294.164512	7221.686081	7004.71602	6118.157282	6472.238475	Ctsz	cathepsin Z [Source:MGI Symbol;Acc:MGI:1891190]
ENSMUSG00000016257	1218.299704	1099.518482	1574.103673	1903.80138	1919.94882	2110.204667	Prelid3b	PRELI domain containing 3B [Source:MGI Symbol;Acc:MGI:1913640]
ENSMUSG00000016262	0	0	0	0	0	0.944163162	Sertad4	SERTA domain containing 4 [Source:MGI Symbol;Acc:MGI:2443496]
ENSMUSG00000016283	263.809143	343.1789633	355.2585212	607.5961851	566.33016	616.5385448	H2-M2	histocompatibility 2, M region locus 2 [Source:MGI Symbol;Acc:MGI:95914]
ENSMUSG00000016308	1147.673634	960.9010971	1150.30653	846.7769056	722.5934906	752.4980401	Ube2a	ubiquitin-conjugating enzyme E2A [Source:MGI Symbol;Acc:MGI:102959]
ENSMUSG00000016319	6.231712039	9.420598991	5.711551788	13.50213745	5.97184703	10.38579478	Slc25a5	solute carrier family 25 (mitochondrial carrier, adenine nucleotide translocator), member 5 [Source:MGI Symbol;Acc:MGI:1353496]
ENSMUSG00000016327	0	0	0	0	0	0.944163162	Atp1b4	ATPase, (Na+)/K+ transporting, beta 4 polypeptide [Source:MGI Symbol;Acc:MGI:1915071]
ENSMUSG00000016344	287.6973725	33.6449964	178.2004158	134.0569361	260.7706536	221.8783431	Ppdpf	pancreatic progenitor cell differentiation and proliferation factor [Source:MGI Symbol;Acc:MGI:1913746]
ENSMUSG00000016346	0	0	0	0	0.995307838	1.888326324	Kcnq2	potassium voltage-gated channel, subfamily Q, member 2 [Source:MGI Symbol;Acc:MGI:1309503]
ENSMUSG00000016349	0	0	0	0	0	0	Eef1a2	eukaryotic translation elongation factor 1 alpha 2 [Source:MGI Symbol;Acc:MGI:1096317]
ENSMUSG00000016356	87.24396854	118.4303873	70.82324217	94.51496213	85.59647409	91.58382671	Col20a1	collagen, type XX, alpha 1 [Source:MGI Symbol;Acc:MGI:1920618]
ENSMUSG00000016382	4106.698233	4468.055522	3497.754315	2783.369191	2861.510035	2559.626332	Pls3	plastin 3 (T-isoform) [Source:MGI Symbol;Acc:MGI:104807]
ENSMUSG00000016386	0	0	0	0	0	0	Mpped2	metallophosphoesterase domain containing 2 [Source:MGI Symbol;Acc:MGI:1924265]
ENSMUSG00000016409	397.7909518	301.4591677	538.0281784	482.2191945	480.7336859	381.4419174	Nkap	NFKB activating protein [Source:MGI Symbol;Acc:MGI:1914300]
ENSMUSG00000016427	1603.627231	1858.549601	1887.096711	2005.067411	2124.982235	1757.087644	Ndufa1	NADH:ubiquinone oxidoreductase subunit A1 [Source:MGI Symbol;Acc:MGI:1929511]
ENSMUSG00000016458	0	0	0	0	0	0	Wt1	Wilms tumor 1 homolog [Source:MGI Symbol;Acc:MGI:98968]
ENSMUSG00000016477	249.2684815	234.1691749	249.0236579	226.6430214	241.8598047	216.2133641	E2f3	E2F transcription factor 3 [Source:MGI Symbol;Acc:MGI:1096340]
ENSMUSG00000016481	639.7891026	590.8061368	703.6631803	514.0456614	513.5788446	458.8632967	Cr1l	complement component (3b/4b) receptor 1-like [Source:MGI Symbol;Acc:MGI:88513]
ENSMUSG00000016487	18.69513612	24.22439741	17.13465536	0	0.995307838	21.71575273	Ppfibp1	PTPRF interacting protein, binding protein 1 (liprin beta 1) [Source:MGI Symbol;Acc:MGI:1914783]
ENSMUSG00000016493	24.92684815	36.33659611	27.41544858	47.25748106	21.89677244	43.43150545	Cd46	CD46 antigen, complement regulatory protein [Source:MGI Symbol;Acc:MGI:1203290]
ENSMUSG00000016494	0	0	0	2.893315167	6.967154868	4.72081581	Cd34	CD34 antigen [Source:MGI Symbol;Acc:MGI:88329]
ENSMUSG00000016495	2121.897949	2243.44836	2118.985713	1659.798468	1752.737103	1169.818158	Plgrkt	plasminogen receptor, C-terminal lysine transmembrane protein [Source:MGI Symbol;Acc:MGI:1915009]
ENSMUSG00000016496	1831.084721	1819.521405	1939.642987	1295.240756	881.8427447	884.6808828	Cd274	CD274 antigen [Source:MGI Symbol;Acc:MGI:1926446]
ENSMUSG00000016498	2.077237346	1.345799856	1.142310358	0	0	0	Pdcd1lg2	programmed cell death 1 ligand 2 [Source:MGI Symbol;Acc:MGI:1930125]
ENSMUSG00000016503	244.0753882	199.1783787	307.2814862	404.099685	445.8979116	375.7769385	Gtf3a	general transcription factor III A [Source:MGI Symbol;Acc:MGI:1913846]
ENSMUSG00000016510	114.248054	90.16859035	98.23869075	85.83501662	73.65278003	86.8630109	Mtif3	mitochondrial translational initiation factor 3 [Source:MGI Symbol;Acc:MGI:1923616]
ENSMUSG00000016520	347.9372555	267.8141713	394.0970734	218.9275143	217.9724166	182.2234903	Lnx2	ligand of numb-protein X 2 [Source:MGI Symbol;Acc:MGI:2155959]
ENSMUSG00000016524	0	0	0	0	0	0.944163162	Il19	interleukin 19 [Source:MGI Symbol;Acc:MGI:1890472]
ENSMUSG00000016526	67.51021375	9.420598991	71.96555253	115.7326067	129.390019	84.97468458	Dyrk3	dual-specificity tyrosine-(Y)-phosphorylation regulated kinase 3 [Source:MGI Symbol;Acc:MGI:1330300]
ENSMUSG00000016528	3468.986368	2166.737768	4219.694461	3472.942639	3837.907025	3318.733514	Mapkapk2	MAP kinase-activated protein kinase 2 [Source:MGI Symbol;Acc:MGI:109298]
ENSMUSG00000016529	36.35165356	14.80379842	26.27313822	47.25748106	49.76539192	38.71068964	Il10	interleukin 10 [Source:MGI Symbol;Acc:MGI:96537]
ENSMUSG00000016534	3206.215844	3275.676849	3516.031281	2573.121622	2437.508896	2333.027173	Lamp2	lysosomal-associated membrane protein 2 [Source:MGI Symbol;Acc:MGI:96748]
ENSMUSG00000016541	1643.094741	1737.427614	2254.920646	3876.077886	4025.024898	3529.281899	Atxn10	ataxin 10 [Source:MGI Symbol;Acc:MGI:1859293]
ENSMUSG00000016552	201.4920226	185.7203801	135.9349326	361.6643959	388.1700569	356.8936752	Foxred2	FAD-dependent oxidoreductase domain containing 2 [Source:MGI Symbol;Acc:MGI:106315]
ENSMUSG00000016554	2730.528492	1859.895401	2267.48606	2088.009112	2817.71649	3014.712976	Eif3d	eukaryotic translation initiation factor 3, subunit D [Source:MGI Symbol;Acc:MGI:1933181]
ENSMUSG00000016559	5.193093366	8.074799136	2.284620715	0	0.995307838	0	H3f3b	H3.3 histone B [Source:MGI Symbol;Acc:MGI:1101768]
ENSMUSG00000016619	694.8358923	623.1053333	735.6478703	454.2504812	536.4709248	362.5586542	Nup50	nucleoporin 50 [Source:MGI Symbol;Acc:MGI:1351502]
ENSMUSG00000016624	8.308949385	1.345799856	33.12700037	0	0	0	Phf21b	PHD finger protein 21B [Source:MGI Symbol;Acc:MGI:2443812]
ENSMUSG00000016626	0	0	0	0	0	0	Nlrp14	NLR family, pyrin domain containing 14 [Source:MGI Symbol;Acc:MGI:1924108]
ENSMUSG00000016637	23.88822948	8.074799136	28.55775894	63.65293368	44.78885272	33.98987383	Ift27	intraflagellar transport 27 [Source:MGI Symbol;Acc:MGI:1914292]
ENSMUSG00000016664	578.5106009	566.5817393	771.0594914	908.5009625	809.1852725	718.5081663	Pacsin2	protein kinase C and casein kinase substrate in neurons 2 [Source:MGI Symbol;Acc:MGI:1345153]
ENSMUSG00000016756	2.077237346	2.691599712	0	1.928876778	5.97184703	10.38579478	Cmah	cytidine monophospho-N-acetylneuraminic acid hydroxylase [Source:MGI Symbol;Acc:MGI:103227]
ENSMUSG00000016757	364.5551543	421.2353549	336.9815555	297.0470238	307.550122	254.9240537	Ttll12	tubulin tyrosine ligase-like family, member 12 [Source:MGI Symbol;Acc:MGI:3039573]
ENSMUSG00000016758	6.231712039	10.76639885	12.56541393	11.57326067	11.94369406	11.32995794	Bik	BCL2-interacting killer [Source:MGI Symbol;Acc:MGI:1206591]
ENSMUSG00000016763	0	0	0	0	0	0.944163162	Scube1	signal peptide, CUB domain, EGF-like 1 [Source:MGI Symbol;Acc:MGI:1890616]
ENSMUSG00000016831	2037.769837	2048.307381	1622.080708	1426.404377	1586.520694	1409.635601	Tox4	TOX high mobility group box family member 4 [Source:MGI Symbol;Acc:MGI:1915389]
ENSMUSG00000016833	478.8032083	532.9367429	388.3855216	469.6814955	440.9213724	406.9343228	Mrps18c	mitochondrial ribosomal protein S18C [Source:MGI Symbol;Acc:MGI:1915985]
ENSMUSG00000016918	2.077237346	0	0	0	0	0	Sulf1	sulfatase 1 [Source:MGI Symbol;Acc:MGI:2138563]
ENSMUSG00000016921	814.2770397	971.667496	862.44432	1046.415652	961.4673718	1124.498326	Srsf6	serine and arginine-rich splicing factor 6 [Source:MGI Symbol;Acc:MGI:1915246]
ENSMUSG00000016933	100.7460113	95.55178977	127.93876	112.8392915	85.59647409	80.25386877	Plcg1	phospholipase C, gamma 1 [Source:MGI Symbol;Acc:MGI:97615]
ENSMUSG00000016940	105.9391047	52.48619438	94.81175968	78.11950951	89.57770545	75.53305296	Kctd2	potassium channel tetramerisation domain containing 2 [Source:MGI Symbol;Acc:MGI:1917632]
ENSMUSG00000016942	0	1.345799856	1.142310358	0	0	0	Tmprss6	transmembrane serine protease 6 [Source:MGI Symbol;Acc:MGI:1919003]
ENSMUSG00000016946	339.6283061	262.4309719	255.8775201	325.0157371	267.7378085	325.7362909	Kctd5	potassium channel tetramerisation domain containing 5 [Source:MGI Symbol;Acc:MGI:1916509]
ENSMUSG00000016982	2.077237346	2.691599712	4.56924143	5.786630334	5.97184703	16.99493692	Pom121l2	POM121 membrane glycoprotein-like 2 (rat) [Source:MGI Symbol;Acc:MGI:2684870]
ENSMUSG00000016984	41.54474692	48.44879481	42.26548323	43.39972751	54.74193111	72.70056347	Etaa1	Ewing tumor-associated antigen 1 [Source:MGI Symbol;Acc:MGI:1915395]
ENSMUSG00000016995	1.038618673	1.345799856	0	0.964438389	2.985923515	2.832489486	Matn4	matrilin 4 [Source:MGI Symbol;Acc:MGI:1328314]
ENSMUSG00000016998	0	0	0	0	0	0.944163162	Svs4	seminal vesicle secretory protein 4 [Source:MGI Symbol;Acc:MGI:98450]
ENSMUSG00000017000	0	0	0	0	0	0	Svs6	seminal vesicle secretory protein 6 [Source:MGI Symbol;Acc:MGI:106178]
ENSMUSG00000017002	2680.674795	2177.504167	2495.948131	2411.095973	1940.850285	2296.20481	Slpi	secretory leukocyte peptidase inhibitor [Source:MGI Symbol;Acc:MGI:109297]
ENSMUSG00000017003	0	0	0	0	0	0	Svs3a	seminal vesicle secretory protein 3A [Source:MGI Symbol;Acc:MGI:1927635]
ENSMUSG00000017004	0	0	0	0	0	0	Svs5	seminal vesicle secretory protein 5 [Source:MGI Symbol;Acc:MGI:98453]
ENSMUSG00000017007	0	1.345799856	0	0	0	0.944163162	Rbpjl	recombination signal binding protein for immunoglobulin kappa J region-like [Source:MGI Symbol;Acc:MGI:1196616]
ENSMUSG00000017009	4801.534126	3940.501978	3963.816941	4094.040961	4021.043667	3354.611714	Sdc4	syndecan 4 [Source:MGI Symbol;Acc:MGI:1349164]
ENSMUSG00000017049	0	0	0	0	0	0	Ccdc70	coiled-coil domain containing 70 [Source:MGI Symbol;Acc:MGI:1915179]
ENSMUSG00000017057	1111.32198	971.667496	848.7365957	208.318692	245.8410361	236.9849537	Il13ra1	interleukin 13 receptor, alpha 1 [Source:MGI Symbol;Acc:MGI:105052]
ENSMUSG00000017064	0	0	0	0	0	0	Prl5a1	prolactin family 5, subfamily a, member 1 [Source:MGI Symbol;Acc:MGI:106332]
ENSMUSG00000017119	1245.303789	1189.687073	1390.191705	1193.010287	1145.599322	1063.12772	Nbr1	NBR1, autophagy cargo receptor [Source:MGI Symbol;Acc:MGI:108498]
ENSMUSG00000017132	847.5128373	977.0506954	891.0020789	1009.766993	975.4016815	944.163162	Cyth1	cytohesin 1 [Source:MGI Symbol;Acc:MGI:1334257]
ENSMUSG00000017144	1.038618673	0	0	2.893315167	1.990615677	0.944163162	Rnd3	Rho family GTPase 3 [Source:MGI Symbol;Acc:MGI:1921444]
ENSMUSG00000017146	77.89640048	65.94419294	57.11551788	61.7240569	62.70439381	57.59395288	Brca1	breast cancer 1, early onset [Source:MGI Symbol;Acc:MGI:104537]
ENSMUSG00000017165	0	0	0	0	0	0	Gast	gastrin [Source:MGI Symbol;Acc:MGI:104768]
ENSMUSG00000017167	165.140369	239.5523744	257.0198305	356.8422039	311.5313534	264.3656853	Cntnap1	contactin associated protein-like 1 [Source:MGI Symbol;Acc:MGI:1858201]
ENSMUSG00000017176	196.2989292	191.1035795	157.6388293	232.4296518	263.7565772	253.9798906	Nt5c3b	5'-nucleotidase, cytosolic IIIB [Source:MGI Symbol;Acc:MGI:1915356]
ENSMUSG00000017188	311.5856019	366.0575608	297.000693	372.2732182	350.3483591	380.4977543	Coa3	cytochrome C oxidase assembly factor 3 [Source:MGI Symbol;Acc:MGI:1098757]
ENSMUSG00000017195	0	0	0	0	0	0	Zpbp2	zona pellucida binding protein 2 [Source:MGI Symbol;Acc:MGI:1916626]
ENSMUSG00000017204	0	0	0	1.928876778	0	0	Gsdma	gasdermin A [Source:MGI Symbol;Acc:MGI:1889509]
ENSMUSG00000017210	368.709629	234.1691749	342.6931073	190.958801	225.9348793	292.6905802	Med24	mediator complex subunit 24 [Source:MGI Symbol;Acc:MGI:1344385]
ENSMUSG00000017211	0	0	0	0	1.990615677	0.944163162	Gsdma2	gasdermin A2 [Source:MGI Symbol;Acc:MGI:1921490]
ENSMUSG00000017221	1981.684428	559.8527401	1835.692745	1524.777093	1550.689612	1513.493549	Psmd3	proteasome (prosome, macropain) 26S subunit, non-ATPase, 3 [Source:MGI Symbol;Acc:MGI:98858]
ENSMUSG00000017264	738.4578766	841.12491	680.8169731	729.1154221	678.7999457	804.427014	Exosc10	exosome component 10 [Source:MGI Symbol;Acc:MGI:1355322]
ENSMUSG00000017286	1204.797661	518.1329445	883.0059064	812.0571236	842.0304312	668.4675187	Glod4	glyoxalase domain containing 4 [Source:MGI Symbol;Acc:MGI:1914451]
ENSMUSG00000017288	518.2707179	820.9379121	628.2706967	596.0229244	538.4615405	590.1019762	Vps53	VPS53 GARP complex subunit [Source:MGI Symbol;Acc:MGI:1915549]
ENSMUSG00000017291	1421.868963	1047.032288	1483.861154	1297.169633	1195.364714	1055.574415	Taok1	TAO kinase 1 [Source:MGI Symbol;Acc:MGI:1914490]
ENSMUSG00000017299	383.2502904	472.3757494	322.1315208	334.660121	229.9161106	328.5687804	Dnttip1	deoxynucleotidyltransferase, terminal, interacting protein 1 [Source:MGI Symbol;Acc:MGI:1923483]
ENSMUSG00000017300	0	0	0	0	0	0	Tnnc2	troponin C2, fast [Source:MGI Symbol;Acc:MGI:98780]
ENSMUSG00000017307	78.93501916	88.82279049	82.24634574	50.15079623	36.82639002	38.71068964	Acot8	acyl-CoA thioesterase 8 [Source:MGI Symbol;Acc:MGI:2158201]
ENSMUSG00000017309	0	0	2.284620715	2.893315167	2.985923515	4.72081581	Cd300lg	CD300 molecule like family member G [Source:MGI Symbol;Acc:MGI:1289168]
ENSMUSG00000017310	0	0	0	0	0	0	Spint4	serine protease inhibitor, Kunitz type 4 [Source:MGI Symbol;Acc:MGI:1925489]
ENSMUSG00000017311	0	0	0	0	0	0	Pyy	peptide YY [Source:MGI Symbol;Acc:MGI:99924]
ENSMUSG00000017314	0	2.691599712	0	0	0.995307838	0	Mpp2	membrane protein, palmitoylated 2 (MAGUK p55 subfamily member 2) [Source:MGI Symbol;Acc:MGI:1858257]
ENSMUSG00000017316	0	0	0	0	0	0	Ppy	pancreatic polypeptide [Source:MGI Symbol;Acc:MGI:97753]
ENSMUSG00000017344	0	5.383199424	0	0.964438389	4.976539192	15.10661059	Vtn	vitronectin [Source:MGI Symbol;Acc:MGI:98940]
ENSMUSG00000017376	234.7278201	127.8509863	330.1276933	296.0825854	305.5595064	238.87328	Nlk	nemo like kinase [Source:MGI Symbol;Acc:MGI:1201387]
ENSMUSG00000017386	12.46342408	22.87859755	20.56158644	19.28876778	8.957770545	16.99493692	Traf4	TNF receptor associated factor 4 [Source:MGI Symbol;Acc:MGI:1202880]
ENSMUSG00000017390	1244.26517	1209.87407	1148.021909	1750.455676	1396.416897	1614.519007	Aldoc	aldolase C, fructose-bisphosphate [Source:MGI Symbol;Acc:MGI:101863]
ENSMUSG00000017400	479.841827	378.1697595	524.3204541	549.7298818	489.6914564	444.7008493	Stac2	SH3 and cysteine rich domain 2 [Source:MGI Symbol;Acc:MGI:2144518]
ENSMUSG00000017404	7.270330712	4.037399568	12.56541393	13.50213745	4.976539192	11.32995794	Rpl19	ribosomal protein L19 [Source:MGI Symbol;Acc:MGI:98020]
ENSMUSG00000017405	97.63015527	43.06559539	86.81558718	58.83074173	53.74662327	82.14219509	Nek8	NIMA (never in mitosis gene a)-related expressed kinase 8 [Source:MGI Symbol;Acc:MGI:1890646]
ENSMUSG00000017412	0	1.345799856	0	0	0	0	Cacnb4	calcium channel, voltage-dependent, beta 4 subunit [Source:MGI Symbol;Acc:MGI:103301]
ENSMUSG00000017417	96.5915366	63.25259323	74.25017324	134.0569361	131.3806347	123.6853742	Plxdc1	plexin domain containing 1 [Source:MGI Symbol;Acc:MGI:1919574]
ENSMUSG00000017418	335.4738314	322.9919654	262.7313822	232.4296518	238.8738812	265.3098485	Arl5b	ADP-ribosylation factor-like 5B [Source:MGI Symbol;Acc:MGI:1923119]
ENSMUSG00000017421	2685.867889	3407.565235	2431.978751	2080.293605	2276.269026	2061.108183	Zfp207	zinc finger protein 207 [Source:MGI Symbol;Acc:MGI:1340045]
ENSMUSG00000017428	4069.307961	3092.648069	4530.402878	3807.60276	3821.982099	3522.672757	Psmd11	proteasome (prosome, macropain) 26S subunit, non-ATPase, 11 [Source:MGI Symbol;Acc:MGI:1916327]
ENSMUSG00000017446	0	0	0	3.857753556	0	0	C1qtnf1	C1q and tumor necrosis factor related protein 1 [Source:MGI Symbol;Acc:MGI:1919254]
ENSMUSG00000017453	0	0	0	0	0	0.944163162	Pipox	pipecolic acid oxidase [Source:MGI Symbol;Acc:MGI:1197006]
ENSMUSG00000017466	5.193093366	0	3.426931073	7.715507112	5.97184703	9.44163162	Timp2	tissue inhibitor of metalloproteinase 2 [Source:MGI Symbol;Acc:MGI:98753]
ENSMUSG00000017478	485.0349203	376.8239597	261.5890719	360.6999575	497.6539192	413.5434649	Zc3h18	zinc finger CCCH-type containing 18 [Source:MGI Symbol;Acc:MGI:1923264]
ENSMUSG00000017485	1285.809917	1333.687657	1353.637774	1200.725794	1159.533632	1182.092279	Top2b	topoisomerase (DNA) II beta [Source:MGI Symbol;Acc:MGI:98791]
ENSMUSG00000017491	1.038618673	1.345799856	0	19.28876778	11.94369406	7.553305296	Rarb	retinoic acid receptor, beta [Source:MGI Symbol;Acc:MGI:97857]
ENSMUSG00000017493	73.74192579	29.60759683	59.40013859	65.58181045	70.66685652	76.47721612	Igfbp4	insulin-like growth factor binding protein 4 [Source:MGI Symbol;Acc:MGI:96439]
ENSMUSG00000017499	44.66060294	40.37399568	23.98851751	24.11095973	22.89208028	16.99493692	Cdc6	cell division cycle 6 [Source:MGI Symbol;Acc:MGI:1345150]
ENSMUSG00000017548	895.2892962	994.5460935	964.1099418	993.3715407	1185.411635	975.3205463	Suz12	SUZ12 polycomb repressive complex 2 subunit [Source:MGI Symbol;Acc:MGI:1261758]
ENSMUSG00000017550	76.85778181	91.5143902	46.83472466	62.68849529	41.80292921	40.59901596	Atad5	ATPase family, AAA domain containing 5 [Source:MGI Symbol;Acc:MGI:2442925]
ENSMUSG00000017561	1443.679956	2149.24237	1562.680569	1428.333254	1329.731272	1429.463027	Crlf3	cytokine receptor-like factor 3 [Source:MGI Symbol;Acc:MGI:1860086]
ENSMUSG00000017588	0	0	0	0	0	0	Krt27	keratin 27 [Source:MGI Symbol;Acc:MGI:1339999]
ENSMUSG00000017607	0	0	1.142310358	0	0.995307838	6.609142134	Tns4	tensin 4 [Source:MGI Symbol;Acc:MGI:2144377]
ENSMUSG00000017615	504.7686751	667.5167285	560.8743856	517.9034149	411.0621372	507.015618	Tnfaip1	tumor necrosis factor, alpha-induced protein 1 (endothelial) [Source:MGI Symbol;Acc:MGI:104961]
ENSMUSG00000017631	3046.268568	1057.798687	3073.957172	2515.255319	2663.443775	2882.530133	Abr	active BCR-related gene [Source:MGI Symbol;Acc:MGI:107771]
ENSMUSG00000017639	1.038618673	1.345799856	1.142310358	0	1.990615677	1.888326324	Rab11fip4	RAB11 family interacting protein 4 (class II) [Source:MGI Symbol;Acc:MGI:2442920]
ENSMUSG00000017652	1623.360986	1162.771076	1678.053915	530.441114	458.8369135	531.5638602	Cd40	CD40 antigen [Source:MGI Symbol;Acc:MGI:88336]
ENSMUSG00000017664	401.9454265	676.9373275	396.3816941	470.6459339	550.4052346	372.944449	Slc35c2	solute carrier family 35, member C2 [Source:MGI Symbol;Acc:MGI:2385166]
ENSMUSG00000017667	6.231712039	2.691599712	4.56924143	4.822191945	4.976539192	4.72081581	Zfp334	zinc finger protein 334 [Source:MGI Symbol;Acc:MGI:2388656]
ENSMUSG00000017670	239.9209135	238.2065745	266.1583133	227.6074598	176.1694874	190.7209587	Elmo2	engulfment and cell motility 2 [Source:MGI Symbol;Acc:MGI:2153045]
ENSMUSG00000017677	900.4823896	571.9649388	700.2362492	641.3515287	660.8844046	642.9751133	Wsb1	WD repeat and SOCS box-containing 1 [Source:MGI Symbol;Acc:MGI:1926139]
ENSMUSG00000017679	131.9045715	184.3745803	102.8079322	163.9545261	178.1601031	220.9341799	Ttpal	tocopherol (alpha) transfer protein-like [Source:MGI Symbol;Acc:MGI:1923330]
ENSMUSG00000017686	741.5737326	897.6485039	726.5093874	832.3103297	818.1430431	856.3559879	Rhot1	ras homolog family member T1 [Source:MGI Symbol;Acc:MGI:1926078]
ENSMUSG00000017688	0	0	0	0	0.995307838	0	Hnf4g	hepatocyte nuclear factor 4, gamma [Source:MGI Symbol;Acc:MGI:1353604]
ENSMUSG00000017692	0	0	0	0	0	0.944163162	Rhbdl3	rhomboid like 3 [Source:MGI Symbol;Acc:MGI:2179276]
ENSMUSG00000017697	56.08540835	64.59839308	76.53479396	56.90186495	33.8404665	55.70562656	Ada	adenosine deaminase [Source:MGI Symbol;Acc:MGI:87916]
ENSMUSG00000017707	7363.806392	7035.841647	6664.238626	8684.767693	9503.19924	7964.960434	Serinc3	serine incorporator 3 [Source:MGI Symbol;Acc:MGI:1349457]
ENSMUSG00000017713	55.04678968	41.71979553	31.98469001	25.07539812	31.84985083	12.27412111	Tha1	threonine aldolase 1 [Source:MGI Symbol;Acc:MGI:1919026]
ENSMUSG00000017715	1043.811766	1095.481083	1181.14891	1097.530887	1006.256225	1083.89931	Pgs1	phosphatidylglycerophosphate synthase 1 [Source:MGI Symbol;Acc:MGI:1921701]
ENSMUSG00000017716	83.08949385	92.86019006	86.81558718	160.0967726	193.0897206	180.3351639	Birc5	baculoviral IAP repeat-containing 5 [Source:MGI Symbol;Acc:MGI:1203517]
ENSMUSG00000017718	158.908657	160.1501829	148.5003465	173.59891	214.9864931	167.1168797	Afmid	arylformamidase [Source:MGI Symbol;Acc:MGI:2448704]
ENSMUSG00000017720	0	0	0	0	0	0	Trp53tg5	transformation related protein 53 target 5 [Source:MGI Symbol;Acc:MGI:1920853]
ENSMUSG00000017721	1477.954372	1454.809644	1506.707362	1184.330342	1023.176458	1157.544037	Pigt	phosphatidylinositol glycan anchor biosynthesis, class T [Source:MGI Symbol;Acc:MGI:1926178]
ENSMUSG00000017723	0	0	0	0	0	0	Wfdc2	WAP four-disulfide core domain 2 [Source:MGI Symbol;Acc:MGI:1914951]
ENSMUSG00000017724	2.077237346	12.1121987	2.284620715	7.715507112	8.957770545	1.888326324	Etv4	ets variant 4 [Source:MGI Symbol;Acc:MGI:99423]
ENSMUSG00000017733	0	0	0	0	0.995307838	0	Eppin	epididymal peptidase inhibitor [Source:MGI Symbol;Acc:MGI:1922776]
ENSMUSG00000017734	0	0	0	0	0	4.72081581	Dbndd2	dysbindin (dystrobrevin binding protein 1) domain containing 2 [Source:MGI Symbol;Acc:MGI:106562]
ENSMUSG00000017737	571.2402702	514.095545	508.3281091	254.6117347	197.070952	237.9291168	Mmp9	matrix metallopeptidase 9 [Source:MGI Symbol;Acc:MGI:97011]
ENSMUSG00000017740	42.5833656	87.47699064	30.84237965	56.90186495	35.83108218	58.53811604	Slc12a5	solute carrier family 12, member 5 [Source:MGI Symbol;Acc:MGI:1862037]
ENSMUSG00000017747	174.4879371	296.0759683	182.7696572	144.6657584	102.5167073	103.8579478	Ghdc	GH3 domain containing [Source:MGI Symbol;Acc:MGI:1931556]
ENSMUSG00000017754	1658.674021	1651.296423	1593.522949	1381.075773	1466.088446	1327.493406	Pltp	phospholipid transfer protein [Source:MGI Symbol;Acc:MGI:103151]
ENSMUSG00000017756	884.9031095	994.5460935	974.390735	894.0343866	707.663873	840.3052141	Slc12a7	solute carrier family 12, member 7 [Source:MGI Symbol;Acc:MGI:1342283]
ENSMUSG00000017760	11801.82398	13383.97957	14016.14809	16755.18813	13951.22997	15091.50398	Ctsa	cathepsin A [Source:MGI Symbol;Acc:MGI:97748]
ENSMUSG00000017764	176.5651744	192.4493794	187.3388986	226.6430214	221.9536479	205.8275693	Zswim1	zinc finger SWIM-type containing 1 [Source:MGI Symbol;Acc:MGI:1919221]
ENSMUSG00000017765	235.7664388	232.8233751	314.1353483	160.0967726	132.3759425	156.7310849	Slc12a4	solute carrier family 12, member 4 [Source:MGI Symbol;Acc:MGI:1309465]
ENSMUSG00000017767	0	0	0	0	0.995307838	0	Spata25	spermatogenesis associated 25 [Source:MGI Symbol;Acc:MGI:1922892]
ENSMUSG00000017774	2073.082872	2547.599127	2171.53199	1876.797105	1725.863792	1833.564861	Myo1c	myosin IC [Source:MGI Symbol;Acc:MGI:106612]
ENSMUSG00000017776	571.2402702	457.571951	516.3242816	535.2633059	593.2034716	546.6704708	Crk	v-crk avian sarcoma virus CT10 oncogene homolog [Source:MGI Symbol;Acc:MGI:88508]
ENSMUSG00000017778	0	2.691599712	0	0	1.990615677	0	Cox7c	cytochrome c oxidase subunit 7C [Source:MGI Symbol;Acc:MGI:103226]
ENSMUSG00000017781	6487.212232	3823.417391	4760.00726	4418.09226	4273.851858	4711.374178	Pitpna	phosphatidylinositol transfer protein, alpha [Source:MGI Symbol;Acc:MGI:99887]
ENSMUSG00000017801	2352.471295	1890.848798	2043.59323	2093.795743	2267.311256	2136.641236	Mlx	MAX-like protein X [Source:MGI Symbol;Acc:MGI:108398]
ENSMUSG00000017802	903.5982456	865.3493074	795.0480089	745.5108747	748.4714944	726.0614715	Retreg3	reticulophagy regulator family member 3 [Source:MGI Symbol;Acc:MGI:1915248]
ENSMUSG00000017817	0	0	0	0.964438389	0	0	Jph2	junctophilin 2 [Source:MGI Symbol;Acc:MGI:1891496]
ENSMUSG00000017830	1626.476842	1837.016803	1858.538952	938.3985525	543.4380797	740.223919	Dhx58	DEXH (Asp-Glu-X-His) box polypeptide 58 [Source:MGI Symbol;Acc:MGI:1931560]
ENSMUSG00000017831	556.6996088	605.6099352	555.1628338	480.2903177	486.7055329	477.74656	Rab5a	RAB5A, member RAS oncogene family [Source:MGI Symbol;Acc:MGI:105926]
ENSMUSG00000017832	22.84961081	17.49539813	25.13082787	27.00427489	21.89677244	41.54317913	Hspb9	heat shock protein, alpha-crystallin-related, B9 [Source:MGI Symbol;Acc:MGI:1922732]
ENSMUSG00000017837	617.9781105	501.9833463	647.6899727	603.7384315	515.5694602	503.2389653	Nkiras2	NFKB inhibitor interacting Ras-like protein 2 [Source:MGI Symbol;Acc:MGI:1919216]
ENSMUSG00000017843	1488.340559	1647.259024	1620.938397	1499.701695	1397.412205	1395.473153	Ppp2r5c	protein phosphatase 2, regulatory subunit B', gamma [Source:MGI Symbol;Acc:MGI:1349475]
ENSMUSG00000017858	247.1912442	337.7957638	340.4084866	269.0783105	278.6861947	294.5789065	Ift52	intraflagellar transport 52 [Source:MGI Symbol;Acc:MGI:2387217]
ENSMUSG00000017861	175.5265558	161.4959827	119.9425875	204.4609385	221.9536479	221.8783431	Mybl2	myeloblastosis oncogene-like 2 [Source:MGI Symbol;Acc:MGI:101785]
ENSMUSG00000017868	0	0	2.284620715	0	0	0	Sgk2	serum/glucocorticoid regulated kinase 2 [Source:MGI Symbol;Acc:MGI:1351318]
ENSMUSG00000017897	0	0	0	0	0	0	Eya2	EYA transcriptional coactivator and phosphatase 2 [Source:MGI Symbol;Acc:MGI:109341]
ENSMUSG00000017922	0	0	0	0	0	0	Prl3c1	prolactin family 3, subfamily c, member 1 [Source:MGI Symbol;Acc:MGI:1351649]
ENSMUSG00000017929	1397.980734	1400.97765	1379.910912	1002.051486	1076.923081	979.097199	B4galt5	UDP-Gal:betaGlcNAc beta 1,4-galactosyltransferase, polypeptide 5 [Source:MGI Symbol;Acc:MGI:1927169]
ENSMUSG00000017943	0	0	0	0.964438389	0	0	Gdap1l1	ganglioside-induced differentiation-associated protein 1-like 1 [Source:MGI Symbol;Acc:MGI:2385163]
ENSMUSG00000017950	0	0	0	0	0.995307838	0	Hnf4a	hepatic nuclear factor 4, alpha [Source:MGI Symbol;Acc:MGI:109128]
ENSMUSG00000017969	0	0	0	0.964438389	0	0.944163162	Ptgis	prostaglandin I2 (prostacyclin) synthase [Source:MGI Symbol;Acc:MGI:1097156]
ENSMUSG00000017978	0	0	0	0	0	0	Cadps2	Ca2+-dependent activator protein for secretion 2 [Source:MGI Symbol;Acc:MGI:2443963]
ENSMUSG00000017999	257.5774309	106.3181886	279.8660376	406.9930002	377.2216707	326.680454	Ddx27	DEAD box helicase 27 [Source:MGI Symbol;Acc:MGI:2385884]
ENSMUSG00000018001	129.8273341	156.1127833	179.3427261	141.7724432	151.2867914	119.9087216	Cyth3	cytohesin 3 [Source:MGI Symbol;Acc:MGI:1335107]
ENSMUSG00000018008	4186.671871	3602.706214	4216.26753	1281.738619	1096.829238	1245.351211	Cyth4	cytohesin 4 [Source:MGI Symbol;Acc:MGI:2441702]
ENSMUSG00000018012	42.5833656	24.22439741	38.83855216	33.75534362	45.78416056	31.15738434	Rac3	Rac family small GTPase 3 [Source:MGI Symbol;Acc:MGI:2180784]
ENSMUSG00000018040	803.890853	1267.743464	805.3288021	1260.520974	1122.707242	1323.716753	Rrp7a	ribosomal RNA processing 7 homolog A [Source:MGI Symbol;Acc:MGI:1922028]
ENSMUSG00000018042	1754.226939	1925.839594	1850.542779	1513.203832	1373.524817	1358.65079	Cyb5r3	cytochrome b5 reductase 3 [Source:MGI Symbol;Acc:MGI:94893]
ENSMUSG00000018068	256.5388123	317.608766	275.2967962	318.2646684	315.5125847	347.4520436	Ints2	integrator complex subunit 2 [Source:MGI Symbol;Acc:MGI:1917672]
ENSMUSG00000018076	755.0757754	1047.032288	867.0135614	616.2761306	489.6914564	498.5181495	Med13l	mediator complex subunit 13-like [Source:MGI Symbol;Acc:MGI:2670178]
ENSMUSG00000018102	0	1.345799856	0	0	0.995307838	0	H2bc4	H2B clustered histone 4 [Source:MGI Symbol;Acc:MGI:1915274]
ENSMUSG00000018126	0	0	0	0	0	0	Baiap2l2	BAI1-associated protein 2-like 2 [Source:MGI Symbol;Acc:MGI:2652819]
ENSMUSG00000018143	459.0694535	445.4597523	543.7397302	685.7156946	616.0955519	587.2694867	Mafk	v-maf musculoaponeurotic fibrosarcoma oncogene family, protein K (avian) [Source:MGI Symbol;Acc:MGI:99951]
ENSMUSG00000018160	466.3397842	418.5437552	430.6510048	391.5619859	370.2545159	332.345433	Med1	mediator complex subunit 1 [Source:MGI Symbol;Acc:MGI:1100846]
ENSMUSG00000018166	0	1.345799856	1.142310358	0.964438389	1.990615677	1.888326324	Erbb3	erb-b2 receptor tyrosine kinase 3 [Source:MGI Symbol;Acc:MGI:95411]
ENSMUSG00000018167	317.817314	318.9545659	322.1315208	263.2916802	227.925495	260.5890327	Stard3	START domain containing 3 [Source:MGI Symbol;Acc:MGI:1929618]
ENSMUSG00000018168	1.038618673	0	1.142310358	0	0	0	Ikzf3	IKAROS family zinc finger 3 [Source:MGI Symbol;Acc:MGI:1342542]
ENSMUSG00000018169	448.6832668	301.4591677	397.5240044	395.4197395	399.1184432	415.4317913	Mfng	MFNG O-fucosylpeptide 3-beta-N-acetylglucosaminyltransferase [Source:MGI Symbol;Acc:MGI:1095404]
ENSMUSG00000018171	1362.667699	1493.83784	1607.230673	1031.949076	1021.185842	1016.863725	Vmp1	vacuole membrane protein 1 [Source:MGI Symbol;Acc:MGI:1923159]
ENSMUSG00000018189	308.4697459	366.0575608	314.1353483	316.3357916	353.3342826	304.0205382	Uchl5	ubiquitin carboxyl-terminal esterase L5 [Source:MGI Symbol;Acc:MGI:1914848]
ENSMUSG00000018196	602.3988304	697.1243254	508.3281091	456.179358	472.7712232	448.4775019	Glrx2	glutaredoxin 2 (thioltransferase) [Source:MGI Symbol;Acc:MGI:1916617]
ENSMUSG00000018199	389.4820024	442.7681526	389.5278319	312.478038	307.550122	312.5180066	Ro60	Ro60, Y RNA binding protein [Source:MGI Symbol;Acc:MGI:106652]
ENSMUSG00000018209	619.0167292	768.4517177	777.9133535	629.778268	525.5225386	631.6451554	Stk4	serine/threonine kinase 4 [Source:MGI Symbol;Acc:MGI:1929004]
ENSMUSG00000018211	0	0	0	0	0	0	Wfdc15b	WAP four-disulfide core domain 15B [Source:MGI Symbol;Acc:MGI:2445041]
ENSMUSG00000018217	1203.759042	1314.846459	1251.972152	4435.452151	4129.532221	4319.546466	Pmp22	peripheral myelin protein 22 [Source:MGI Symbol;Acc:MGI:97631]
ENSMUSG00000018238	4.154474692	5.383199424	5.711551788	1.928876778	0	7.553305296	Gdf9	growth differentiation factor 9 [Source:MGI Symbol;Acc:MGI:95692]
ENSMUSG00000018239	125.6728594	150.7295839	134.7926222	177.4566636	207.0240304	173.7260218	Zcchc10	zinc finger, CCHC domain containing 10 [Source:MGI Symbol;Acc:MGI:1196228]
ENSMUSG00000018259	0	0	0	0	0	0	Prl8a2	prolactin family 8, subfamily a, member 2 [Source:MGI Symbol;Acc:MGI:894281]
ENSMUSG00000018263	0	0	1.142310358	0	0	0	Tbx5	T-box 5 [Source:MGI Symbol;Acc:MGI:102541]
ENSMUSG00000018286	3736.949986	4441.139525	4126.025012	3523.093435	3218.825549	3298.906088	Psmb6	proteasome (prosome, macropain) subunit, beta type 6 [Source:MGI Symbol;Acc:MGI:104880]
ENSMUSG00000018287	987.7263581	1851.820602	1628.93457	1387.826842	1344.66089	1252.904516	Spag7	sperm associated antigen 7 [Source:MGI Symbol;Acc:MGI:107380]
ENSMUSG00000018293	31843.0099	42338.86347	31616.86608	29760.63981	32716.76395	28199.32116	Pfn1	profilin 1 [Source:MGI Symbol;Acc:MGI:97549]
ENSMUSG00000018322	282.5042791	306.8423672	330.1276933	254.6117347	259.7753458	258.7007064	Tomm34	translocase of outer mitochondrial membrane 34 [Source:MGI Symbol;Acc:MGI:1914395]
ENSMUSG00000018326	1324.238808	1098.172682	718.5132149	855.4568511	761.4104963	792.1528929	Ywhab	tyrosine 3-monooxygenase/tryptophan 5-monooxygenase activation protein, beta polypeptide [Source:MGI Symbol;Acc:MGI:1891917]
ENSMUSG00000018334	0	0	1.142310358	11.57326067	13.93430974	13.21828427	Ksr1	kinase suppressor of ras 1 [Source:MGI Symbol;Acc:MGI:105051]
ENSMUSG00000018339	0	0	0	1.928876778	0	1.888326324	Gpx3	glutathione peroxidase 3 [Source:MGI Symbol;Acc:MGI:105102]
ENSMUSG00000018340	1409.405539	1195.070272	1676.911605	947.078498	776.3401139	878.0717406	Anxa6	annexin A6 [Source:MGI Symbol;Acc:MGI:88255]
ENSMUSG00000018341	0	0	0	0	0.995307838	0	Il12rb2	interleukin 12 receptor, beta 2 [Source:MGI Symbol;Acc:MGI:1270861]
ENSMUSG00000018347	182.7968865	153.4211836	179.3427261	176.4922252	140.3384052	139.736148	Zkscan6	zinc finger with KRAB and SCAN domains 6 [Source:MGI Symbol;Acc:MGI:1289293]
ENSMUSG00000018362	0	0	0	4.822191945	0	0	Kpna2	karyopherin (importin) alpha 2 [Source:MGI Symbol;Acc:MGI:103561]
ENSMUSG00000018363	108.016342	107.6639885	87.95789753	83.90613985	77.63401139	100.0812952	Smurf2	SMAD specific E3 ubiquitin protein ligase 2 [Source:MGI Symbol;Acc:MGI:1913563]
ENSMUSG00000018372	146.4452329	199.1783787	142.7887947	145.6301967	112.4697857	83.08635825	Cep95	centrosomal protein 95 [Source:MGI Symbol;Acc:MGI:2443502]
ENSMUSG00000018377	434.1426054	406.4315565	474.0587984	441.7127822	457.8416056	434.3150545	Vezf1	vascular endothelial zinc finger 1 [Source:MGI Symbol;Acc:MGI:1313291]
ENSMUSG00000018378	181.7582678	107.6639885	149.6426568	131.1636209	150.2914836	128.40619	Cuedc1	CUE domain containing 1 [Source:MGI Symbol;Acc:MGI:2144281]
ENSMUSG00000018379	776.8867675	1006.658292	946.9752864	665.4624884	654.9125576	588.2136499	Srsf1	serine and arginine-rich splicing factor 1 [Source:MGI Symbol;Acc:MGI:98283]
ENSMUSG00000018381	1.038618673	0	0	0	0	0	Abi3	ABI family member 3 [Source:MGI Symbol;Acc:MGI:1913860]
ENSMUSG00000018387	0	1.345799856	0	0.964438389	0.995307838	8.497468458	Shroom1	shroom family member 1 [Source:MGI Symbol;Acc:MGI:1919024]
ENSMUSG00000018395	316.7786953	302.8049676	348.4046591	297.0470238	283.6627339	237.9291168	Kif3a	kinesin family member 3A [Source:MGI Symbol;Acc:MGI:107689]
ENSMUSG00000018398	1016.807681	524.8619438	977.8176661	871.8523037	945.5424464	974.3763831	Septin8	septin 8 [Source:MGI Symbol;Acc:MGI:894310]
ENSMUSG00000018401	600.3215931	920.5271015	765.3479396	716.5777231	600.1706265	621.2593606	Mtmr4	myotubularin related protein 4 [Source:MGI Symbol;Acc:MGI:2180699]
ENSMUSG00000018405	97.63015527	94.20598991	123.3695186	76.19063273	57.72785462	87.80717406	Mrm1	mitochondrial rRNA methyltransferase 1 [Source:MGI Symbol;Acc:MGI:2443470]
ENSMUSG00000018411	0	0	2.284620715	0	0	0	Mapt	microtubule-associated protein tau [Source:MGI Symbol;Acc:MGI:97180]
ENSMUSG00000018412	389.4820024	402.3941569	383.8162801	395.4197395	333.4281258	354.0611857	Kansl1	KAT8 regulatory NSL complex subunit 1 [Source:MGI Symbol;Acc:MGI:1923969]
ENSMUSG00000018415	96.5915366	103.6265889	85.67327682	107.0526612	112.4697857	114.2437426	Gid4	GID complex subunit 4, VID24 homolog [Source:MGI Symbol;Acc:MGI:1914021]
ENSMUSG00000018417	0	0	0	0.964438389	0	0	Myo1b	myosin IB [Source:MGI Symbol;Acc:MGI:107752]
ENSMUSG00000018425	314.701458	270.505771	322.1315208	194.8165546	143.3243287	159.5635744	Dhx40	DEAH (Asp-Glu-Ala-His) box polypeptide 40 [Source:MGI Symbol;Acc:MGI:1914737]
ENSMUSG00000018427	4.154474692	10.76639885	3.426931073	15.43101422	12.9390019	9.44163162	Ypel2	yippee like 2 [Source:MGI Symbol;Acc:MGI:1925114]
ENSMUSG00000018428	140.2135209	193.7951793	166.7773122	274.8649409	253.8034988	274.7514801	Akap1	A kinase (PRKA) anchor protein 1 [Source:MGI Symbol;Acc:MGI:104729]
ENSMUSG00000018433	440.3743174	372.7865601	352.9739005	354.9133272	346.3671277	362.5586542	Nol11	nucleolar protein 11 [Source:MGI Symbol;Acc:MGI:1916229]
ENSMUSG00000018442	747.8054446	407.7773563	709.374732	695.3600785	672.8280987	728.893961	Derl2	Der1-like domain family, member 2 [Source:MGI Symbol;Acc:MGI:2151483]
ENSMUSG00000018446	2557.079173	3519.266623	2667.294685	4592.655609	5088.013669	4436.622698	C1qbp	complement component 1, q subcomponent binding protein [Source:MGI Symbol;Acc:MGI:1194505]
ENSMUSG00000018449	183.8355051	5.383199424	137.0772429	161.061211	176.1694874	189.7767956	Rpain	RPA interacting protein [Source:MGI Symbol;Acc:MGI:1916973]
ENSMUSG00000018451	4.154474692	1.345799856	4.56924143	0	8.957770545	2.832489486	6330403K07Rik	RIKEN cDNA 6330403K07 gene [Source:MGI Symbol;Acc:MGI:1918001]
ENSMUSG00000018459	0	1.345799856	2.284620715	1.928876778	0.995307838	0	Slc13a3	solute carrier family 13 (sodium-dependent dicarboxylate transporter), member 3 [Source:MGI Symbol;Acc:MGI:2149635]
ENSMUSG00000018470	3.115856019	2.691599712	10.28079322	2.893315167	3.981231353	6.609142134	Kcnab3	potassium voltage-gated channel, shaker-related subfamily, beta member 3 [Source:MGI Symbol;Acc:MGI:1336208]
ENSMUSG00000018474	252.3843376	87.47699064	245.5967269	212.1764456	188.1131814	122.7412111	Chd3	chromodomain helicase DNA binding protein 3 [Source:MGI Symbol;Acc:MGI:1344395]
ENSMUSG00000018476	95.55291793	53.83199424	75.3924836	87.7638934	91.56832112	57.59395288	Kdm6b	KDM1 lysine (K)-specific demethylase 6B [Source:MGI Symbol;Acc:MGI:2448492]
ENSMUSG00000018479	0	0	0	0	0	0	1700125H20Rik	RIKEN cDNA 1700125H20 gene [Source:MGI Symbol;Acc:MGI:1920884]
ENSMUSG00000018481	1005.382876	791.3303153	911.5636653	611.4539387	535.475617	473.0257441	Appbp2	amyloid beta precursor protein (cytoplasmic tail) binding protein 2 [Source:MGI Symbol;Acc:MGI:1914134]
ENSMUSG00000018486	0	0	0	0	1.990615677	0	Wnt9b	wingless-type MMTV integration site family, member 9B [Source:MGI Symbol;Acc:MGI:1197020]
ENSMUSG00000018500	202.5306413	129.1967862	138.2195533	60.75961851	44.78885272	55.70562656	Adora2b	adenosine A2b receptor [Source:MGI Symbol;Acc:MGI:99403]
ENSMUSG00000018501	2332.73754	2508.570931	2058.443264	1616.39874	1872.174044	1877.940529	Ncor1	nuclear receptor co-repressor 1 [Source:MGI Symbol;Acc:MGI:1349717]
ENSMUSG00000018507	2545.654368	2975.563481	2475.386545	1992.529712	1722.877868	2007.290882	Trpv2	transient receptor potential cation channel, subfamily V, member 2 [Source:MGI Symbol;Acc:MGI:1341836]
ENSMUSG00000018509	217.0713027	370.0949604	156.496519	311.5135997	383.1935177	312.5180066	Cenpv	centromere protein V [Source:MGI Symbol;Acc:MGI:1920389]
ENSMUSG00000018537	405.0612825	247.6271735	405.5201769	441.7127822	415.0433686	414.4876281	Pcgf2	polycomb group ring finger 2 [Source:MGI Symbol;Acc:MGI:99161]
ENSMUSG00000018541	362.4779169	187.06618	468.3472466	415.6729457	439.9260645	455.0866441	Cwc25	CWC25 spliceosome-associated protein [Source:MGI Symbol;Acc:MGI:1914730]
ENSMUSG00000018543	6.231712039	1.345799856	4.56924143	4.822191945	2.985923515	6.609142134	1700001P01Rik	RIKEN cDNA 1700001P01 gene [Source:MGI Symbol;Acc:MGI:1919465]
ENSMUSG00000018547	442.4515547	468.3383499	470.6318673	490.89914	480.7336859	476.8023968	Pip4k2b	phosphatidylinositol-5-phosphate 4-kinase, type II, beta [Source:MGI Symbol;Acc:MGI:1934234]
ENSMUSG00000018548	300.1607965	328.3751648	359.8277626	418.5662608	406.085598	330.4571067	Trim37	tripartite motif-containing 37 [Source:MGI Symbol;Acc:MGI:2153072]
ENSMUSG00000018554	1.038618673	0	0	0	0.995307838	0	Ybx2	Y box protein 2 [Source:MGI Symbol;Acc:MGI:1096372]
ENSMUSG00000018559	742.6123513	623.1053333	744.7863531	707.8977776	693.7295633	519.2897391	Ctdnep1	CTD nuclear envelope phosphatase 1 [Source:MGI Symbol;Acc:MGI:1914431]
ENSMUSG00000018565	624.2098225	796.7135147	693.382387	730.0798605	777.3354217	653.3609081	Elp5	elongator acetyltransferase complex subunit 5 [Source:MGI Symbol;Acc:MGI:1859017]
ENSMUSG00000018566	2.077237346	5.383199424	4.56924143	5.786630334	0.995307838	13.21828427	Slc2a4	solute carrier family 2 (facilitated glucose transporter), member 4 [Source:MGI Symbol;Acc:MGI:95758]
ENSMUSG00000018567	11166.18935	10614.32346	9157.902137	11361.08422	10618.93933	10239.44949	Gabarap	gamma-aminobutyric acid receptor associated protein [Source:MGI Symbol;Acc:MGI:1861742]
ENSMUSG00000018569	0	0	0	0	0.995307838	0	Cldn7	claudin 7 [Source:MGI Symbol;Acc:MGI:1859285]
ENSMUSG00000018570	1.038618673	0	0	0	0.995307838	0	2810408A11Rik	RIKEN cDNA 2810408A11 gene [Source:MGI Symbol;Acc:MGI:1917669]
ENSMUSG00000018572	916.0616697	1437.314246	1149.16422	929.718607	1063.984079	793.097056	Phf23	PHD finger protein 23 [Source:MGI Symbol;Acc:MGI:1925496]
ENSMUSG00000018574	603.4374491	785.9471159	827.0326989	736.8309292	628.039246	673.1883345	Acadvl	acyl-Coenzyme A dehydrogenase, very long chain [Source:MGI Symbol;Acc:MGI:895149]
ENSMUSG00000018581	1.038618673	0	0	0	0	0	Dnah11	dynein, axonemal, heavy chain 11 [Source:MGI Symbol;Acc:MGI:1100864]
ENSMUSG00000018583	1772.922075	301.4591677	1122.891081	796.6261093	1103.796393	1270.843616	G3bp1	GTPase activating protein (SH3 domain) binding protein 1 [Source:MGI Symbol;Acc:MGI:1351465]
ENSMUSG00000018585	953.4519419	709.2365241	984.6715282	1055.095598	933.5987523	836.5285615	Atox1	antioxidant 1 copper chaperone [Source:MGI Symbol;Acc:MGI:1333855]
ENSMUSG00000018589	0	0	0	0	0	0	Glra2	glycine receptor, alpha 2 subunit [Source:MGI Symbol;Acc:MGI:95748]
ENSMUSG00000018593	0	0	0	0	0	0	Sparc	secreted acidic cysteine rich glycoprotein [Source:MGI Symbol;Acc:MGI:98373]
ENSMUSG00000018595	0	0	1.142310358	0	0	0	Glra4	glycine receptor, alpha 4 subunit [Source:MGI Symbol;Acc:MGI:95750]
ENSMUSG00000018599	324.049026	310.8797667	210.1851058	207.3542536	172.188256	223.7666694	Mief2	mitochondrial elongation factor 2 [Source:MGI Symbol;Acc:MGI:2144199]
ENSMUSG00000018604	0	0	0	0	0	0	Tbx3	T-box 3 [Source:MGI Symbol;Acc:MGI:98495]
ENSMUSG00000018620	0	0	0	0	0	0.944163162	Mmp20	matrix metallopeptidase 20 (enamelysin) [Source:MGI Symbol;Acc:MGI:1353466]
ENSMUSG00000018623	0	0	0	0	0	0	Mmp7	matrix metallopeptidase 7 [Source:MGI Symbol;Acc:MGI:103189]
ENSMUSG00000018634	0	0	0	0	0	0	Crhr1	corticotropin releasing hormone receptor 1 [Source:MGI Symbol;Acc:MGI:88498]
ENSMUSG00000018648	262.7705243	261.085172	191.9081401	186.1366091	139.3430974	115.1879058	Dusp14	dual specificity phosphatase 14 [Source:MGI Symbol;Acc:MGI:1927168]
ENSMUSG00000018651	119.4411474	111.701388	131.3656911	185.1721707	188.1131814	191.6651219	Tada2a	transcriptional adaptor 2A [Source:MGI Symbol;Acc:MGI:2144471]
ENSMUSG00000018654	195.2603105	212.6363772	164.4926915	139.8435664	130.3853268	143.5128006	Ikzf1	IKAROS family zinc finger 1 [Source:MGI Symbol;Acc:MGI:1342540]
ENSMUSG00000018656	0	0	0	0	0	0	Tcaf3	TRPM8 channel-associated factor 3 [Source:MGI Symbol;Acc:MGI:3042585]
ENSMUSG00000018659	163.0631317	153.4211836	124.511829	237.2518437	189.1084893	222.8225062	Pnpo	pyridoxine 5'-phosphate oxidase [Source:MGI Symbol;Acc:MGI:2144151]
ENSMUSG00000018661	297.0449405	250.3187732	299.2853137	268.1138722	190.1037971	228.4874852	Cog1	component of oligomeric golgi complex 1 [Source:MGI Symbol;Acc:MGI:1333873]
ENSMUSG00000018666	116.3252914	125.1593866	85.67327682	92.58608535	84.60116626	60.42644237	Cbx1	chromobox 1 [Source:MGI Symbol;Acc:MGI:105369]
ENSMUSG00000018669	226.4188707	278.5805702	346.1200383	271.0071873	338.404665	269.0865012	Cdk5rap3	CDK5 regulatory subunit associated protein 3 [Source:MGI Symbol;Acc:MGI:1933126]
ENSMUSG00000018672	73.74192579	68.63579265	63.96938002	75.22619435	147.3055601	95.36047936	Copz2	coatomer protein complex, subunit zeta 2 [Source:MGI Symbol;Acc:MGI:1929008]
ENSMUSG00000018677	1558.966628	2009.279185	1939.642987	1894.156996	1935.873746	1626.793128	Slc25a39	solute carrier family 25, member 39 [Source:MGI Symbol;Acc:MGI:1196386]
ENSMUSG00000018678	155.792801	74.01899208	116.5156565	64.61737207	118.4416328	123.6853742	Sp2	Sp2 transcription factor [Source:MGI Symbol;Acc:MGI:1926162]
ENSMUSG00000018697	143.3293769	157.4585831	117.6579668	207.3542536	151.2867914	202.9950798	Aatf	apoptosis antagonizing transcription factor [Source:MGI Symbol;Acc:MGI:1929608]
ENSMUSG00000018698	1.038618673	0	4.56924143	0	0	0	Lhx1	LIM homeobox protein 1 [Source:MGI Symbol;Acc:MGI:99783]
ENSMUSG00000018707	3623.74055	3963.380576	3053.395586	3223.153096	3195.933469	3409.373178	Dync1h1	dynein cytoplasmic 1 heavy chain 1 [Source:MGI Symbol;Acc:MGI:103147]
ENSMUSG00000018727	1.038618673	0	0	0	0	0	Cpsf4l	cleavage and polyadenylation specific factor 4-like [Source:MGI Symbol;Acc:MGI:1277182]
ENSMUSG00000018733	105.9391047	84.78539092	102.8079322	114.7681683	158.2539463	153.8985954	Pex12	peroxisomal biogenesis factor 12 [Source:MGI Symbol;Acc:MGI:2144177]
ENSMUSG00000018736	526.5796673	606.955735	573.4397995	531.4055524	475.7571467	434.3150545	Ndel1	nudE neurodevelopment protein 1 like 1 [Source:MGI Symbol;Acc:MGI:1932915]
ENSMUSG00000018740	32.19717887	80.74799136	67.3963111	45.32860428	29.85923515	29.26905802	Slc25a35	solute carrier family 25, member 35 [Source:MGI Symbol;Acc:MGI:1919248]
ENSMUSG00000018750	265.8863803	258.3935723	220.465899	212.1764456	198.0662598	195.4417745	Zbtb4	zinc finger and BTB domain containing 4 [Source:MGI Symbol;Acc:MGI:1922830]
ENSMUSG00000018752	0	0	0	0	0	0	Tnfsfm13	tumor necrosis factor (ligand) superfamily, membrane-bound member 13 [Source:MGI Symbol;Acc:MGI:3845075]
ENSMUSG00000018761	938.9112805	344.5247631	962.9676314	468.7170571	795.2509628	899.7874933	Mpdu1	mannose-P-dolichol utilization defect 1 [Source:MGI Symbol;Acc:MGI:1346040]
ENSMUSG00000018765	1338.77947	1500.566839	1256.541393	1096.566448	1168.491402	1062.183557	Fxr2	fragile X mental retardation, autosomal homolog 2 [Source:MGI Symbol;Acc:MGI:1346074]
ENSMUSG00000018770	3993.488798	5937.668964	4103.178804	3928.157559	3697.568619	4498.937467	Atp5g3	ATP synthase, H+ transporting, mitochondrial F0 complex, subunit C3 (subunit 9) [Source:MGI Symbol;Acc:MGI:2442035]
ENSMUSG00000018774	32727.91301	8014.238142	26209.16884	19940.72813	28368.26401	32757.7409	Cd68	CD68 antigen [Source:MGI Symbol;Acc:MGI:88342]
ENSMUSG00000018776	0	0	0	1.928876778	0	0	Slc35g3	solute carrier family 35, member G3 [Source:MGI Symbol;Acc:MGI:1927128]
ENSMUSG00000018796	607.5919238	710.5823239	799.6172503	608.5606235	546.4240032	547.6146339	Acsl1	acyl-CoA synthetase long-chain family member 1 [Source:MGI Symbol;Acc:MGI:102797]
ENSMUSG00000018800	1.038618673	1.345799856	0	1.928876778	3.981231353	3.776652648	Abca5	ATP-binding cassette, sub-family A (ABC1), member 5 [Source:MGI Symbol;Acc:MGI:2386607]
ENSMUSG00000018809	65.43297641	57.8693938	65.11169038	57.86630334	39.81231353	30.21322118	Smyd4	SET and MYND domain containing 4 [Source:MGI Symbol;Acc:MGI:2442796]
ENSMUSG00000018819	2172.790264	1386.173852	1874.531297	1285.596373	969.4298345	858.2443142	Lsp1	lymphocyte specific 1 [Source:MGI Symbol;Acc:MGI:96832]
ENSMUSG00000018820	154.7541823	129.1967862	162.2080708	120.5547986	115.4557092	125.5737005	Zfyve27	zinc finger, FYVE domain containing 27 [Source:MGI Symbol;Acc:MGI:1919602]
[truncated: 52,308 more rows]
