# Supplementary material for: Exploring the Anti-Inflammatory Effect of Inulin by Integrating Transcriptomic and Proteomic Analyses in a Murine Macrophage Cell Model
Source: Nutrients. 2023 Feb 8;15(4):859. doi: 10.3390/nu15040859 (PMC9965215; doi:10.3390/nu15040859)
Supplement: Supplementary file 1 [file nutrients-15-00859-s001.zip › nutrients-2160206-supplementary/Supplementary Table S3-DEGs.csv]

gene	symbol	description	baseMean	log2FoldChange	lfcSE	pvalue	padj
ENSMUSG00000027399	Il1a	interleukin 1 alpha	1917.862189	-4.03383779	0.15829933	2.0953E-106	1.1968E-102
ENSMUSG00000032487	Ptgs2	prostaglandin-endoperoxide synthase 2	1001.747511	-4.444285994	0.177080144	1.2993E-106	1.1968E-102
ENSMUSG00000026475	Rgs16	regulator of G-protein signaling 16	275.4563999	-5.367885834	0.231451363	1.14354E-95	4.35458E-92
ENSMUSG00000062515	Fabp4	fatty acid binding protein 4, adipocyte	393.9234747	4.052214635	0.168648682	5.81367E-95	1.66038E-91
ENSMUSG00000020407	Upp1	uridine phosphorylase 1	590.1387138	-3.572833625	0.160008008	4.68278E-79	1.06992E-75
ENSMUSG00000024810	Il33	interleukin 33	884.887986	-3.821221272	0.177355263	1.20748E-75	2.29904E-72
ENSMUSG00000064267	Hvcn1	hydrogen voltage-gated channel 1	292.0938923	4.86391113	0.234526571	4.03814E-75	6.59025E-72
ENSMUSG00000044701	Il27	interleukin 27	366.7559042	-4.022974091	0.189256062	5.64103E-75	8.05539E-72
ENSMUSG00000015947	Fcgr1	Fc receptor, IgG, high affinity I	3749.415845	-2.557414199	0.11748771	2.06125E-64	2.61641E-61
ENSMUSG00000034765	Dusp5	dual specificity phosphatase 5	719.407033	-3.399767787	0.178542311	3.04808E-57	3.48213E-54
ENSMUSG00000022037	Clu	clusterin	801.8254676	-2.883554118	0.151988067	9.00708E-53	9.35426E-50
ENSMUSG00000079293	Clec7a	C-type lectin domain family 7, member a	1155.086503	-2.928459955	0.1612372	5.6133E-49	5.34386E-46
ENSMUSG00000028583	Pdpn	podoplanin	1013.339003	-2.59559863	0.147123802	1.69599E-43	1.49039E-40
ENSMUSG00000004609	Cd33	CD33 antigen	2177.522136	2.487737851	0.141166769	1.66795E-42	1.36104E-39
ENSMUSG00000098557	Kctd12	potassium channel tetramerisation domain containing 12	463.399405	-2.988335945	0.178588906	2.18946E-42	1.6675E-39
ENSMUSG00000001663	Gstt1	glutathione S-transferase, theta 1	157.0736049	-3.751300259	0.239073364	4.21662E-41	3.01067E-38
ENSMUSG00000018217	Pmp22	peripheral myelin protein 22	3198.464795	1.764560898	0.093788123	2.92744E-37	1.96724E-34
ENSMUSG00000039735	Fnbp1l	formin binding protein 1-like	1371.611439	-1.946321135	0.110161452	4.56605E-36	2.89792E-33
ENSMUSG00000030790	Adm	adrenomedullin	601.6072581	-2.894312868	0.188379502	1.27481E-35	7.66498E-33
ENSMUSG00000022346	Myc	myelocytomatosis oncogene	626.0209312	-3.018282103	0.201833626	1.50433E-34	8.59271E-32
ENSMUSG00000022372	Sla	src-like adaptor	202.6762467	3.784143938	0.265434856	2.47203E-34	1.34479E-31
ENSMUSG00000052336	Cx3cr1	chemokine (C-X3-C motif) receptor 1	636.1638759	-3.028688261	0.2038036	3.4164E-34	1.77404E-31
ENSMUSG00000032515	Csrnp1	cysteine-serine-rich nuclear protein 1	1507.066132	-1.995183883	0.118402177	1.09799E-33	5.45369E-31
ENSMUSG00000027398	Il1b	interleukin 1 beta	4899.767107	-6.280957332	0.480821067	1.97125E-33	9.38317E-31
ENSMUSG00000040152	Thbs1	thrombospondin 1	101.4877858	-4.841978146	0.36274394	8.88446E-33	4.05984E-30
ENSMUSG00000078763	Slfn1	schlafen 1	501.0023584	-3.558188177	0.254490351	1.1612E-32	5.10215E-30
ENSMUSG00000035373	Ccl7	chemokine (C-C motif) ligand 7	79.98608884	-4.939290191	0.376052697	8.00946E-32	3.38889E-29
ENSMUSG00000020868	Xylt2	xylosyltransferase II	793.6688039	-2.040321344	0.126455589	1.25273E-31	5.11115E-29
ENSMUSG00000020641	Rsad2	radical S-adenosyl methionine domain containing 2	2572.140668	-2.695211873	0.184983045	4.03204E-31	1.58835E-28
ENSMUSG00000026535	Ifi202b	interferon activated gene 202B	2106.452643	-1.848265431	0.1129013	3.7189E-30	1.41616E-27
ENSMUSG00000021822	Plau	plasminogen activator, urokinase	17692.69038	-1.588583553	0.089611645	4.85485E-30	1.78909E-27
ENSMUSG00000056498	Tmem154	transmembrane protein 154	764.448767	2.272823674	0.152138925	1.44154E-29	5.14629E-27
ENSMUSG00000027670	Ocstamp	osteoclast stimulatory transmembrane protein	230.3447609	-2.847580886	0.206216903	4.69213E-29	1.62433E-26
ENSMUSG00000015568	Lpl	lipoprotein lipase	8221.257514	-2.194905721	0.147895288	9.99695E-29	3.35898E-26
ENSMUSG00000001156	Mxd1	MAX dimerization protein 1	1239.435152	-2.88050483	0.211001341	1.3284E-28	4.33588E-26
ENSMUSG00000026065	Slc9a4	solute carrier family 9 (sodium/hydrogen exchanger), member 4	728.1071286	2.129900372	0.145838586	3.76557E-27	1.19494E-24
ENSMUSG00000026581	Sell	selectin, lymphocyte	104.2494201	7.160560319	0.617783527	1.68631E-26	5.20659E-24
ENSMUSG00000026981	Il1rn	interleukin 1 receptor antagonist	7728.399959	-2.465913246	0.180733398	3.71783E-26	1.1177E-23
ENSMUSG00000021356	Irf4	interferon regulatory factor 4	69.12724272	-4.087743388	0.33940345	6.83933E-26	2.0034E-23
ENSMUSG00000011179	Odc1	ornithine decarboxylase, structural 1	8928.389558	-1.865118867	0.125869276	1.68307E-25	4.80684E-23
ENSMUSG00000002565	Scin	scinderin	149.3306059	-4.059121429	0.349546944	2.68153E-24	7.47167E-22
ENSMUSG00000020638	Cmpk2	cytidine monophosphate (UMP-CMP) kinase 2, mitochondrial	998.0900696	-2.54528983	0.199372967	8.10569E-24	2.20475E-21
ENSMUSG00000026822	Lcn2	lipocalin 2	1743.094097	2.814284081	0.227303898	8.89257E-24	2.36253E-21
ENSMUSG00000042485	Mustn1	musculoskeletal, embryonic nuclear protein 1	189.7395716	-2.783172521	0.225010957	1.51003E-23	3.92059E-21
ENSMUSG00000028967	Errfi1	ERBB receptor feedback inhibitor 1	302.3504546	-2.213577016	0.166508106	1.57562E-23	3.99997E-21
ENSMUSG00000017057	Il13ra1	interleukin 13 receptor, alpha 1	483.5637823	-2.064310181	0.152988083	5.01664E-23	1.24587E-20
ENSMUSG00000000204	Slfn4	schlafen 4	12125.94026	-1.519237416	0.097852771	2.01797E-22	4.90495E-20
ENSMUSG00000078795	Ceacam15	carcinoembryonic antigen-related cell adhesion molecule 15	56.97956815	6.067596419	0.578396301	1.05144E-21	2.50243E-19
ENSMUSG00000073489	Ifi204	interferon activated gene 204	589.6808935	-2.220898812	0.178459452	5.5744E-21	1.29963E-18
ENSMUSG00000030109	Slc6a12	solute carrier family 6 (neurotransmitter transporter, betaine/GABA), member 12	528.9411376	2.518196208	0.210961525	6.08104E-21	1.3894E-18
ENSMUSG00000026832	Cytip	cytohesin 1 interacting protein	355.9343589	-2.086280096	0.164328418	8.428E-21	1.88787E-18
ENSMUSG00000029771	Irf5	interferon regulatory factor 5	1881.031886	-1.652047854	0.116874505	1.05482E-20	2.31736E-18
ENSMUSG00000090958	Lrrc32	leucine rich repeat containing 32	190.2867369	-2.99764657	0.269542084	3.79677E-20	8.18384E-18
ENSMUSG00000018008	Cyth4	cytohesin 4	2848.357398	-1.71104046	0.126668206	9.00899E-20	1.9059E-17
ENSMUSG00000027351	Spred1	sprouty protein with EVH-1 domain 1, related sequence	4393.960577	-1.304775409	0.080842112	9.81084E-20	2.0378E-17
ENSMUSG00000009093	Gstt4	glutathione S-transferase, theta 4	48.67057941	-3.975384026	0.386316088	1.83965E-19	3.75288E-17
ENSMUSG00000042608	Stk40	serine/threonine kinase 40	423.1424245	-1.944234809	0.155429539	3.02186E-19	6.05644E-17
ENSMUSG00000018927	Ccl6	chemokine (C-C motif) ligand 6	304.1853977	-2.820022005	0.259305158	6.85398E-19	1.33022E-16
ENSMUSG00000042842	Serpinb6b	serine (or cysteine) peptidase inhibitor, clade B, member 6b	2260.760893	-1.841545787	0.14517679	6.87E-19	1.33022E-16
ENSMUSG00000030717	Nupr1	nuclear protein transcription regulator 1	1380.606943	-2.556441111	0.237344488	1.03994E-17	1.98005E-15
ENSMUSG00000041827	Oasl1	2'-5' oligoadenylate synthetase-like 1	4468.941746	-2.635047029	0.248506889	1.63218E-17	3.05672E-15
ENSMUSG00000031442	Mcf2l	mcf.2 transforming sequence-like	335.2387323	2.158587743	0.191000984	2.52863E-17	4.6592E-15
ENSMUSG00000034156	Tspoap1	TSPO associated protein 1	192.4671283	-2.184512048	0.196095266	4.40535E-17	7.98837E-15
ENSMUSG00000023009	Nckap5l	NCK-associated protein 5-like	497.1223811	1.601417515	0.12474546	6.74267E-17	1.20357E-14
ENSMUSG00000059108	Ifitm6	interferon induced transmembrane protein 6	297.3076851	-1.877860335	0.161551866	1.75091E-16	3.0773E-14
ENSMUSG00000039395	Mreg	melanoregulin	185.5157912	2.015702618	0.179439745	2.18735E-16	3.7861E-14
ENSMUSG00000105504	Gbp5	guanylate binding protein 5	1212.195397	-2.02440706	0.181360826	2.55058E-16	4.34894E-14
ENSMUSG00000027611	Procr	protein C receptor, endothelial	869.7592349	-2.061829093	0.186838754	3.48627E-16	5.85693E-14
ENSMUSG00000057135	Scimp	SLP adaptor and CSK interacting membrane protein	70.68815175	-3.653761683	0.389946563	3.58234E-16	5.93112E-14
ENSMUSG00000000386	Mx1	MX dynamin-like GTPase 1	370.832316	-2.100265072	0.194850006	9.49774E-16	1.55003E-13
ENSMUSG00000000982	Ccl3	chemokine (C-C motif) ligand 3	22311.69385	-1.7804399	0.153628001	1.0917E-15	1.75655E-13
ENSMUSG00000023947	Nfkbie	nuclear factor of kappa light polypeptide gene enhancer in B cells inhibitor, epsilon	245.9001906	-1.963381254	0.179571048	2.3255E-15	3.68979E-13
ENSMUSG00000022180	Slc7a8	solute carrier family 7 (cationic amino acid transporter, y+ system), member 8	1269.161202	-1.753870653	0.153205161	3.67931E-15	5.75786E-13
ENSMUSG00000022102	Dok2	docking protein 2	959.5344983	-1.822413625	0.163285264	5.14536E-15	7.94332E-13
ENSMUSG00000021701	Plk2	polo like kinase 2	4509.968006	-1.967079893	0.184561534	9.01406E-15	1.37302E-12
ENSMUSG00000070031	Sp140	Sp140 nuclear body protein	1350.800599	-1.518931427	0.12448176	1.12179E-14	1.68623E-12
ENSMUSG00000040552	C3ar1	complement component 3a receptor 1	2497.718449	-1.396899458	0.108285572	1.3078E-14	1.94031E-12
ENSMUSG00000026833	Olfm1	olfactomedin 1	1057.928648	-1.856393205	0.170823323	1.49525E-14	2.18997E-12
ENSMUSG00000045917	Tmem268	transmembrane protein 268	511.1385752	1.733477432	0.154834899	1.9721E-14	2.8518E-12
ENSMUSG00000039196	Orm1	orosomucoid 1	35.88231285	6.018674991	0.722185909	3.31808E-14	4.73821E-12
ENSMUSG00000031934	Panx1	pannexin 1	624.9141382	1.45678303	0.120022118	7.54196E-14	1.0637E-11
ENSMUSG00000032561	Acpp	acid phosphatase, prostate	81.13115392	-3.257311346	0.373199142	7.70195E-14	1.07301E-11
ENSMUSG00000024399	Ltb	lymphotoxin B	155.2729848	-2.384984465	0.25048095	8.3808E-14	1.15352E-11
ENSMUSG00000027360	Hdc	histidine decarboxylase	1074.233334	-2.055276721	0.204571969	8.68433E-14	1.18107E-11
ENSMUSG00000000693	Loxl3	lysyl oxidase-like 3	335.9195612	-1.738579801	0.160023219	9.20427E-14	1.23705E-11
ENSMUSG00000001128	Cfp	complement factor properdin	496.9200107	-1.709409803	0.155888092	1.02855E-13	1.3663E-11
ENSMUSG00000026721	Rabgap1l	RAB GTPase activating protein 1-like	72.55998158	-2.413565594	0.259207145	2.09701E-13	2.7223E-11
ENSMUSG00000028645	Slc2a1	solute carrier family 2 (facilitated glucose transporter), member 1	2016.721185	-1.298189993	0.099952455	2.0796E-13	2.7223E-11
ENSMUSG00000040483	Xaf1	XIAP associated factor 1	303.0378685	-1.788537451	0.170933514	3.04129E-13	3.90379E-11
ENSMUSG00000021403	Serpinb9b	serine (or cysteine) peptidase inhibitor, clade B, member 9b	635.3734094	-1.643502708	0.15056732	3.55432E-13	4.51162E-11
ENSMUSG00000062421	Arf2	ADP-ribosylation factor 2	421.9023941	-1.669837104	0.155866336	5.92892E-13	7.44307E-11
ENSMUSG00000041046	Ramp3	receptor (calcitonin) activity modifying protein 3	31.38840247	-6.359538199	0.814294216	6.50381E-13	8.07603E-11
ENSMUSG00000059588	Calcrl	calcitonin receptor-like	239.7885003	-1.803920889	0.176040816	7.05969E-13	8.67203E-11
ENSMUSG00000036478	Btg1	BTG anti-proliferation factor 1	2807.188561	-1.714142311	0.163350514	7.87873E-13	9.57517E-11
ENSMUSG00000037944	Ccr7	chemokine (C-C motif) receptor 7	67.4263239	-3.320103781	0.400316112	8.07637E-13	9.71204E-11
ENSMUSG00000043263	Ifi209	interferon activated gene 209	613.61997	-2.084665869	0.218519842	8.93239E-13	1.06295E-10
ENSMUSG00000043157	Arl11	ADP-ribosylation factor-like 11	646.8956339	1.554097714	0.141110656	1.27857E-12	1.50582E-10
ENSMUSG00000047798	Cd300lf	CD300 molecule like family member F	2016.296246	-1.231198459	0.094994937	2.36522E-12	2.75717E-10
ENSMUSG00000024066	Xdh	xanthine dehydrogenase	402.0440056	1.575601352	0.147136896	3.00881E-12	3.47199E-10
ENSMUSG00000045382	Cxcr4	chemokine (C-X-C motif) receptor 4	365.7112553	2.330871718	0.261307148	3.12592E-12	3.57105E-10
ENSMUSG00000021262	Evl	Ena-vasodilator stimulated phosphoprotein	722.9315078	-1.468897121	0.131487262	3.5765E-12	4.04535E-10
ENSMUSG00000003382	Etv3	ets variant 3	2095.606917	-1.954336176	0.211875946	1.31057E-11	1.46783E-09
ENSMUSG00000022014	Epsti1	epithelial stromal interaction 1 (breast)	1133.398237	-1.364604692	0.12081065	2.34375E-11	2.59952E-09
ENSMUSG00000022303	Dcstamp	dendrocyte expressed seven transmembrane protein	866.0721868	-1.659700962	0.168649108	3.36401E-11	3.69524E-09
ENSMUSG00000026622	Nek2	NIMA (never in mitosis gene a)-related expressed kinase 2	286.7436962	2.017277145	0.22490764	3.47431E-11	3.78005E-09
ENSMUSG00000028121	Bcar3	breast cancer anti-estrogen resistance 3	1800.256956	-1.61264373	0.162310029	4.31235E-11	4.64758E-09
ENSMUSG00000039997	Ifi203	interferon activated gene 203	2619.385087	-1.419163108	0.13227048	6.01642E-11	6.42351E-09
ENSMUSG00000047945	Marcksl1	MARCKS-like 1	1070.752621	-1.525434599	0.149959254	7.02191E-11	7.42762E-09
ENSMUSG00000044703	Phf11a	PHD finger protein 11A	160.1474314	-1.742450382	0.186116595	8.6318E-11	9.04676E-09
ENSMUSG00000045827	Serpinb9	serine (or cysteine) peptidase inhibitor, clade B, member 9	358.9194492	-1.726149578	0.183625494	8.72818E-11	9.06461E-09
ENSMUSG00000027322	Siglec1	sialic acid binding Ig-like lectin 1, sialoadhesin	609.9453188	-1.694222703	0.179065359	1.00062E-10	1.02982E-08
ENSMUSG00000044456	Rin3	Ras and Rab interactor 3	274.9875074	1.927886565	0.21764076	1.03639E-10	1.05712E-08
ENSMUSG00000053113	Socs3	suppressor of cytokine signaling 3	125.7124904	-2.130649252	0.254029868	1.57954E-10	1.59687E-08
ENSMUSG00000067714	Lpar5	lysophosphatidic acid receptor 5	105.0695972	2.130812294	0.254987418	2.10973E-10	2.11417E-08
ENSMUSG00000028064	Sema4a	sema domain, immunoglobulin domain (Ig), transmembrane domain (TM) and short cytoplasmic domain, (semaphorin) 4A	758.5567285	-1.722075237	0.187439202	2.27277E-10	2.25775E-08
ENSMUSG00000022126	Acod1	aconitate decarboxylase 1	11268.83465	-1.476821082	0.146633603	2.37354E-10	2.33753E-08
ENSMUSG00000020826	Nos2	nitric oxide synthase 2, inducible	1344.105848	-1.748476113	0.192640085	2.56788E-10	2.50731E-08
ENSMUSG00000001348	Acp5	acid phosphatase 5, tartrate resistant	659.1126969	1.307089428	0.118611667	2.79935E-10	2.71015E-08
ENSMUSG00000024675	Ms4a4c	membrane-spanning 4-domains, subfamily A, member 4C	203.9136192	-1.912061046	0.223602843	4.47253E-10	4.29363E-08
ENSMUSG00000033213	AA467197	expressed sequence AA467197	138.5866748	-2.349120491	0.299749682	4.61868E-10	4.39698E-08
ENSMUSG00000050315	Synpo2	synaptopodin 2	47.80878603	-3.257052984	0.456283066	4.8358E-10	4.56564E-08
ENSMUSG00000003617	Cp	ceruloplasmin	1553.213141	1.373762545	0.133003649	5.74253E-10	5.37727E-08
ENSMUSG00000042988	Notum	notum palmitoleoyl-protein carboxylesterase	331.5172712	2.016138388	0.244416203	7.36457E-10	6.84007E-08
ENSMUSG00000026308	Klhl30	kelch-like 30	22.94674516	4.562445682	0.673261316	7.87882E-10	7.25868E-08
ENSMUSG00000027605	Acss2	acyl-CoA synthetase short-chain family member 2	394.5915203	1.431734084	0.143993643	8.91811E-10	8.15044E-08
ENSMUSG00000023341	Mx2	MX dynamin-like GTPase 2	288.6871712	-1.634245119	0.179601631	9.50951E-10	8.62196E-08
ENSMUSG00000057132	Rpgrip1	retinitis pigmentosa GTPase regulator interacting protein 1	165.8104137	1.858606583	0.219358997	1.06391E-09	9.57017E-08
ENSMUSG00000062590	Armc9	armadillo repeat containing 9	211.9038503	1.574798087	0.170082857	1.24221E-09	1.10867E-07
ENSMUSG00000024395	Lims2	LIM and senescent cell antigen like domains 2	515.2686609	-1.46602429	0.151497502	1.26491E-09	1.12018E-07
ENSMUSG00000001131	Timp1	tissue inhibitor of metalloproteinase 1	107.0797436	-2.01986227	0.253183163	2.03642E-09	1.78955E-07
ENSMUSG00000032220	Myo1e	myosin IE	3791.860749	-1.448903388	0.150384425	2.35567E-09	2.05429E-07
ENSMUSG00000029561	Oasl2	2'-5' oligoadenylate synthetase-like 2	2375.481021	-1.455449723	0.151636182	2.83932E-09	2.4573E-07
ENSMUSG00000030342	Cd9	CD9 antigen	10760.61663	-1.236693099	0.114733193	3.53038E-09	3.03241E-07
ENSMUSG00000072572	Slc39a2	solute carrier family 39 (zinc transporter), member 2	346.1060129	-1.561617774	0.173782815	3.64252E-09	3.10538E-07
ENSMUSG00000014361	Mertk	MER proto-oncogene tyrosine kinase	18.27708292	4.460572213	0.691782212	4.25056E-09	3.59692E-07
ENSMUSG00000045763	Basp1	brain abundant, membrane attached signal protein 1	539.9924483	-1.467870825	0.157668099	4.61391E-09	3.87568E-07
ENSMUSG00000027715	Ccna2	cyclin A2	891.4440511	1.428385587	0.151035968	5.03249E-09	4.19644E-07
ENSMUSG00000030980	Knop1	lysine rich nucleolar protein 1	492.6081808	1.405693753	0.146781412	5.23296E-09	4.33198E-07
ENSMUSG00000035385	Ccl2	chemokine (C-C motif) ligand 2	3868.800643	-3.121992329	0.476351168	5.42192E-09	4.45612E-07
ENSMUSG00000040026	Saa3	serum amyloid A 3	2455.870328	1.458460809	0.157127887	5.50349E-09	4.49085E-07
ENSMUSG00000028268	Gbp3	guanylate binding protein 3	388.3342153	-1.630339203	0.188074267	5.64668E-09	4.57501E-07
ENSMUSG00000009013	Dynll1	dynein light chain LC8-type 1	1653.571094	-1.257030073	0.120228088	5.89566E-09	4.7431E-07
ENSMUSG00000044786	Zfp36	zinc finger protein 36	3017.194199	-1.385882233	0.144103768	6.072E-09	4.8508E-07
ENSMUSG00000026984	Il36a	interleukin 36A	35.84083532	-3.264673561	0.496463395	6.53176E-09	5.18186E-07
ENSMUSG00000079243	Xirp1	xin actin-binding repeat containing 1	81.75627958	-4.565332766	0.708317105	6.6412E-09	5.23235E-07
ENSMUSG00000034459	Ifit1	interferon-induced protein with tetratricopeptide repeats 1	703.3033845	-1.675759251	0.198694344	7.25441E-09	5.67633E-07
ENSMUSG00000020053	Igf1	insulin-like growth factor 1	1577.904764	-1.405538576	0.148457108	7.31024E-09	5.6811E-07
ENSMUSG00000039217	Il18	interleukin 18	761.0988555	-1.566858445	0.178697089	7.55407E-09	5.83092E-07
ENSMUSG00000052681	Rap1b	RAS related protein 1b	4109.601798	-1.527323035	0.171481859	7.63895E-09	5.85687E-07
ENSMUSG00000044103	Il36g	interleukin 36G	42.9225753	-2.498258725	0.354282536	7.97216E-09	6.0716E-07
ENSMUSG00000055561	Spink5	serine peptidase inhibitor, Kazal type 5	255.9144516	-1.970179214	0.255338554	9.14647E-09	6.91982E-07
ENSMUSG00000048534	Jaml	junction adhesion molecule like	48.30492866	2.299372594	0.319749878	1.18136E-08	8.87888E-07
ENSMUSG00000090272	Mndal	myeloid nuclear differentiation antigen like	1629.645191	-1.755993907	0.217761142	1.28325E-08	9.58159E-07
ENSMUSG00000035208	Slfn8	schlafen 8	220.4780692	-1.831802163	0.232315287	1.30724E-08	9.69733E-07
ENSMUSG00000037242	Clic4	chloride intracellular channel 4 (mitochondrial)	6900.350097	-1.227054501	0.118032169	1.50616E-08	1.11009E-06
ENSMUSG00000046223	Plaur	plasminogen activator, urokinase receptor	2642.147524	-1.344464033	0.140195746	1.53844E-08	1.12661E-06
ENSMUSG00000017652	Cd40	CD40 antigen	570.4197817	-1.518958528	0.174411368	1.76106E-08	1.28143E-06
ENSMUSG00000039063	Echdc3	enoyl Coenzyme A hydratase domain containing 3	864.2275697	1.27147884	0.127434896	1.85892E-08	1.34407E-06
ENSMUSG00000030208	Emp1	epithelial membrane protein 1	2897.076576	-1.185106923	0.111559793	2.04909E-08	1.46483E-06
ENSMUSG00000038024	Dennd4c	DENN/MADD domain containing 4C	616.0392316	1.20446911	0.115182258	2.05158E-08	1.46483E-06
ENSMUSG00000039691	Tspan10	tetraspanin 10	41.53899599	3.27113789	0.512738834	2.26015E-08	1.60373E-06
ENSMUSG00000034997	Htr2a	5-hydroxytryptamine (serotonin) receptor 2A	18.25932185	4.541904789	0.746665382	3.00808E-08	2.12125E-06
ENSMUSG00000036281	Snapc4	small nuclear RNA activating complex, polypeptide 4	260.2453278	1.75595943	0.224366907	3.20014E-08	2.24284E-06
ENSMUSG00000026489	Coq8a	coenzyme Q8A	93.55460132	1.826710695	0.237844325	3.22481E-08	2.24635E-06
ENSMUSG00000040253	Gbp7	guanylate binding protein 7	420.8286372	-1.544377541	0.184780084	4.17954E-08	2.89376E-06
ENSMUSG00000021559	Dapk1	death associated protein kinase 1	171.4894291	1.556029252	0.187009801	4.20549E-08	2.89419E-06
ENSMUSG00000074342	I830077J02Rik	RIKEN cDNA I830077J02 gene	92.24566498	-1.814265017	0.239247343	4.81076E-08	3.2909E-06
ENSMUSG00000040451	Sgms1	sphingomyelin synthase 1	864.9323468	1.291522182	0.135645112	4.97025E-08	3.37977E-06
ENSMUSG00000054203	Ifi205	interferon activated gene 205	26.83536788	-2.942490609	0.469564769	5.42979E-08	3.67041E-06
ENSMUSG00000028793	Rnf19b	ring finger protein 19B	2210.247741	-1.011976012	0.081674896	5.67911E-08	3.81636E-06
ENSMUSG00000031779	Ccl22	chemokine (C-C motif) ligand 22	1428.566507	-2.356510933	0.353534822	6.50647E-08	4.34678E-06
ENSMUSG00000027639	Samhd1	SAM domain and HD domain, 1	454.4202989	-1.587537197	0.196667066	6.73793E-08	4.47524E-06
ENSMUSG00000031712	Il15	interleukin 15	277.1248445	-1.527992973	0.184828235	6.98012E-08	4.6093E-06
ENSMUSG00000025746	Il6	interleukin 6	22.31141821	-3.71241501	0.633163995	7.41569E-08	4.86878E-06
ENSMUSG00000058046	4933430I17Rik	RIKEN cDNA 4933430I17 gene	81.71206825	2.093436168	0.300099816	7.47848E-08	4.88195E-06
ENSMUSG00000027333	Smox	spermine oxidase	1558.739268	-1.40840801	0.161791625	8.23007E-08	5.34206E-06
ENSMUSG00000039236	Isg20	interferon-stimulated protein	941.8242991	-1.384206355	0.157149153	8.52616E-08	5.50299E-06
ENSMUSG00000001473	Tubb6	tubulin, beta 6 class V	4173.401321	-1.228198331	0.126578975	8.76115E-08	5.62289E-06
ENSMUSG00000051212	Gpr183	G protein-coupled receptor 183	225.5343588	-1.637868656	0.209398986	9.67337E-08	6.17366E-06
ENSMUSG00000035929	H2-Q4	histocompatibility 2, Q region locus 4	1141.952129	-1.324932648	0.146750773	1.06989E-07	6.79024E-06
ENSMUSG00000030605	Mfge8	milk fat globule EGF and factor V/VIII domain containing	1760.951854	1.09636929	0.10100558	1.29396E-07	8.16698E-06
ENSMUSG00000042354	Gnl3	guanine nucleotide binding protein-like 3 (nucleolar)	914.417872	1.217875732	0.126046757	1.40278E-07	8.80516E-06
ENSMUSG00000029084	Cd38	CD38 antigen	23.13764824	3.75204238	0.648957434	1.4295E-07	8.92381E-06
ENSMUSG00000029036	Atad3a	ATPase family, AAA domain containing 3A	757.5422057	1.245723343	0.131764319	1.44746E-07	8.98681E-06
ENSMUSG00000026896	Ifih1	interferon induced with helicase C domain 1	558.9811482	-1.327018017	0.148824096	1.54879E-07	9.5126E-06
ENSMUSG00000029919	Hpgds	hematopoietic prostaglandin D synthase	1229.399119	1.203905598	0.123529273	1.54272E-07	9.5126E-06
ENSMUSG00000027843	Ptpn22	protein tyrosine phosphatase, non-receptor type 22 (lymphoid)	1663.833911	-1.378412306	0.159547427	1.56605E-07	9.56714E-06
ENSMUSG00000050440	Hamp	hepcidin antimicrobial peptide	67.93484039	-2.004279891	0.291527175	1.63532E-07	9.93719E-06
ENSMUSG00000030107	Usp18	ubiquitin specific peptidase 18	1359.27493	-1.415789493	0.168886276	1.6761E-07	1.01311E-05
ENSMUSG00000000275	Trim25	tripartite motif-containing 25	1434.615027	-1.365307225	0.15744998	1.96262E-07	1.18005E-05
ENSMUSG00000049103	Ccr2	chemokine (C-C motif) receptor 2	42.05293239	-2.580575171	0.417353326	2.13502E-07	1.27699E-05
ENSMUSG00000001918	Slc1a5	solute carrier family 1 (neutral amino acid transporter), member 5	1534.26357	1.112329973	0.106756973	2.3918E-07	1.42002E-05
ENSMUSG00000006442	Srm	spermidine synthase	1326.668058	1.430687989	0.172968085	2.39901E-07	1.42002E-05
ENSMUSG00000036833	Pnpla7	patatin-like phospholipase domain containing 7	387.0443792	1.619992234	0.212833299	2.48E-07	1.46039E-05
ENSMUSG00000030157	Clec2d	C-type lectin domain family 2, member d	472.3440882	-1.188686145	0.124124256	2.96986E-07	1.73988E-05
ENSMUSG00000027646	Src	Rous sarcoma oncogene	688.6748641	-1.145152678	0.114524205	3.01164E-07	1.75536E-05
ENSMUSG00000003882	Il7r	interleukin 7 receptor	1680.475346	1.393447648	0.167515537	3.36054E-07	1.94877E-05
ENSMUSG00000013483	Card14	caspase recruitment domain family, member 14	51.13866842	2.307081451	0.365175025	3.53013E-07	2.03678E-05
ENSMUSG00000022476	Polr3h	polymerase (RNA) III (DNA directed) polypeptide H	423.8768947	1.291323458	0.146271275	3.58358E-07	2.05232E-05
ENSMUSG00000029322	Plac8	placenta-specific 8	18.19202956	-3.237088132	0.571233094	3.593E-07	2.05232E-05
ENSMUSG00000026222	Sp100	nuclear antigen Sp100	1082.483377	-1.24301436	0.136229199	3.70943E-07	2.10828E-05
ENSMUSG00000031274	Col4a5	collagen, type IV, alpha 5	233.8385067	-1.435605853	0.177654078	3.8128E-07	2.15631E-05
ENSMUSG00000030921	Trim30a	tripartite motif-containing 30A	1022.489229	-1.284005247	0.14606695	4.36966E-07	2.45906E-05
ENSMUSG00000021250	Fos	FBJ osteosarcoma oncogene	1773.25701	-1.214923227	0.131189203	4.54004E-07	2.53002E-05
ENSMUSG00000025150	Cbr2	carbonyl reductase 2	157.0771196	1.589439566	0.212272239	4.53728E-07	2.53002E-05
ENSMUSG00000025743	Sdc3	syndecan 3	3439.031825	-1.159382946	0.119429408	4.75838E-07	2.63882E-05
ENSMUSG00000030788	Rnf141	ring finger protein 141	240.0248573	-1.4204733	0.177524803	5.79197E-07	3.18113E-05
ENSMUSG00000044583	Tlr7	toll-like receptor 7	1716.172324	1.221076631	0.134008442	5.78709E-07	3.18113E-05
ENSMUSG00000029108	Pcdh7	protocadherin 7	1118.763191	-1.19774471	0.129513413	6.42422E-07	3.5115E-05
ENSMUSG00000004707	Ly9	lymphocyte antigen 9	425.2951638	1.272858143	0.146699164	7.48219E-07	4.07031E-05
ENSMUSG00000057337	Chst3	carbohydrate sulfotransferase 3	197.732865	-1.533115292	0.204855529	7.805E-07	4.2258E-05
ENSMUSG00000027078	Ube2l6	ubiquitin-conjugating enzyme E2L 6	1183.841198	-1.124802515	0.115206836	8.68483E-07	4.67997E-05
ENSMUSG00000031722	Hp	haptoglobin	13.35687686	6.450907657	1.370117768	8.91713E-07	4.7826E-05
ENSMUSG00000026773	Pfkfb3	6-phosphofructo-2-kinase/fructose-2,6-biphosphatase 3	771.5913271	1.542179852	0.208174534	9.17478E-07	4.89779E-05
ENSMUSG00000052485	Tmem171	transmembrane protein 171	899.7731309	-1.220966525	0.137350615	1.05099E-06	5.58442E-05
ENSMUSG00000034394	Lif	leukemia inhibitory factor	191.8331206	-1.474433229	0.194774472	1.07807E-06	5.70181E-05
ENSMUSG00000019122	Ccl9	chemokine (C-C motif) ligand 9	22652.19215	-1.46662213	0.195131329	1.08936E-06	5.73495E-05
ENSMUSG00000068246	Apol9b	apolipoprotein L 9b	66.68077997	-1.961654655	0.306620233	1.13115E-06	5.92764E-05
ENSMUSG00000028542	Slc6a9	solute carrier family 6 (neurotransmitter transporter, glycine), member 9	163.9806546	1.53578406	0.210157725	1.23854E-06	6.46074E-05
ENSMUSG00000003779	Kif20a	kinesin family member 20A	473.3343782	1.487351665	0.199168419	1.29932E-06	6.74701E-05
ENSMUSG00000078789	Dph1	diphthamide biosynthesis 1	295.7617496	1.441952524	0.189493687	1.46192E-06	7.55698E-05
ENSMUSG00000001521	Tulp3	tubby-like protein 3	744.8685826	-1.303370954	0.158567328	1.51148E-06	7.77801E-05
ENSMUSG00000046442	Ppm1e	protein phosphatase 1E (PP2C domain containing)	75.58791766	-2.219742834	0.374150654	1.63567E-06	8.37933E-05
ENSMUSG00000022951	Rcan1	regulator of calcineurin 1	633.7103097	-1.311108332	0.161064606	1.67062E-06	8.52016E-05
ENSMUSG00000096727	Psmb9	proteasome (prosome, macropain) subunit, beta type 9 (large multifunctional peptidase 2)	277.3051977	-1.368119267	0.174493008	1.75197E-06	8.89532E-05
ENSMUSG00000037321	Tap1	transporter 1, ATP-binding cassette, sub-family B (MDR/TAP)	1075.050177	-1.185238294	0.132883177	1.85016E-06	9.3523E-05
ENSMUSG00000061878	Sphk1	sphingosine kinase 1	16.79680345	4.695815927	0.905104532	1.9736E-06	9.93233E-05
ENSMUSG00000027848	Olfml3	olfactomedin-like 3	22.16620466	-2.57991225	0.469457576	2.61728E-06	0.000131139
ENSMUSG00000004837	Grap	GRB2-related adaptor protein	257.778695	-1.420308337	0.190647872	2.71933E-06	0.000135068
ENSMUSG00000047414	Flrt2	fibronectin leucine rich transmembrane protein 2	74.35374985	-1.765695358	0.273375532	2.71739E-06	0.000135068
ENSMUSG00000020439	Smtn	smoothelin	70.79613774	-1.926563376	0.312845544	2.84844E-06	0.000140869
ENSMUSG00000025804	Ccr1	chemokine (C-C motif) receptor 1	326.7491182	-1.397695851	0.186369909	3.06825E-06	0.000151085
ENSMUSG00000052560	Cpne8	copine VIII	427.0649595	-1.24158706	0.149651512	3.296E-06	0.000161603
ENSMUSG00000053062	Jam2	junction adhesion molecule 2	61.96707362	-1.787461414	0.281473798	3.34251E-06	0.000163183
ENSMUSG00000024120	Lrpprc	leucine-rich PPR-motif containing	1172.181047	1.470919225	0.204888701	3.44141E-06	0.000167296
ENSMUSG00000058755	Osm	oncostatin M	323.3673777	-1.448859827	0.200608623	3.51984E-06	0.000170384
ENSMUSG00000032578	Cish	cytokine inducible SH2-containing protein	8.832398375	-7.950751718	2.904714456	3.88293E-06	0.000187167
ENSMUSG00000004891	Nes	nestin	106.3347237	-2.422759306	0.437265988	4.17077E-06	0.000200197
ENSMUSG00000046879	Irgm1	immunity-related GTPase family M member 1	479.8393984	-1.097104579	0.119361696	5.01166E-06	0.000239553
ENSMUSG00000033355	Rtp4	receptor transporter protein 4	1799.978877	-1.190161522	0.141903184	5.87572E-06	0.000279684
ENSMUSG00000086109	Gm13391	predicted gene 13391	71.14648544	2.07118994	0.361982239	6.43778E-06	0.000305167
ENSMUSG00000058454	Dhcr7	7-dehydrocholesterol reductase	897.5237445	1.086487094	0.117216824	6.6549E-06	0.000314155
ENSMUSG00000006398	Cdc20	cell division cycle 20	216.0630887	1.610794195	0.247736753	7.06169E-06	0.000331353
ENSMUSG00000027737	Slc7a11	solute carrier family 7 (cationic amino acid transporter, y+ system), member 11	4338.327173	1.341484076	0.180438712	7.07722E-06	0.000331353
ENSMUSG00000066677	Ifi208	interferon activated gene 208	83.30102324	-1.747743726	0.283252984	7.26583E-06	0.000338795
ENSMUSG00000042364	Snx18	sorting nexin 18	892.5768889	1.194159667	0.144237555	7.34821E-06	0.000341244
ENSMUSG00000006310	Zbtb32	zinc finger and BTB domain containing 32	240.3564605	-2.058452119	0.365684622	7.68897E-06	0.000355623
ENSMUSG00000033306	Lpp	LIM domain containing preferred translocation partner in lipoma	303.0912434	-1.26670087	0.163432769	8.32782E-06	0.000383617
ENSMUSG00000037921	Ddx60	DExD/H box helicase 60	217.4659272	-1.546492934	0.235251832	8.94701E-06	0.000410485
ENSMUSG00000032122	Slc37a2	solute carrier family 37 (glycerol-3-phosphate transporter), member 2	597.6282683	-1.157232767	0.137033248	9.14691E-06	0.000416312
ENSMUSG00000048779	P2ry6	pyrimidinergic receptor P2Y, G-protein coupled, 6	897.0856063	-1.112241843	0.125904371	9.11854E-06	0.000416312
ENSMUSG00000024397	Aif1	allograft inflammatory factor 1	234.1386834	-1.23901961	0.158381223	1.03526E-05	0.000469316
ENSMUSG00000026970	Rbms1	RNA binding motif, single stranded interacting protein 1	879.9277001	-1.055409838	0.112964787	1.08631E-05	0.000490512
ENSMUSG00000030259	Rassf8	Ras association (RalGDS/AF-6) domain family (N-terminal) member 8	585.4673954	-1.38685682	0.197689272	1.19766E-05	0.000538663
ENSMUSG00000025498	Irf7	interferon regulatory factor 7	5999.526923	-1.170095794	0.142874706	1.21046E-05	0.000542286
ENSMUSG00000031803	B3gnt3	UDP-GlcNAc:betaGal beta-1,3-N-acetylglucosaminyltransferase 3	183.3248237	-1.65715374	0.269421088	1.26048E-05	0.000562487
ENSMUSG00000003545	Fosb	FBJ osteosarcoma oncogene B	282.6781972	-1.523284081	0.233674111	1.27428E-05	0.000566436
ENSMUSG00000040033	Stat2	signal transducer and activator of transcription 2	647.7114202	-1.466160376	0.218860703	1.3284E-05	0.000588201
ENSMUSG00000040659	Efhd2	EF hand domain containing 2	4197.692683	-1.097634303	0.128030262	1.33366E-05	0.000588253
ENSMUSG00000026482	Rgl1	ral guanine nucleotide dissociation stimulator,-like 1	2402.843671	-1.165517916	0.142119884	1.34188E-05	0.0005896
ENSMUSG00000029298	Gbp9	guanylate-binding protein 9	29.43597771	-2.255948247	0.433942778	1.43411E-05	0.000627712
ENSMUSG00000039108	Lsm14b	LSM family member 14B	839.0834924	1.598572702	0.255437553	1.46435E-05	0.000638503
ENSMUSG00000055322	Tns1	tensin 1	14.32769017	3.407088176	0.729668279	1.53534E-05	0.000666908
ENSMUSG00000030745	Il21r	interleukin 21 receptor	87.83951202	-1.985058461	0.361074669	1.55746E-05	0.000673956
ENSMUSG00000020889	Nr1d1	nuclear receptor subfamily 1, group D, member 1	204.4510005	-1.297021352	0.177354683	1.59608E-05	0.000688063
ENSMUSG00000004885	Crabp2	cellular retinoic acid binding protein II	21.55847431	-2.459889784	0.494809475	1.76372E-05	0.000757473
ENSMUSG00000108845	Gm45090	predicted gene 45090	7.661317672	-6.723597361	2.665903666	1.90593E-05	0.000815481
ENSMUSG00000085873	Ttc39aos1	Ttc39a opposite strand RNA 1	61.11279463	2.096627423	0.393086427	1.92315E-05	0.00081978
ENSMUSG00000089844	A530032D15Rik	RIKEN cDNA A530032D15Rik gene	51.59540525	-1.9333824	0.352539047	1.97533E-05	0.000838893
ENSMUSG00000107622	4930512J16Rik	RIKEN cDNA 4930512J16 gene	63.41882176	1.923716303	0.348677611	2.00904E-05	0.000850048
ENSMUSG00000027452	Acss1	acyl-CoA synthetase short-chain family member 1	13.7721642	3.806755213	0.846137979	2.0457E-05	0.000862363
ENSMUSG00000016255	Tubb1	tubulin, beta 1 class VI	15.69567252	-2.943783014	0.635481632	2.05418E-05	0.000862754
ENSMUSG00000001305	Rrp15	ribosomal RNA processing 15 homolog	205.75067	1.334151736	0.189965471	2.09754E-05	0.000877739
ENSMUSG00000068335	Dok1	docking protein 1	921.6553479	-1.274204842	0.174979378	2.21722E-05	0.000924437
ENSMUSG00000000530	Acvrl1	activin A receptor, type II-like 1	448.8561272	-1.38141612	0.205091639	2.28196E-05	0.000944535
ENSMUSG00000026875	Traf1	TNF receptor-associated factor 1	146.7472016	-1.515923454	0.24086745	2.27584E-05	0.000944535
ENSMUSG00000038855	Itpkb	inositol 1,4,5-trisphosphate 3-kinase B	1255.247444	-1.021806585	0.108545328	2.30867E-05	0.000952139
ENSMUSG00000038518	Jarid2	jumonji, AT rich interactive domain 2	308.5812127	-1.216693264	0.160795415	2.48225E-05	0.001017567
ENSMUSG00000057596	Trim30d	tripartite motif-containing 30D	44.80059242	-2.179565341	0.428554846	2.48513E-05	0.001017567
ENSMUSG00000026389	Steap3	STEAP family member 3	166.013493	1.442081443	0.221192481	2.50519E-05	0.001022116
ENSMUSG00000021215	Net1	neuroepithelial cell transforming gene 1	545.0570762	1.339876092	0.193622414	2.5403E-05	0.001032753
ENSMUSG00000022176	Rem2	rad and gem related GTP binding protein 2	12.74088022	-3.463192317	0.78893658	2.73684E-05	0.001105037
ENSMUSG00000023047	Amhr2	anti-Mullerian hormone type 2 receptor	185.4154414	1.654786541	0.280867401	2.73744E-05	0.001105037
ENSMUSG00000040797	Iqsec3	IQ motif and Sec7 domain 3	14.43500518	3.104101033	0.681083406	2.75207E-05	0.001107029
ENSMUSG00000023951	Vegfa	vascular endothelial growth factor A	3760.634076	-1.405700931	0.213247308	2.77336E-05	0.001111679
ENSMUSG00000041202	Pla2g2d	phospholipase A2, group IID	24.68117372	2.242287601	0.444397246	2.80945E-05	0.001122208
ENSMUSG00000038393	Txnip	thioredoxin interacting protein	13342.83767	-1.177291744	0.153374461	3.08339E-05	0.001227341
ENSMUSG00000042331	Specc1	sperm antigen with calponin homology and coiled-coil domains 1	1580.500471	-1.053779779	0.119799634	3.1987E-05	0.001268817
ENSMUSG00000024486	Hbegf	heparin-binding EGF-like growth factor	595.4534401	-1.229868037	0.166611049	3.21625E-05	0.001271366
ENSMUSG00000040747	Cd53	CD53 antigen	3652.228732	-1.089869663	0.127410885	3.28612E-05	0.001294503
ENSMUSG00000029822	Osbpl3	oxysterol binding protein-like 3	189.1891077	1.264552953	0.176612293	3.42524E-05	0.001344673
ENSMUSG00000022488	Nckap1l	NCK associated protein 1 like	1647.269401	-1.101594295	0.13305428	3.45379E-05	0.001351236
ENSMUSG00000006205	Htra1	HtrA serine peptidase 1	9.94260482	4.452234508	1.02607636	3.63674E-05	0.001417955
ENSMUSG00000039753	Fbxl5	F-box and leucine-rich repeat protein 5	768.405356	1.250857502	0.173667233	3.74368E-05	0.001454687
ENSMUSG00000027514	Zbp1	Z-DNA binding protein 1	984.7837295	-1.152717442	0.147737577	3.92113E-05	0.001518473
ENSMUSG00000028643	Svbp	small vasohibin binding protein	126.2886798	-1.360188242	0.205396907	3.96628E-05	0.00153077
ENSMUSG00000042759	Apobr	apolipoprotein B receptor	692.557886	-1.187999863	0.15681942	4.01139E-05	0.001542968
ENSMUSG00000002944	Cd36	CD36 molecule	4766.619755	-1.1452475	0.146925455	4.26675E-05	0.001635684
ENSMUSG00000030835	Nomo1	nodal modulator 1	1176.795729	1.094203212	0.133268751	4.59251E-05	0.001754676
ENSMUSG00000026509	Capn2	calpain 2	767.6916766	-1.203379407	0.164233784	4.9168E-05	0.001866881
ENSMUSG00000027381	Bcl2l11	BCL2-like 11 (apoptosis facilitator)	469.9955528	-1.127832331	0.143203658	4.91887E-05	0.001866881
ENSMUSG00000045322	Tlr9	toll-like receptor 9	354.2483771	-1.098625982	0.135245885	5.04187E-05	0.001907231
ENSMUSG00000020709	Adap2	ArfGAP with dual PH domains 2	77.79083879	-1.603752248	0.280236278	5.32452E-05	0.0020075
ENSMUSG00000055184	Fam72a	family with sequence similarity 72, member A	60.93558925	-1.681799991	0.302785775	5.43081E-05	0.00204084
ENSMUSG00000025059	Gk	glycerol kinase	229.3670486	-1.322446224	0.200495521	6.02669E-05	0.002257342
ENSMUSG00000028207	Asph	aspartate-beta-hydroxylase	7475.361718	-1.453306749	0.238558197	6.47771E-05	0.002418345
ENSMUSG00000019866	Crybg1	crystallin beta-gamma domain containing 1	306.9270948	-1.457507195	0.241113288	6.59948E-05	0.00245578
ENSMUSG00000060044	Tmem26	transmembrane protein 26	166.3384659	-1.325034271	0.203118994	6.68572E-05	0.002471769
ENSMUSG00000060703	Cd302	CD302 antigen	272.6135334	1.219420248	0.171786526	6.67997E-05	0.002471769
ENSMUSG00000023903	Mmp25	matrix metallopeptidase 25	17.06484944	-2.529409495	0.568734531	6.74059E-05	0.002484016
ENSMUSG00000030123	Plxnd1	plexin D1	986.9197339	1.031781339	0.119744305	6.84218E-05	0.002513345
ENSMUSG00000048277	Syngr2	synaptogyrin 2	1155.392862	-1.076301397	0.130648923	6.90275E-05	0.00252747
ENSMUSG00000055301	Adh7	alcohol dehydrogenase 7 (class IV), mu or sigma polypeptide	50.72317389	1.770843404	0.336910693	6.9255E-05	0.002527696
ENSMUSG00000042506	Usp22	ubiquitin specific peptidase 22	658.4386891	-1.077331899	0.132454805	6.9999E-05	0.002546715
ENSMUSG00000039195	Bbln	bublin coiled coil protein	1243.370089	1.22238178	0.173953265	7.35714E-05	0.002668188
ENSMUSG00000019139	Isyna1	myo-inositol 1-phosphate synthase A1	312.7716529	1.198538626	0.167582062	7.53148E-05	0.002722772
ENSMUSG00000090881	Phf11	PHD finger protein 11	27.94481996	-2.120524342	0.448290189	8.06336E-05	0.002905861
ENSMUSG00000022270	Retreg1	reticulophagy regulator 1	1334.304407	1.013673917	0.117046083	8.44636E-05	0.003034316
ENSMUSG00000050212	Eva1b	eva-1 homolog B (C. elegans)	61.50615386	-1.683369327	0.314323557	8.49047E-05	0.003040601
ENSMUSG00000006517	Mvd	mevalonate (diphospho) decarboxylase	493.7440143	1.191137553	0.166805972	8.70044E-05	0.003106058
ENSMUSG00000056116	H2-T22	histocompatibility 2, T region locus 22	845.3575706	-1.277036893	0.192947973	8.92046E-05	0.003174682
ENSMUSG00000032012	Nectin1	nectin cell adhesion molecule 1	371.5310767	-1.125663223	0.149044084	9.24395E-05	0.003279593
ENSMUSG00000037989	Wnk2	WNK lysine deficient protein kinase 2	652.7802459	1.230795952	0.179788274	9.67369E-05	0.003421431
ENSMUSG00000031639	Tlr3	toll-like receptor 3	60.69681474	-1.696200797	0.322099285	0.000100874	0.003556736
ENSMUSG00000028497	Hacd4	3-hydroxyacyl-CoA dehydratase 4	90.94489256	-1.677843317	0.317211405	0.000103693	0.003644892
ENSMUSG00000017737	Mmp9	matrix metallopeptidase 9	413.6482447	-1.170853345	0.16443598	0.00011276	0.003951425
ENSMUSG00000002489	Tiam1	T cell lymphoma invasion and metastasis 1	36.47756346	-2.594073088	0.614068844	0.000120597	0.004213157
ENSMUSG00000028944	Prkag2	protein kinase, AMP-activated, gamma 2 non-catalytic subunit	183.7026299	1.193567817	0.172123832	0.000124167	0.004324629
ENSMUSG00000034422	Parp14	poly (ADP-ribose) polymerase family, member 14	365.084061	-1.1470536	0.158755567	0.000127415	0.004424282
ENSMUSG00000032596	Uba7	ubiquitin-like modifier activating enzyme 7	972.335622	-1.234860345	0.185644382	0.000132173	0.004575593
ENSMUSG00000029915	Clec5a	C-type lectin domain family 5, member a	2115.206675	-1.090906479	0.142585204	0.000133208	0.004597494
ENSMUSG00000024401	Tnf	tumor necrosis factor	1253.09584	-1.422285426	0.244658799	0.00014164	0.00487378
ENSMUSG00000032788	Pdxk	pyridoxal (pyridoxine, vitamin B6) kinase	1294.042146	0.975058519	0.109099561	0.000142543	0.004890124
ENSMUSG00000035473	Galm	galactose mutarotase	413.428026	1.14134699	0.160155066	0.000167371	0.005724703
ENSMUSG00000030272	Camk1	calcium/calmodulin-dependent protein kinase I	952.4304892	1.080624473	0.142154664	0.000172187	0.005871849
ENSMUSG00000055067	Smyd3	SET and MYND domain containing 3	353.9565651	1.141312875	0.160982453	0.000179102	0.006089473
ENSMUSG00000029009	Mthfr	methylenetetrahydrofolate reductase	108.6993855	-1.466220389	0.264528613	0.000189362	0.006400205
ENSMUSG00000043300	B3galnt1	UDP-GalNAc:betaGlcNAc beta 1,3-galactosaminyltransferase, polypeptide 1	16.50075348	-2.959883828	0.741587092	0.000189016	0.006400205
ENSMUSG00000037625	Cldn11	claudin 11	56.87914197	1.748905948	0.356285261	0.000199142	0.006710922
ENSMUSG00000064925	Snora62	small nucleolar RNA, H/ACA box 62	70.83079923	1.628285699	0.316044254	0.000199885	0.006716139
ENSMUSG00000044162	Tnip3	TNFAIP3 interacting protein 3	980.5315705	-1.075482664	0.142471119	0.000201394	0.006746981
ENSMUSG00000037613	Tnfrsf23	tumor necrosis factor receptor superfamily, member 23	922.5844067	-1.061205869	0.138602033	0.000210517	0.007031992
ENSMUSG00000034574	Daam1	dishevelled associated activator of morphogenesis 1	132.5160686	-1.213099856	0.185792676	0.00021519	0.007167154
ENSMUSG00000040010	Slc7a5	solute carrier family 7 (cationic amino acid transporter, y+ system), member 5	535.5635661	1.168799031	0.172774637	0.000230891	0.007644514
ENSMUSG00000059824	Dbp	D site albumin promoter binding protein	106.0261152	-1.469428816	0.270089017	0.00023153	0.007644514
ENSMUSG00000060183	Cxcl11	chemokine (C-X-C motif) ligand 11	531.432412	-1.300515359	0.215267626	0.000231284	0.007644514
ENSMUSG00000025278	Flnb	filamin, beta	858.6179014	-1.033334043	0.131260495	0.000238665	0.007857383
ENSMUSG00000056888	Glipr1	GLI pathogenesis-related 1 (glioma)	1267.619729	1.090097735	0.149239375	0.000249664	0.008195852
ENSMUSG00000025357	Dgka	diacylglycerol kinase, alpha	96.31867224	-1.38555964	0.244830646	0.000257861	0.008440688
ENSMUSG00000005718	Tfap4	transcription factor AP4	177.2952073	1.203444633	0.185747355	0.000258627	0.008441588
ENSMUSG00000048832	Vps37c	vacuolar protein sorting 37C	303.2439322	-1.135128639	0.164655035	0.000272074	0.00885521
ENSMUSG00000078485	Plekhn1	pleckstrin homology domain containing, family N member 1	1815.426716	-1.071151728	0.145690741	0.00030189	0.009797707
ENSMUSG00000030530	Furin	furin (paired basic amino acid cleaving enzyme)	1082.294417	-1.199653622	0.18731254	0.000306387	0.009915495
ENSMUSG00000032750	Gab3	growth factor receptor bound protein 2-associated protein 3	38.25148708	1.934239641	0.435921648	0.000311953	0.010067097
ENSMUSG00000020519	Sap30l	SAP30-like	91.00752844	-1.351710538	0.237477935	0.000313161	0.010077617
ENSMUSG00000028690	Mmachc	methylmalonic aciduria cblC type, with homocystinuria	248.0155444	1.367662082	0.242315465	0.000316138	0.010144821
ENSMUSG00000019732	Calr3	calreticulin 3	60.10018121	1.46539853	0.27632994	0.000320623	0.010259941
ENSMUSG00000025068	Gsto1	glutathione S-transferase omega 1	447.0832353	1.080270449	0.149315237	0.000323021	0.010307803
ENSMUSG00000041552	Ptchd1	patched domain containing 1	95.24701669	-1.643461204	0.336804125	0.000325072	0.010344355
ENSMUSG00000023045	Soat2	sterol O-acyltransferase 2	99.9813932	1.417805936	0.260186622	0.000335131	0.010634817
ENSMUSG00000024737	Slc15a3	solute carrier family 15, member 3	2628.653805	-1.008861603	0.127483638	0.000339419	0.01074106
ENSMUSG00000024962	Vegfb	vascular endothelial growth factor B	318.7582332	1.119812239	0.162790719	0.00034156	0.010778954
ENSMUSG00000026628	Atf3	activating transcription factor 3	2872.898338	-1.005320064	0.126900131	0.000352216	0.011072643
ENSMUSG00000070565	Rasal2	RAS protein activator like 2	761.801335	-1.052747508	0.14176314	0.000352805	0.011072643
ENSMUSG00000027313	Chac1	ChaC, cation transport regulator 1	42.42006885	1.847861518	0.409814479	0.000362189	0.011336025
ENSMUSG00000027366	Sppl2a	signal peptide peptidase like 2A	1157.191547	-1.011794324	0.129193624	0.0003772	0.011773584
ENSMUSG00000026029	Casp8	caspase 8	751.2061165	-1.079825766	0.151392141	0.000380663	0.011849297
ENSMUSG00000054675	Tmem119	transmembrane protein 119	16.88919134	3.102431018	0.873153315	0.000396507	0.012308971
ENSMUSG00000101581	C430002N11Rik	RIKEN cDNA C430002N11 gene	43.74143319	-1.702724636	0.367010785	0.000398911	0.01235003
ENSMUSG00000084843	B230312C02Rik	RIKEN cDNA B230312C02 gene	140.8299206	1.448006794	0.275840568	0.000400822	0.012375665
ENSMUSG00000026958	Dpp7	dipeptidylpeptidase 7	430.025744	1.387907712	0.255477158	0.000408538	0.012579894
ENSMUSG00000029304	Spp1	secreted phosphoprotein 1	65413.30964	-0.982230791	0.122566785	0.000414671	0.012734405
ENSMUSG00000002307	Daxx	Fas death domain-associated protein	690.1283436	-1.301026626	0.226958958	0.000417911	0.012799508
ENSMUSG00000059013	Sh2d3c	SH2 domain containing 3C	96.06609866	-1.437265435	0.274154004	0.000423642	0.01294034
ENSMUSG00000070003	Ssbp4	single stranded DNA binding protein 4	1075.569127	1.118211923	0.165037018	0.000434368	0.013232591
ENSMUSG00000036698	Ago2	argonaute RISC catalytic subunit 2	2951.624124	1.036770043	0.13891276	0.000458159	0.013920222
ENSMUSG00000027959	Sass6	SAS-6 centriolar assembly protein	427.5044958	-1.048940044	0.143730331	0.000459445	0.013922288
ENSMUSG00000033581	Igf2bp2	insulin-like growth factor 2 mRNA binding protein 2	1507.716933	-1.061383261	0.148303225	0.000461324	0.01394225
ENSMUSG00000010154	Spire2	spire type actin nucleation factor 2	116.7403679	1.233888972	0.205849039	0.000467787	0.01410025
ENSMUSG00000019987	Arg1	arginase, liver	7.428795477	-5.351483944	2.554578012	0.000471831	0.014184728
ENSMUSG00000028599	Tnfrsf1b	tumor necrosis factor receptor superfamily, member 1b	4213.52931	-0.949774614	0.112108264	0.00047645	0.014280969
ENSMUSG00000061589	Dot1l	DOT1-like, histone H3 methyltransferase (S. cerevisiae)	999.3884822	-1.071255085	0.151830013	0.000477532	0.014280969
ENSMUSG00000029366	Dck	deoxycytidine kinase	244.3701039	-1.052574152	0.145659025	0.000484104	0.014439701
ENSMUSG00000003541	Ier3	immediate early response 3	320.4591511	-1.095597222	0.159806637	0.000485557	0.014445323
ENSMUSG00000031304	Il2rg	interleukin 2 receptor, gamma chain	260.9399254	-1.274954271	0.223643878	0.000556505	0.016513033
ENSMUSG00000042671	Rgs8	regulator of G-protein signaling 8	7.392012098	-3.202963952	0.950925501	0.000589188	0.017437519
ENSMUSG00000027460	Angpt4	angiopoietin 4	26.94557541	1.97301778	0.483408904	0.000617292	0.018222065
ENSMUSG00000049422	Chchd10	coiled-coil-helix-coiled-coil-helix domain containing 10	275.6012303	1.116785543	0.170807345	0.000623732	0.018364723
ENSMUSG00000019970	Sgk1	serum/glucocorticoid regulated kinase 1	274.8837094	2.484041571	0.698404486	0.000629125	0.018475889
ENSMUSG00000047123	Ticam1	toll-like receptor adaptor molecule 1	296.7691255	-1.158131335	0.187532291	0.000706752	0.020702391
ENSMUSG00000016624	Phf21b	PHD finger protein 21B	7.417274922	-0.39116227	0.787847269	0.00072858	0.021287212
ENSMUSG00000020865	Abcc3	ATP-binding cassette, sub-family C (CFTR/MRP), member 3	78.80378861	1.517598421	0.318135719	0.000743787	0.021609422
ENSMUSG00000024524	Gnal	guanine nucleotide binding protein, alpha stimulating, olfactory type	24.88765465	-2.038463173	0.52715356	0.000747175	0.021609422
ENSMUSG00000026429	Ube2t	ubiquitin-conjugating enzyme E2T	166.7879663	1.262056827	0.224686262	0.000743785	0.021609422
ENSMUSG00000045730	Adrb2	adrenergic receptor, beta 2	402.9061525	1.172711515	0.193260908	0.000745314	0.021609422
ENSMUSG00000037992	Rara	retinoic acid receptor, alpha	414.5942569	-0.981187247	0.127383295	0.000752331	0.021703602
ENSMUSG00000021759	Plpp1	phospholipid phosphatase 1	2380.633159	1.155724568	0.187955591	0.000773118	0.022247092
ENSMUSG00000053846	Lipg	lipase, endothelial	5.804398686	-4.333341679	1.364697414	0.000776155	0.022278377
ENSMUSG00000018930	Ccl4	chemokine (C-C motif) ligand 4	1373.01741	-1.724919631	0.406255587	0.000803066	0.022935562
ENSMUSG00000025142	Aspscr1	alveolar soft part sarcoma chromosome region, candidate 1 (human)	562.4878478	1.038444383	0.147648346	0.000801275	0.022935562
ENSMUSG00000025481	Urah	urate (5-hydroxyiso-) hydrolase	90.22500494	-1.394268808	0.277055616	0.000805913	0.022959472
ENSMUSG00000023015	Racgap1	Rac GTPase-activating protein 1	227.6985539	1.35213251	0.261322025	0.00083432	0.023709642
ENSMUSG00000056665	Them6	thioesterase superfamily member 6	240.1508767	1.08245968	0.163632412	0.000847691	0.024029832
ENSMUSG00000035181	Heatr5a	HEAT repeat containing 5A	520.8629006	-1.127517712	0.179759489	0.000852807	0.024115016
ENSMUSG00000002059	Rab34	RAB34, member RAS oncogene family	684.6072356	1.132459365	0.181914265	0.000859011	0.024230482
ENSMUSG00000005043	Sgsh	N-sulfoglucosamine sulfohydrolase (sulfamidase)	203.2128264	1.16732158	0.194774064	0.000891569	0.025086913
ENSMUSG00000001964	Emd	emerin	1013.458132	-0.946322739	0.117754781	0.000913728	0.025647234
ENSMUSG00000000682	Cd52	CD52 antigen	4426.214763	-1.08289984	0.166015044	0.000955457	0.026572162
ENSMUSG00000021706	Zfyve16	zinc finger, FYVE domain containing 16	234.0311567	-1.198134475	0.208061468	0.000953647	0.026572162
ENSMUSG00000028339	Col15a1	collagen, type XV, alpha 1	30.32476823	2.090868393	0.555961749	0.000954887	0.026572162
ENSMUSG00000033420	Antxr1	anthrax toxin receptor 1	27.76407637	1.71685162	0.406654434	0.000955984	0.026572162
ENSMUSG00000017830	Dhx58	DEXH (Asp-Glu-X-His) box polypeptide 58	715.5947332	-1.200156015	0.210143734	0.001010682	0.028024346
ENSMUSG00000043487	Acot6	acyl-CoA thioesterase 6	22.12766398	1.992900183	0.519431456	0.001027644	0.028425687
ENSMUSG00000018500	Adora2b	adenosine A2b receptor	57.92600973	-1.438755698	0.302731991	0.001046261	0.02887075
ENSMUSG00000031825	Crispld2	cysteine-rich secretory protein LCCL domain containing 2	6.675373902	-3.103632801	1.002650893	0.001080512	0.029744027
ENSMUSG00000015243	Abca1	ATP-binding cassette, sub-family A (ABC1), member 1	136.2546877	-1.199426576	0.211651729	0.001111439	0.030521814
ENSMUSG00000040557	Mettl27	methyltransferase like 27	35.94627446	1.589838371	0.362928836	0.001134054	0.031068182
ENSMUSG00000021025	Nfkbia	nuclear factor of kappa light polypeptide gene enhancer in B cells inhibitor, alpha	6538.912104	-1.043579721	0.155633808	0.001174255	0.032092565
ENSMUSG00000026483	Niban1	niban apoptosis regulator 1	790.1803241	-1.004090909	0.14136145	0.00119551	0.032595489
ENSMUSG00000042734	Ttc9	tetratricopeptide repeat domain 9	58.9357835	-1.446209808	0.311482687	0.001234739	0.033584914
ENSMUSG00000042726	Trafd1	TRAF type zinc finger domain containing 1	1182.120756	-0.965215511	0.128427648	0.001269593	0.034450915
ENSMUSG00000044986	Tst	thiosulfate sulfurtransferase, mitochondrial	29.45215656	2.123619155	0.578363666	0.001309208	0.035441676
ENSMUSG00000020435	Osbp2	oxysterol binding protein 2	326.3061016	-1.168593902	0.205468935	0.001313814	0.035482299
ENSMUSG00000062300	Nectin2	nectin cell adhesion molecule 2	169.586791	-1.281094297	0.248034619	0.001328405	0.035791743
ENSMUSG00000058515	Olfr933	olfactory receptor 933	203.271836	-1.435918386	0.310450798	0.00135613	0.03645277
ENSMUSG00000063146	Clip2	CAP-GLY domain containing linker protein 2	148.7438184	-1.447253812	0.317127187	0.001403561	0.037639161
ENSMUSG00000008496	Pou2f2	POU domain, class 2, transcription factor 2	57.88242548	-1.648879743	0.402718608	0.001419157	0.037968277
ENSMUSG00000024743	Syt7	synaptotagmin VII	39.81160375	-1.588273048	0.377561398	0.001447987	0.038649079
ENSMUSG00000032089	Il10ra	interleukin 10 receptor, alpha	424.3810944	-1.21062521	0.2230753	0.001481839	0.039460453
ENSMUSG00000031444	F10	coagulation factor X	361.4041366	1.035415331	0.156173321	0.001486999	0.039505768
ENSMUSG00000000958	Slc7a7	solute carrier family 7 (cationic amino acid transporter, y+ system), member 7	252.3088195	-1.055549654	0.164093544	0.001515632	0.040173045
ENSMUSG00000022456	Septin3	septin 3	5.89951722	4.013350514	1.449889913	0.001539113	0.040606989
ENSMUSG00000079499	6530402F18Rik	RIKEN cDNA 6530402F18 gene	55.80021053	1.349315882	0.278718028	0.001537931	0.040606989
ENSMUSG00000028755	Cda	cytidine deaminase	119.4552944	-1.308178021	0.265054685	0.001658688	0.043660947
ENSMUSG00000032715	Trib3	tribbles pseudokinase 3	118.7633852	1.222754981	0.230733298	0.001680975	0.044145884
ENSMUSG00000078853	Igtp	interferon gamma induced GTPase	240.2231977	-1.124113573	0.192577119	0.001688396	0.044239086
ENSMUSG00000091996	BC049352	cDNA sequence BC049352	12.51905688	-2.196249863	0.662982788	0.001707934	0.044648588
ENSMUSG00000058135	Gstm1	glutathione S-transferase, mu 1	899.8361558	0.983057199	0.138958328	0.001737623	0.045321029
ENSMUSG00000020212	Mdm1	transformed mouse 3T3 cell double minute 1	99.0586657	-1.250340197	0.243025223	0.001771893	0.046109593
ENSMUSG00000033684	Qsox1	quiescin Q6 sulfhydryl oxidase 1	494.5420314	-1.016925431	0.152480031	0.001782692	0.046285177
ENSMUSG00000050471	Fam118b	family with sequence similarity 118, member B	528.8859041	0.971381932	0.134938664	0.001809734	0.046880723
ENSMUSG00000004562	Arhgef40	Rho guanine nucleotide exchange factor (GEF) 40	94.9433976	-1.342936929	0.283006248	0.001818261	0.046995062
ENSMUSG00000028266	Lmo4	LIM domain only 4	1123.282975	1.067715518	0.172201448	0.001836193	0.047351388
ENSMUSG00000027882	Stxbp3	syntaxin binding protein 3	252.1355035	-1.177145654	0.215710365	0.001840344	0.047351546
ENSMUSG00000002105	Slc39a13	solute carrier family 39 (metal ion transporter), member 13	529.0696445	-0.978625011	0.138935871	0.001900114	0.04873596
ENSMUSG00000025466	Fuom	fucose mutarotase	85.92521212	1.326584554	0.276784423	0.001902682	0.04873596
ENSMUSG00000069237	Fam8a1	family with sequence similarity 8, member A1	272.5269381	-1.094311717	0.184647961	0.001921173	0.049099501
