# Supplementary material for: Exploring the Anti-Inflammatory Effect of Inulin by Integrating Transcriptomic and Proteomic Analyses in a Murine Macrophage Cell Model
Source: Nutrients. 2023 Feb 8;15(4):859. doi: 10.3390/nu15040859 (PMC9965215; doi:10.3390/nu15040859)
Supplement: Supplementary file 1 [file nutrients-15-00859-s001.zip › nutrients-2160206-supplementary/Supplementary Table S4-quant proteomics.csv]

Genes	LPS_1	LPS_2	LPS_3	LPS_4	LPS_5	LPS_6	LPS+I1_1	LPS+I1_1-r2	LPS+I1_1-r3	LPS+I1_1-r4	LPS+I1_1-r5	LPS+I1_2	LPS+I1_3	LPS+I1_4	LPS+I1_5	LPS+I1_6
A2m	16161.3	12067	8757.24	15828	13088.2	13852.4	10539.7	9822.72	7315.98	12034.7	10613.7	8501.34	9712.52	7445.1	9981.7	9568.59
Aaas	27735.7	26673.6	24679.1	24570.1	26076.2	24837.9	26495.3	25577.8	26463.1	27201.7	26896.8	26584.8	27336.8	26618.5	24148.7	25566.5
Aacs	17088.5	18186.3	20259.3	19514.5	20250.4	20837.2	20229.8	19813.3	19848.6	20302.2	18548.5	19487.9	20259.9	17369.3	20110.4	19781.9
Aagab	4104.41	4219.4	4681.74	4612.64	4231.33	4514.17	4620.26	5192.18	5174.49	4335.54	4623.17	4463.77	4207.36	3494.25	4897.71	4181.04
Aak1	11576.1	13056.8	12577.5	11387.3	13206	10348.6	11600.1	12082	11748.9	10667.4	11140.4	12291.8	12869.5	13294.5	13264.3	11654.8
Aar2	536.031	587.963	518.082	765.746	559.882			492.601	739.732	611.236	682.836	803.67	437.726	755.011	670.423	580.672
Aars1	67799.1	73496.6	78276.7	80284.9	77835.1	86433	75723.2	74636.7	76659.9	76675.1	76665.7	71774.5	76957.5	76321.6	82365.2	87675.8
Aars2	38832.6	37094.2	34508.8	31682.1	34196.5	31817.9	38634.7	40629.6	40041	38103.6	40429.1	39945.3	40190.7	33380.9	32910.1	31120.5
Aarsd1	18427.5	19395.2	20169.9	20190	20795.3	20936.4	22728.7	22619.5	22336.9	22025.3	22478.7	21410.4	20926.1	20247.7	18997.7	19520.8
Aasdhppt	3126.35	4529.85	3729.99	3898.85	4297.54	4502.86	4061.31	4687.83	5075.02	4532.65	4718.38	4172.3	4891.13	3856.49	4026.15	4624.8
Aatf	12229.2	14828.2	12916.1	10747.1	12576.8	10079.3	13321	12354	12706.9	12109.7	11824	12210.7	11693.7	13724.8	10526.1	11492.1
Aatk	1865.18	1688.18	2089.9	1886.47	2014.93	2391.61	1850.38	2370.7	2437.76	2476.21	1845.43	1873.92	1961.23	1372.99	2004.4	1510.33
Abca17			16648.7	20408.3		19795.2	19431.4		16450.5	18394.8	18609.1	15884.4	20214	10814.4	17806.8	19718.3
Abca3	4168.44	4089.65	3483.74	2695.95	3770.3	3401.64	4338.72	4361.17	3804.64	4122.69	4691.94	4775.12	3890.75	5116.46	3964.36	4126.03
Abca7		889.669	1083.09		827.742	655.486	984.302	1018.6	965.376	806.35	609.935	1019.16	751.329	1047.51	947.75	890.293
Abcb11	3023.43	2042.08	1565.56	2366.97	2606.6	2011.75	1835.03	2080.58	2393.43	2064.5	2198.25	2120.05	1826.33	2000.43	2175.28	1178.3
Abcb1b	11456.8	10819.4	9934	8560.99	10396.1	8968.58	9116.86	9387.28	9315.6	8197.81	8829.43	9931.36	8939.62	10620.6	9776.28	8923.54
Abcb4	8932.01	11065.7	10705.9	12137.3	11256.7	8637.47	12373.2	10880.8	12302	9558.96	8912.08	11085.3	9740.38	11716.8	11000.5	10646
Abcb6	8031.03	8351.17	7708.58	7027.95	8195.82	7365.78	8740.11	8585.67	8160.59	7701.21	7569.99	8859.12	8009.44	9745.3	8408.1	8655.46
Abcb7	23651.8	22458.6	21077.4	21877.8	21380.5	20096.5	22030.3	22382.6	23398.3	21195.1	20980.7	21441.3	21590.3	24879.2	20087.6	21688.9
Abcb8	5203.42	5293.56	4972.69	4643.18	4560.74	4715.24	4538.87	4841.45	4178.96	4469.15	4704	4876.43	4205.04	5140.03	4545.24	4200.32
Abcc1	481194	413241	387973	394967	412079	365849	394326	389575	374495	373287	373798	404469	379101	414164	398997	397205
Abcc3	2358.76	2507.72	2105.37	17914.1	4365.43	2795.47	2644.91	2785.87	3989.77	12522.8	3596.48	3045.15	2887.84	929.339	11469	519.656
Abcc4	7112.21	6116.84	5387.69	5486.39	5933.98	5298.2	5765.41	5644.44	5324.29	5618.63	5772.63	5885.26	5455.48	6204.45	5607.59	5147.71
Abcc5	1560.64	1766.41	2450.27	1130.86	1919.19	1774.35	1439.9	1871.84	1525.2	1339.3	1445.62	1661.13	1429.09	1887.7	1493.74	1677.59
Abcd1	6714.3	6094.91	5651.16	5477.49	6760.34	5697.31	7320.99	7495.5	7662.17	6654.96	7358.34	6720.37	7969.86	5832.21	5402.15	4675.74
Abcd2												337.158		191.665
Abcd3	11216.7	11345.2	11947.4	10967.5	11248.2	10735.2	12271.9	11927	12186.2	10723.8	12139.8	12062.2	11854.4	14441.2	10388.5	11353.4
Abcd4	4753.51	4535.18	4847.39	4399	4687.61	4342.41	5790.17	5251.75	5256.07	5182.55	5744.75	5368.93	5156.51	5342.78	5060.51	4699.26
Abce1	63834.8	62453.8	62297.2	63548.9	64780.7	62264	67044.1	66724.6	66414.7	69193.7	67461.8	65092.9	64021.2	52272.2	59022.6	61216.9
Abcf1	36860	37008.1	39593.7	39627.6	39355.9	39272.3	36318.4	35746.8	37594.3	37908.2	36916.9	39285.2	38315.3	34403.3	38474.9	39231
Abcf2	69605.7	56530.6	67897.1	68115.9	69030.7	72726.9	58861.8	58765.2	57938.6	58758.7	60887.8	59264.1	66996.3	60565.6	63165.5	65548.6
Abcf3	5053.75	6327.75	6219.78	5207.22	6331.51	5611.18	6448.31	6612.9	6609.16	5803.43	6575.24	6129.6	6290.89	5492.71	6002.46	5985.03
Abcg1	1877.15	1924.52	1061.13		3272.76	1840.5	2143.14	2759.78	2073.67	1796.22	2828.44	2979.69	2206.26	1524.95	2372.66	2269.51
Abcg2	9173.85	7509.54	8593.03	7777.71	7505.59	7973.17	8753.52	7345.24	7876.92	7531.46	8123.7	8644.01	9196.94	9948.69	6644.1	8509.1
Abhd1	2517.53	1866.77	1895.39	2073.22	1935.62	1887.9	2160.36	2038.48	2351.25	2476.98	2639.48	2756.45	2328.11	1685.12	2634.02	2014.01
Abhd10	10259	8796.91	9717.04	10844.2	8481.03	8839.6	9156.15	8749.49	9114.19	8401.74	9368.35	8713.27	9030.87	7275.11	8281.48	9101.63
Abhd11	7327.54	6028.85	6090.17	6899.71	6090.11	6631.51	6603.02	6880.08	8161.52	6785.35	7517.08	7227.1	7213.67	5106.15	7214	6524.43
Abhd12	19849.2	16536.9	15983.5	15917.3	14986.3	16596.6	19738.1	18058.3	16881	17768.7	18140.1	17591.6	17784.3	18137.4	15649	16693.9
Abhd13	1684.23	1571.47	2113.52	2024.55	1676.06	2243.88	1940.44	2026.31	1933.31	2108.6	1865.32	1993.88	2118.9	1613.97	1598.68	1525.25
Abhd14b	2904.24	3039.46	2561.01	3128.07	2798.96	3096.58	3659.09	2855.49	3257.57	2686.37	2993.6	3144.71	2760.8	3557.79	2805.28	3011.06
Abhd16a	14735.4	12931.5	13400.2	13558.8	13900.9	14590.4	15740.3	15342.7	14150	13376.5	14841.3	15010.2	14747.1	13764.8	14363.1	14688.5
Abhd4					1011.4		1645.05		1829	1371.6	1759.59		3038.21		1056.01
Abhd5	1883.43	1536.16	1016.34	888.539	1088.31	1022.47	1537.9	1214.86	1268.47	1139.23	1281.38	1143.59	994.28	1027.19	895.8	1017.74
Abhd6	9719.23	8750.26	7780.6	6401.71	7174.98	7784.35	10036.7	10627.2	10040.4	9579.42	9605.96	10242.8	10175.6	9124.59	7403.72	7830.76
Abi1	22972.3	24147.9	24602.1	24839.9	23018.2	24637.9	24405.8	22762.9	20963.2	25044.3	22552	23647.2	22623.7	18494.9	24553.4	26346.6
Abi2	7381.23	6599.64	7445.55	8677.76	8199.36	9189.05	7668.94	9180.56	10231.6	8811.97	9071.41	9118.12	8129.23	7711.4	8519.32	8021.73
Abi3	3375.77	5149.73	5143.94	3361.04	3413.61	3718.97	4164.78	3144.81	3828.07	2865.69	3192.86	3605.72	2947.59	4920.88	3890.46	4716.07
Abitram	3972.43	4442.53	4659.85	4151.79	4438.77	4546.61	4069.12	4258.64	4232.05	4048.25	3426.58	4573.52	4344.53	3727.67	4590.55	4645.69
Abl2	3467.03	3610.18	3364.79	3198.54	3452.25	2944.28	3293.29	3361.41	2747.31	2781.35	2904.74	3185.92	3133.4	3892.85	3106.78	3343.62
Ablim2	5961.62	5137.72	7347.17	6195.73	6661.76	5579.03	5632.82	5243.03	5349.5	4229.83	4559.11	4912.75	4444.31	5428.16	5790.91	5878.74
Abr	117901	129633	151532	131786	138404	139361	123642	122916	127347	120533	126937	125752	125121	128261	137458	127075
Abracl	112578	128966	142091	166493	140815	151647	150488	139814	135659	138038	143049	142442	132939	126272	154055	157812
Abraxas1	2464.14	2242.2	2068.71	1966.21	2058.46	2087.95	2163.39	1822.12	1881.15	1426.81	1843.69	2153.75	1908.68	2155.04	2346.97	1877.79
Abraxas2	11920.9	15000.6	14035.6	12479.4	13126.1	13093.5	14060.2	13610.5	12922.4	12366	11511	12706.5	13250.9	16209	13850	14560.1
Abt1	20093.4	12987.3	16869.2	18485.4	17913.6	17589.9	14464.7	16453.1	16637.2	16511.3	18936.1	16822.6	18211.4	12387.8	15996	15144.1
Acaa1a	62352.7	54988.4	65205	70711.9	60474.2	72598.8	70365.3	67855.1	63696.9	75605.7	72886.2	60461.5	71991.2	68940.7	55502.9	68370.5
Acaa2	70270.5	61055.3	54561.8	60139.1	51409.5	57613.8	67633.4	70456.6	62539.2	64578.5	66036.3	57053.9	67758.4	59673.6	51610.9	58142.4
Acaca	23615	22369.5	24075.5	23893.4	23858	24360.5	23274.3	23747.6	23582.8	23675.1	23882.3	23194.7	23486.9	20730.2	24733.4	24666.5
Acad10	6531.55	6178.97	5569.79	5998.27	5543.67	5863.56	6426.45	6600.24	6657.57	5831.01	6716.23	6432.03	6412.34	6259.22	5845.82	6253.6
Acad11	4455.66	5063.08	4763.29	4786.03	4456.57	4090.44	4616.93	5019.44	4738.15	4800	4279.6	5212.25	5036.8	5482.42	4432.32	4587.4
Acad8	8138.39	7262.01	7153.91	7865.94	7435.19	7974.75	8475.54	7614.54	7921.67	8090.54	7865.04	7549.54	7695.08	7473.57	8010.47	8075.42
Acad9	48128.1	41532.5	42091.8	44673.4	43602.1	40926.2	45853.8	46808.8	45399.5	46723.6	47737.1	45381.2	45185.2	43941.2	41765	41823.3
Acadl	75581.1	72334.4	64102.3	69069.8	60955.1	68401.2	74901.1	76405.7	74767.4	75163.3	71604	72223.2	76893.7	68347.7	65319.9	70784.7
Acadm	62208.2	50564.8	50166.1	54919.7	48750.8	53716.7	59646.6	60249.9	57656	61521.6	65943.3	57859.4	61193.7	48782.4	50307.6	53373.4
Acads	28124.7	27028	24975.7	24875.3	23752.2	25514.4	29898.3	27264.6	27399.4	27178.5	26270.9	28892.6	27501.7	27440.5	24566.9	28604.5
Acadsb	20238	18188.2	20523.8	20163.7	18184	19750	19123.1	19320.7	18539.3	19953.1	21313.9	19507.7	18411.4	18297.2	19743.5	20823.6
Acadvl	18651.2	18460.4	13513	14420.8	15007.4	14319.1	18668.6	19119.6	19176.5	17394.4	17593.5	18643.6	18656.7	16424	15651.1	12787.1
Acap2	12617.1	14210.2	13615.2	12502.5	13727.3	12913.8	15194.8	14911	15189.7	14980.3	14765.3	14664.3	14721.9	13769.8	14671.6	14572.2
Acat1	149260	121640	117183	130704	109450	136581	150382	137108	126895	138914	140500	126391	144723	139225	120899	139071
Acat2	23702.1	21922	24410.2	29454	25938.9	30956.2	25681.2	27731.4	30626.8	29477.7	27806.1	29209.2	26631.1	22882.8	28320.8	29875.7
Acbd3	23884	25966.5	26181.1	21467.4	23663.5	23480.6	26583.7	25156.4	25174.4	23789.9	23979.9	25259.2	22636.7	27034.8	24239.8	24105.4
Acbd5	7298.6	6861.31	7342.35	6494.2	7790.35	6090.72	8009.62	7330.74	7332.57	6878.27	7211.83	8413.46	8154.48	8284.59	7103.29	6619.26
Acbd6	3140.18	3781.37	2744.9	4488.46	3333.19	3256.96	3565.25	3860.78	4271.41	4182.49	4184.84	3831.79	3851.01	4448.33	3667.43	3418.23
Acin1	28203.9	26968.8	28868.4	24037	27324.8	25827.5	26773.8	26303.8	24142.2	24421.2	25751.3	26162.1	26781.4	29464.3	24511.6	26336.8
Acly	56113.9	52297	58603.3	58785.8	57360.1	62601.8	55797.8	57917.9	58305	59704.7	58255.7	57727.3	60472.7	50863.9	62579.3	60937.6
Aco1	26972.1	24860.3	25952.8	28873.4	28632.3	30061.7	28337.6	30568.1	29917	29583	30509.5	29056.4	29222.6	23631.3	28949.9	28673.8
Aco2	207859	181430	171210	183579	160800	182030	201936	192801	193832	202383	196989	183364	198017	196392	186274	189361
Acod1	606128	483735	444430	525588	425250	521590	409951	428506	433096	463686	449619	426128	426666	356108	444333	449681
Acot13	22722.8	15031.5	19104.1	22972.4	19078.4	20770.5	23248.3	25983.3	24034.5	25939.2	26604.3	23060.6	25225.4	12618.4	19721	18837.8
Acot2	10493.9	9146.85	9021.63	10414.6	8945.18	9844.57	11103.2	12001.9	9986.64	11724.3	11757.1	10239.2	9738.87	9083.67	10803.7	9668.28
Acot7	208087	185883	217138	249781	211442	267478	221770	211007	202493	225808	219096	192233	221290	185829	233149	246974
Acot8	8627.84	7911.78	7402.33	8858.2	8364.26	8415.55	9208.49	9584.21	9172.5	8087.55	9143.3	8025.84	7889.94	8270.91	7845.93	7933.21
Acot9	23732.3	20194.7	21093.4	20196.3	19323.5	19997.2	19757.5	20947.5	19771.8	19186.7	21365.2	20201.2	18997.1	17784.9	20129.2	20462.5
Acox1	7833.6	7454.14	8074.84	8686.29	7617.71	8094.98	9373.84	9301.34	9993.66	9180.39	9438.5	9065.15	9462.8	8051.3	8227.41	8331.56
Acox3	9290.61	9180.46	8721.24	9805.25	8464.28	9627.88	9516.22	9815.61	10479.6	9778.12	9895.01	10091.5	9548.27	9552.07	9709.07	10157.2
Acp1	173920	200059	231238	235763	230944	217129	216508	200052	214165	214377	194313	237224	223903	226184	210681	248183
Acp2	3493.88	2557.91	3193.47	4433.49	3170.02	3056.65	3442.67	3027.57	3424.13	2856.68	3886.08	3698.38	3102.47	2752.68	2973.38	3238.66
Acp6	20667.6	17966	19159.1	19441.4	17779.4	19360.5	21128.4	21641	19865.3	22110.9	20651.7	20316.1	19114	17149.2	19133.4	21241.1
Acsf2	1877.15	2035.26				1673.71	1571.19	2133.59	2016.23	1630.72	2826.58	1814.59	2185.59	1307.86
Acsf3	12457.5	13889.5	12816.4	11251.9	12204.9	12277.2	14592.1	12137.3	14016.1	13761.3	12754.5	13454.4	13267.7	12079	12974.7	12890.9
Acsl1	15846.9	14203.2	13792.7	14406.9	12959.2	13696.3	13932	14548.7	14385.4	14535.7	14327.2	14036.8	14688.8	13150.7	12491.7	14703.9
Acsl3	7067.67	7347.16	7155.12	6232.53	7001.29	7187.62	7864.83	7137.1	8229.75	6797.16	7032.25	7957.82	7056.57	8297.79	6962.43	7231.01
Acsl4	20951.3	19875.4	21298.6	19563.1	20829.8	20295.9	17166.3	17905.2	18003.3	16617.1	17443	19390.5	17192.4	15304	20132	19353.3
Acsl5	17353.8	14823.9	14974.1	15267.8	15705.6	15984.6	16526.1	16565.7	16603.8	17451.4	17426.5	16229.4	15966.3	13462.8	15253.3	16220.8
Acsl6	12806.8	7294.07	9869.89	12363.4	9040.33	10555.6	10332.6	10130.1	10203.3	11429.2	10997.9	9700.96	11303.5	7044.41	9222.67	10876
Acss2	7072.73	7406.17	7828.48	8015.22	8988.13	8871.2	8630.18	8569.48	8246.44	8854.25	8915.36	8124.28	9324.15	7149.57	8451.01	8822.69
Actbl2	243589	186314	267041	249245	255698	280015	225409	217673	227201	221532	239327	241651	269793	125273	288197	261833
Actl6a	36705.4	41372.4	43160.8	38810.9	42260.3	39493.5	46283.7	42040	44299.6	44654.3	42529.1	39463.6	42176.1	44915.8	41814.8	45894
Actn1	34012.7	36629.4	35399.5	34167.7	38146.9	36242	31927.1	31576.5	30828.4	31055.7	31651.6	34565	29570.7	39177.3	37632.7	37392.4
Actn3		6689.42				7028.6
Actn4	82135.1	85138	83952.7	80287.4	94152.7	79686.4	72196.9	76447.9	78372.2	76504.8	78079.7	85070.3	75022.7	92145.4	86815.5	76235.2
Actr10	6816.58	7002.21	7507.76	7000.19	6919.41	6797.45	7209.4	7295.96	7411.13	5995.7	7409.44	7649.49	6704.01	5903.33	6864.36	6768.02
Actr1a	21805.9	22066.5	23446.8	21931.8	21025	23574	22918.7	21579	21473.5	20499.3	23305.4	21951.9	21009.7	21841	23532.3	23639.1
Actr1b	10308.8	8970.97	11196.9	9213.17	12083.5	9279.11	10676.9	11969.8	9962.43	11274	9851.19	12392.6	11283.3	9279.81	9809.04	11488.1
Actr2	91119	91113.8	90193.2	84537.5	87939.8	97378.3	88963.5	84182.1	89040.3	84790.9	85878	84282.3	91946.4	84703	88946.3	97744.5
Actr3	172477	151416	174883	179704	180031	200077	172668	168453	165299	183249	167023	175364	169508	148784	186802	199177
Actr3b	3748.74	3598.18	4079.2		4565.07	4608.2	2655.75	3405.3	2791.1	3309.3		4434.94	2837.67	2963.03	3742.3	4679.08
Actr5	4353.62	4593.47	4214.42	4623.03	4507.82	4295.82	4288.06	4951.4	4528.91	4430.25	4484.34	4838.1	4261.55	4657.95	4367.25	4139.88
Actr8	2151.42	2325.44	1961.94	2180.55	1829.87	1693.78	1773.87	1724.58	1723.05	2347.65	1880.33	2250.06	2127.41	2256.53	1621.82	1746.96
Acy1	21197.2	21748.9	23941.1	25357.9	23567.5	27264.8	25406.1	24685	25114.2	26622.9	25088.7	24737.7	24724.6	20261.3	25749.7	26997.7
Acyp1	10593.9	12258	11563.6	17179	13311.5	13660.3	15235.7	14555.5	15274.6	15283.8	15477	14063.9	14255	12154.4	13709.6	15941.2
Ada	6190.68	7978.68	6646.94	7779.31	7506.32	7345.99	7807.82	8201.83	8436.14	8140.8	7867.71	8321.9	7752.15	8094.59	7636.43	8256.88
Adam10	11189.8	9885.62	8414.67	8283.17	8929.69	8874.92	9115.76	10154.2	10387.1	10123.2	9804.47	9213.4	9412.2	9233.72	8956.46	9163.84
Adam15	3672.19	3552.53	3252.76	3067.21	3537.19	3682.69	3409.5		3376.49	3887.91	3673.82	4064.21	3949.84	3233.44	3500.84	4035.88
Adam17	8001.97	7201.15	7452.02	8051.74	8609.88	7195.63	6900.92	7829.25	7898.21	7641.9	7690.13	7953.65	7826.12	6789.62	7832.11	7862.93
Adam8	6705.33	6918.48	5538.96	5480.26	5492.83	5691.78	5661.99	6441.46	6334.02	6863.9	6482.1	6215.1	6403.75	5562.69	4954.19	3890.49
Adam9	5169.42	5860.75	4489.32	5489.83	5570.64	4489.09	5831.75	4539.3	5565.59	4683.01	4988.02	5542.59	4437.19	6576.11	5507.07	5502.08
Adamts20						3254.15					9436.74
Adap2	2421.55	2627.63	2399.33	3068.94	2438.47	2865.52	2975.34	2129.49	3062.21	2508.96	3059.36	2760.4	2610.96	2390.54	1874.41	2869.59
Adar	20028.1	18471.8	19374.3	16441.8	18647.5	16639.5	18724.9	18399.7	18906.1	18450.6	18839.8	19368.6	19477.6	17511.9	17366.8	16731.2
Adarb1		2067.15	1590.13	2992.91	1807.35		2179.21	2258.59	1750.64	2172.33	2392.66	2166.76	1285.21	1550.26	1529.89	1933.82
Adat1	2707.54	2712.07	2233.64	3440.62		2890.55	2328.1	2690.89	2574.97	2368.24	2721.29	2673.46	2122.77	2145.48	2591.3	2388.81
Adat2	2958.12	1685.38	2366.22	2720.88	2681.05	3304.8	2517.55	2875.67	2638.03	2242.02	3144.36	2749.45	3017.44	1163.81	2686.98	2127.38
Adat3	1925.78	2006.49	2544.84	2126.63	2157.04	2309.73	2521.45	2017.21	2058.76	1747.51	2323.97	2046.98	1833.55	1908.05	2435.47	2499.51
Adck1	4721.58	4590.22	3927.02	4264.87	3785.39	4558.65	4589.67	4652.34	4317.57	2940.8	3804.52	4308.32	3957.81	4376.22	3963.46	4939.83
Adck5	7651.46	9091.16	9064.33	8024.08	7008.98	7879.02	7509.83	7400.33	8238.83	8283.3	7737.11	7732.62	6492.53	7603.86	7353.67	7650.68
Adcy7	3068.72	2873.78	2865.84	3045.18	3256.92	2325	3001.4	2761.72	2775.1	2675.82	3234.87	3006.43	2319.91	2867.23	2803.53	2395.21
Add1	13855.3	15212	14741.8	14170.4	14827	14938.5	16448.8	16155.8	14794.8	14817.1	14757.5	15134.5	13719.8	15036.3	15978.7	15679.1
Add3	11372.4	13024.1	12167.7	11386.1	12681.2	11851	12553.6	12767.5	12499.1	12027.4	11919.4	12277.3	12045.9	12325.2	13670.7	12463.4
Adgre1	11147.2	9502.09	9775.55	10113.5	8781.24	10042	8247.25	8495.69	8946.08	10458	9906.66	8896.71	9047.54	8174.89	10931.8	9012.49
Adgre5	316.73
Adgrl2				1478.77							816.934	859.413			1151.66
Adh5	24605	18424.9	23570.3	32355.2	26917.3	34066.7	23476	31816.1	34998.5	35056.9	35216.7	32259.8	31058.6	15709.9	33875.7	26753.4
Adhfe1		1330.2	1248.6			1268.36	1509.68	1366.71	1295.81		1925.19	1185.49	1097.15	1605.7	1039.71	1126.65
Adi1	15969.6	14733.9	15156.4	20296.5	18707.6	20179.9	16203.1	18772.4	20867.3	19785.7	19555.4	19219	18663.5	11779.7	19977.7	18118.9
Adk	31948.1	31884.9	37555.1	39840.3	35676.9	38399	38511.8	38874	39054.2	39039.1	39834.4	38372.9	36783.7	32680.6	38790.4	37956.3
Adnp	7421.33	7363.43	7705.19	6994	7677.85	7009.57	7641.65	7679.07	7995.43	6903.74	7311.33	7540.56	6954.57	7586.86	7375.75	7447.07
Adnp2	1180.79	1457.17	1233.29	1130.51	1372.74	762.703	939.076	1125.81	1627.14	990.543	1290.5	1326.05	1386.2	1469.93	1198.25	1226.72
Ado	7294.39	8081.18	8762.67	9072.73	8285.54	9780.5	8974.64	10608.9	9728.51	7801.56	8659.03	9430.82	9627.5	6907.06	8100.3	8658.27
Adpgk	19208.8	17177.7	17393.3	20290.2	17163.3	17634.1	17638.8	18826.1	17379.7	19098.3	17260.2	18713.6	16971.3	16934.9	18157.7	14896.5
Adprh	7719.87	8939.89	9664.82	9589.41	9374.59	9791.81	10883.4	9871.37	10205.4	9816.44	10552.5	9435.32	9679.37	9760.01	10602.7	10578.3
Adprs	54438.2	42657.3	54180.6	62917.1	57535.3	64501.1	58232.6	64996.3	63670.2	60242.8	67111.5	59382.1	61138.3	46042.3	64673.4	66172.1
Adrm1	49029.3	52613.2	47197.2	49973.3	49460.3	49722.8	50326.6	45856.9	47965.4	47165.4	42996	47186.6	46161.8	47851.5	49086.9	53436.7
Adsl	46493.5	44434.3	52489.9	52691.3	53088.6	53434.1	48519.2	49152.6	51000	48947.1	50956.6	49087.3	51765.3	42716.3	54701.4	56347.1
Adss1	59845.9	55151.2	59666.3	68464.6	62629	64177.7	72703.1	76281.1	75344.8	75764.4	73477.1	69351.6	75130.3	61110	70760	72766.6
Adss2	116834	116953	116220	125499	119931	131365	144727	132582	126697	135946	136437	131156	130711	123039	137905	145144
Aebp2	3342.67	3354.22	2789.4	2775.44	2601.12	2850.82	2776.16	2464.44	2254.78	2218.47	2884.09	3237.99	2691.49	2987.06	2999.99	1856.06
Aen	9095.68	11170.5	10552.5	9219.26	11511.7	8542.18	9276.74	11016.2	8081.3	8905.24	9181.28	8916.87	9060.17	11978.6	9543.2	8502.7
Afdn	11146.1	10452.5	10328.1	10599.1	10633.5	10575.3	10888.6	11248.8	10921.8	10265.9	10774.7	11237.2	10659.5	10020.3	11382.7	10325.6
Aff4
Afg1l	3865.31	4080.64	3503.11	3582.92	4064.88		4213.5	4315.13	3521.75	3533.18	4594.83	4312.81	3183.29	3530.45	4327.47	3731.68
Afg3l1	15022.4	13454.8	13998.4	13247.8	14701.1	11982.4	13255	14539.6	12932.1	14216.4	12201.6	14062.1	12919.9	13229.7	12983.4	12739
Afg3l2	17723.3	16199.5	17368.1	17132.1	16771.8	15878.1	17224.1	16973.6	17361.4	17530.7	18602.5	18756	16434.2	17081.9	16490.1	15708.1
Afm	4738.76	1729.48	1422.58	5366.07	2479.74	3548.35	1612.99	3943.66	3185.7	4279.88	3987.92	3632.59	3137.28	836.446	3486.09	1343.99
Afmid						532.945	418.165					735.978		548.675	504.973
Aftph	4675.58	5949.26	5525.73	5126.23	5700.84	5889.22	5600.22	6046.67	5716.43	4800.74	5495.85	5606.23	5576.1	5405.35	5579.5	5438.09
Agap1	1003.39	1438.7	1293.16	1268.29	1230.49	817.511	1508.56	1331.4	1186.09	1019.03	1437.77	1372.9	1350.3	968.325	549.056	1202.5
Agap3	6484.93	7941.35	6481.19	6395.95	6371.65	6058.17	7867.18	7115.03	7620.4	6888.99	6212.13	6504.83	6640.08	7345.19	6704.16	6577.31
Agbl3	4438.93		3407.85	7781.29		4602.28	3905.87	3758.2	3802.09	5371.17	5332.03	4488.06	4449.26	3223	4188.51	5271.37
Agfg1	8793.98	5863.64	9800.59	9405.82	8920.21	9374.33	9540.17	9859.71	9153.96	9883.71	10967.7	8926.19	9708.4	7514.23	9409.62	8736.97
Agfg2	3299.92	3199.02	3105.24	2783.21	3614.65	3466.22	3824.78	4200.59	4251.69	3316.18	3677.54	3482.23	3739.09	3121.45	2497.4	3111.45
Agk	14758.5	13808.3	14430	13463.7	13841.1	14040.5	14985	13810.3	13189.5	14711.7	15274	13741.6	14339.3	14592.2	13118.9	13335.7
Agmo	1101.73	628.052	894.384		647.276	577.873	1081.2		695.053		730.471	889.561	1022.92	788.871	539.642	838.785
ago-01	2206.56	2826.78	2686.71		2652.34	2590.56	2279.45	2268.64	2822.28	2657.67	2587.13	2371.71		2175.01	2229.68	2230.53
ago-02	11888.5	14608.4	13359.5	10915.3	12920.7	11582.3	12382.5	11727.7	12094.6	10938.7	12424.7	12827.7	12283.4	12941	11852.7	13185.8
Agpat1	10079.6	14055.5	11574	10823.5	9746.15	12161.2	10737.3	10930.2	13932.5	10733.1	12801.1	11784.3	11873.2	12217	11484.8	11692.3
Agpat2	503.813	848.009	761.823	424.504	521.168	718.273	570.284	372.374	724.983			738.382		895.478	631.275	679.855
Agpat3	6184.21	5633.81	5422.83	6268.81	5966.08	5355.83	5699.51	6088.73	5057.29	5851.61	6190.98	5443.08	5622.58	7075.42	5029.23	5414.61
Agpat4	5066.24	4809.65	4822.78	3846.05	4510.6	3652.07	3735.21	4407.86	4371.48	3911.81	4265.13	4365.21	4201.8	3836.75	4080.26	4257.72
Agpat5	4900.64	4500.31	5153.85	4423.77	5756.31	4247.83	4697.88	4575.12	4730.43	3877.8	4690.69	5075.39	3936.52	4379.8	3473.3	4361.3
Agps	30895.7	29561.2	31480.5	27372.7	28305.5	31365.3	33428.2	31425.4	31597.7	31306.7	31464	31055.3	32542.2	29931.9	30074	32380.8
Agrn	2381.05	2308.56	2623.44	2926.58	2541.84	2030.89	2710.8	2758.76	3303.66	2727.71	2531.95	2736.85	2462.65	2614.59	2320.22	2464.65
Agtpbp1		322.224			427.012	225.375	423.441	406.181	486.387	389.729	347.382	316.071	441.715	484.935	327.88	540.661
Ahctf1	11369.8	12341.1	11545.7	9902.55	11729.2	10108.4	10534.7	10999.7	10827.7	10026.7	10484.6	11708.1	10994	12899.6	10101.2	10446.3
Ahcy	118099	116924	123964	138076	118426	146599	133842	130495	123689	139917	133096	121399	131385	124307	137909	148870
Ahcyl1	16531.4	15823.7	16443.1	16742.2	17496.1	16344	16296.4	16580	18914.1	16486.1	17389.1	16615	17530.3	13970	14573.6	16220.3
Ahcyl2	7980.6	8094.98	5357.91	7154.84	6320.78	7349.06	6801.52	8179.2	7415.54	7562.67	9088.85	6841.27	7392.04	3605.08	7505.91	6495.71
Ahsa1	97971.2	98247.8	97587.4	117935	103973	118309	106944	109257	108043	113846	111978	105803	106259	79357.2	114675	111994
Ahsa2	11265.2	13168.7	11906.1	11302	12283.9	11429.6	12820.4	11511.1	12519.4	11402	11449	11784.5	13407.8	11159.7	11163.5	11034.4
Ahsg	162380	13722.7	100867	173712	132139	170500	129420	119386	96265.2	125746	129748	107900	106478	8920.55	100832	96532.7
Aida	4231.22	2935.91	4131.09	4102.87	4065.48	3663.84	3368.89	3950.76	3428.72	3221.64	3210.13	3555.67	3595.05	2972.21	3818.42	3633.51
Aif1	992.078	816.69	993.356	1312.11	1010.63	1045.61		807.56	1273.71	1011.25	1179.95	862.124	869.725	948.873	1302.04	1167.51
Aifm1	57459.8	51298.5	49798.4	53438.3	51835.2	53414.9	52357.2	52372	53139.8	55265.9	54512	53119.8	56373.3	51286.2	51694.8	52699.3
Aifm2	4879.8	3978.24	4923.34	4330.78	4707.63	4672.5	4707.47	4401.78	4373.99	4781.95	4684.32	4510.63	4372.31	3751.46	4165.09	4988.28
Aim2	27327.5	23183	31165.3	29761.4	30024.1	32421.2	31588.9	29345.9	28551.9	32266.5	29913.4	32367.1	29768.3	23987.8	29120.8	29744.5
Aimp1	25674.7	24556.6	26154.5	26855.6	26017.9	28092.9	23791.2	26531.6	25738.4	27509	26762.2	24558.3	25198.2	24375.6	27034.3	26338.2
Aimp2	45254.9	46665.2	47883.4	42085.4	44188.8	48499.4	44587	45788.2	42664.1	45664.1	45047.2	42114.5	45357.6	43938.7	49570.8	48789.4
Aip	30073.2	33494.5	33251.5	30149.5	33738.2	32673.5	35605.5	34455.8	32055.8	28884.8	30398.1	31198.9	32827.9	32301.8	30954.5	35181.3
Ak1	4725.24	12561	5064.79	6830.24	5763.6	9859.03	5630.55	5453.64	7943.87	5175.22	5639.62	7047.35	5441.51	4599.27	5086.39	5630.3
Ak2	172715	158827	150802	165532	137677	170432	165192	172050	170244	173042	162774	166102	166972	145406	157691	166002
Ak3	48153.4	47241.8	44558.5	43863.7	40937.2	44298.1	49675.8	50364.8	50314.6	47948.4	48839.7	48105.1	45783.7	41329.1	45339.2	45550
Ak4	45820.6	32749.5	37650.5	41219.1	35734.8	44094.5	45138.8	45188.1	45419	48650.6	47308.8	44668.6	50349.5	31951.2	42575.9	42358.1
Ak5		6014.73				12040.7
Ak6	9460.06	9105.2	9630.87	9522.48	11431.7	11094.3	9077.8	9837.82	9235.46	10057.8	9722.87	8473.28	9777.82	9540.4	9003.84	10250.5
Akap1	2657.68	2479.32	2300.45	2070.92	2529.23	2093.23	2530.53	2424.14	2478.75	2313.23	2469.01	2325.73	2448.88	2739.09	2379.25	1983.04
Akap10	6052.08	6988.47	6489.73	6277.84	6898.6	6362.15	6539.22	6256.3	6037.18	6668	6087.67	6479.13	6152.6	6552.38	6506.35	6380.63
Akap13	10383	10710.6	10015.3	9943.44	9838.63	9228.26	10350.8	10142.9	9722.17	9279.06	9486.18	9823.15	9879.1	10038.8	9605.09	9783.28
Akap2	1698.06	2007.06	1883.2	2366.72	1827.96	1746.24	2055.73	2040.35	2255.7	1838.56	2016.53	2188.88	2081.81	1784.03	2192.56	2008.32
Akap8	12963.8	13793.6	14464.4	12532.7	13401.4	12993.6	11872.1	12222.5	12305.3	11719.9	12051.2	12860.5	12292	12857.7	10972.9	11667.3
Akap8l	2633.46	2722.61	2214.74	2396.23	2328.3	2122.38	2094.58	2336.6	1941.7	1856.84	2011.25	2325.44	2228.64	2401.19	1968.74	1978.63
Akap9	7174.99	7351.19	7014.76	6141.35	7317.25	6163.84	6591.94	6605.13	6928.27	6512.64	6324.6	6899.33	6672	6730.04	6452.66	6051.24
Akirin2	2017.93	2299.45	2002.91	1886.53	2118.48	1860.24	1924.33	2302.05	2047.6	1859.73	1951.83	1919.64	2051.52	1620.28	1940.93	1817.6
Akna	2868.41	3658.93	3778.69	3457.13	3533.6	2868.35	3408.96	3182.58	3342.81	2882.6	3211.59	3291.21	2822.22	4078.59	3215.63	3337.39
Akr1a1	74304.6	77086.4	85081.8	93108.8	84012.5	96617	87530.7	86091.4	88212.6	91328.2	91949.3	88229	92894.5	75445.6	92743.8	98018.9
Akr1b1	132140	130094	149199	163367	151193	170949	165815	164150	154050	161323	158108	158026	164496	116624	169851	178692
Akr1b7	3324.02	7031	2017.76	3138.93	2540.49	10055.8	5754.79	4765.59	3988.26	5071.82	5869.33	2175.83	9593.57	14171.2	3827.56	7759.48
Akr1b8	15746.8	13507.2	16936.8	16795.7	16838.7	19289.9	16630.1	17244.5	16217.1	18473.3	17493.3	19116.3	17673	13615.2	21528.5	18355
Akr1e2	66165	68123	71648.8	89949.5	73995.2	79829.4	85585.4	84671.1	91799.5	78641.9	91142.8	84857.3	78444.7	69017.6	76978.1	87307.6
Akr7a2	16391.9	17978.7	15999.5	16834.6	17982.9	17634.9	19032.2	17928.8	19496.6	18706.1	17108	17367.5	17033.4	16380.4	18990.6	19675
Akt1	23681.8	21658.7	20191.5	21749.1	25363.1	21276.1	21796.3	24008.7	24938.6	27169.1	24262.2	22876	23745.8	15976.2	20562.7	21118.9
Akt1s1	6657.4	5342.62	6379.89	6972.86	6561.19	6463.64	6918.68	7389.73	7744.09	7798.67	7739.5	8484.23	7195.26	6739.54	8208.81	6575.18
Akt2	2771.26	2730	2590.97	2872.55	3111.67	2659.59	2482.55	2693.67	2394.64	2427.18	2128.34	2795.36	2147.51	2331.81	2830.6	2874.17
Akt3	1535.04	1245.31	1321.15	1836.83	1778.57	1304.21	1814.65	2016.4	1722.91	1687.84	2478.98	1678.54	1404.21	1621.11	1853.17	2248.83
Aktip	821.179	1079.89	855.111	1130.68	695.116	1036.47	1282.49	1274.98	913.281	649.764	1021.21	1242.91	916.855	944.854	747.849	1123.6
Alad	21000.3	20920.1	22486.8	23062.2	23092.5	23631.2	23388.7	23094.3	22592.3	21743.9	22105.5	24764.4	24662.5	19295.8	24859.8	24580.7
Alas1	5139.09	4828.45	4298.45	4727.34	4600.77	4305.58	5908.22	5334.44	5689.51	4303.03	4894.82	5700.17	5103.71	5978.93	4820.72	4835.41
Alb	697796	576402	512083	624063	508354	695880	495526	472780	495888	488625	471798	586320	463534	596436	482193	524613
Alcam	46836.7	39445.6	37200.9	40806.9	34937.9	37854.6	39352.7	38115.7	37558.2	40049	40442.4	38961.8	38468.2	38705.2	40760.6	40544.3
Aldh16a1	25756.5	24375.8	28790.1	29404.3	27973.5	30516.8	24783.6	27249.6	29976.2	28234.1	28866.4	29038	29396.4	20917	28896.2	29095.4
Aldh18a1	75340.6	61658.4	68456.1	64014.7	67267.6	63944.2	66649.5	66477	65426.3	67136.5	67912.8	65900.8	68990	70016	62021.4	62348.9
Aldh1b1	509725	377890	340476	377669	347334	380022	671956	617229	614670	659719	627673	559628	590508	458209	497219	469275
Aldh1l1				12119.2				17736.8	17278.4	16590		16561.2			14296.7	13953.7
Aldh1l2	22658.8	22827.5	21682.4	23207.7	22902	20931.4	24715.1	24038.1	24859.7	23178.8	23343.1	23437.8	23376.9	23475.5	23529.6	23248.3
Aldh2	332889	265006	280449	313732	264980	321883	305657	307485	307307	339639	317456	291599	315207	276985	319395	310971
Aldh3a2	15645.4	14971	13680.6	14476.2	14772.4	15476.3	16407.2	17624.3	17053.7	16736.2	16737.2	16301.5	17020.3	15779.9	15916	15339.2
Aldh3b1	14677.4	11158	11645.8	12520.5	12933.7	12330	12801.5	14764.9	13622.1	14752.7	13980.3	13857.8	13590	12564.2	13953.8	11229.4
Aldh4a1	6000.14	6314.89	6216.23	5600.72	5353.28	4726.65	5760.69	6006.75	5795.9	5194.73	5902.76	5761.54	5782.83	6562.46	5291.48	6055.22
Aldh5a1	6393.25	5895.81	5699.72	5949.02	5433.99	6133.36	6577.54	6294.25	6719.04	6206.76	6690.06	6321.68	6713.92	6486.92	6032.65	6016.23
Aldh6a1	3201.77	4176.32	2651.88	3004.94	3233.14	2680.08	2997.33	3594.97	4109.97	4893.79	3325.72	2897.46	3157.95	5268.04	3124.91	3141.57
Aldh7a1	4365.6	5817.37	6165.1	6278.14	5119.2	4826.82	4992.15	5007.54	5966.58	5252.68	4547.54	4467	4301.34	5477.62	5704.63	5046.55
Aldh9a1	121870	117725	127633	136194	124904	145397	134435	138752	133374	140185	136206	130740	138754	112973	134644	144667
Aldoa	1.03E+06	893264	1.12E+06	1.27E+06	1.10E+06	1.31E+06	1.16E+06	1.22E+06	1.21E+06	1.30E+06	1.27E+06	1.12E+06	1.18E+06	952670	1.25E+06	1.26E+06
Aldoc	43762.9	42493.5	46703.5	53845.2	46573.3	51273.5	56694.7	51631.9	51568	52652.6	53303.1	46197.6	50570.5	51191.7	55160.3	56731.5
Alg1	4841.43	7404.82	6829.13	8508.01	8352.16	6360.3	6674.54	6876.98	7328.95	6472.28	5581.69	7453.44	6124.88	9250.63	8730.96	7268.96
Alg10b	21809.6	19065.8	18196.4	19034.4	22003.8	17910	19758.3	18729.6	18149.6	19763.1	20289.6	20813.5	21992	24922.9	16560.5	18901.8
Alg11		2126.72	2156.77	2971.99	2137.24		2863.71	2125.62	3075.09			3153.1		2806.54	1955.37
Alg12	4095.48	3572.4	3207.71	3656.11	3899	3371.04	3611.32	3810.31	3922.74	2933.99	3400.89	3850.99	3688.67	4396.9	3445.63	3565.07
Alg13	817.804	720.992	796.163	853.193		843.762	823.902	1091.53	923.24	713.78		1321.19	936.481		632.094	598.101
Alg2	6551.23	6079.88	5192.67	5217.2	5935.15	5777.87	6534.42	6115.66	6277.42	5804.59	5739.24	6538.24	6759.27	5072.87	6065.31	5724.4
Alg3	15221.6	14820.4	14566.9	14106.7	14983.7	14234.1	14159.7	14829.9	15055.7	14168.1	13544.5	15254	13601.4	14344.5	12936	13762.8
Alg5	14602.6	14373.5	12173	13901.1	13720.7	13687.1	13681.4	14829.1	15166.1	14519.3	15335.3	14190.1	13311.6	13649.4	13694.4	12531.3
Alg8	19745.2	21013.3	20208.7	23360.4	18089	20760.2	22238	22595.2	20942.8	17814	22762.6	22379	21050.4	27194.9	18393.2	17587.1
Alg9	12067.1	11400.1	11147.3	11064.8	12169.6	11789.1	12667.1	10837	12467	10377.9	10792.1	12589.1	12050.8	14000.2	11292.2	12549.2
Alkbh1		722.654	656.545		927.992	719.995	757.807		727.551	688.253			319.075			731.562
Alkbh2	505.805	1061.31	969.739	496.93	901.545	503.385	741.302	994.773	887.615	836.191	597.889	950.622	751.534	943.294	619.038	797.145
Alkbh3	11615.1	14949.9	13493.6	13747.1	13764.3	14391.7	13880.4	14291.4	13129	13491.5	13297.7	13443.7	12614.2	11988.6	13989.4	14411.1
Alkbh5	17113.3	16586.6	17283.7	16274.6	18090.8	15454.8	18257.8	16427	17132	16112.2	17750.7	18224.1	16463.7	16120.5	16072.9	17709
Alkbh6	4144.61	4502.53	4090	3724.95	4850.46	4813.74	5129.61	5603.71	5645.66	5292.95	5350.7	5334.8	4784.35	4616.21	5334.7	5420.64
Alkbh7		1580.7	1081.26			1520.43	1463.99	1144.22	1342.66	1674.35	1565.07	1375.53	1202.26	1326.22	1358.37	1305.58
Alkbh8	2000.08	1977.11	1694.51	1760.47		1827.97		1713.73	2398.98	1951.49	1914.05	2301.56	1722.25	1746.54		1721.44
Alox5	2948.25	3224.3	2920.77	3195.23	3080.99	3285.44	3512.37	3340.41	3405.21	3033.46	2950.52	3264.7	3082.39	3262.52	3237.99	3234.46
Alox5ap	44254	34985.9	38454.9	41667.6	41754.3	36859.6	43474.3	42381.9	43870.1	45957.1	43470.6	42004.2	43536.9	40392.1	37140.3	39455.3
Alpk1		916.6	996.388			1212.44	1377.76		1837.08	1499.53	1167.74	1484.61		1068.13	888.736	859.437
Alpl	4091.3	4092.98	3487.54	3350.3	3721.33	3739.14	3362.44	3990.9	3664.71	3946.95	3396.66	3662.5	4459.26	2869.1	2785.06	2819.79
Als2			427.291			32.4641	351.453	333.661				397.72	384.278	420.254
Als2cl	1495.4		1922.49	1937.78	1987.44	2089.04	2303.17	2793.26	1213.34		2312.85	2248.72	2157.25	1622.68	1882.47	2188.84
Alyref	44918.1	45374.7	47128.9	40340.7	43181.3	38444	43169.3	42470.5	43366.2	46937.2	45684.3	45243.6	45943.3	43323	36869.3	44502.6
Amacr	7371.55	6535.21	6342.23	6374.85	6003	6473.05	8120.91	7285.9	7833.34	7377.07	7710.47	6605.87	7790.82	6844.62	7304.51	6479.5
Ambra1	4549.58	4432.9	4474.59	3921.73	4363.22	4053.73	4345.73	2288.29	4107.69	4533.17	3943.6	3911.54	3807.79	3570.92	3183.35	3672.98
Amdhd2	8991.84	10023.6	9826.09	9521.25	9971.5	9461.43	10156.3	10070	10670.7	9656.7	10990.4	9665.19	9691.07	9037.99	9901.28	10364.9
Amfr	18215.8	18848.6	17359.6	18650.2	18182.6	15979.9	20728.1	20509.9	19720.7	18788.9	20561.9	20314	19812	20451.5	17846.4	17098.8
Ammecr1	5720.83	5976.97	5851.21	5782.19	5730.76	5934.63	5949.11	5787.32	6720.9	6553.01	6793.63	6099.85	5900.28	6063.03	4911.86	5705.79
Ammecr1l	3142.82	3213.2	3387.33	3352.32	3578.05	2840.55	3633.96	3075.15	3276.22	2959.61	2785.65	3028.35	3132.85	3528.82	3025.01	2877.33
Amn1	2779.9			2938.54	3137.52	2887.18	3007.84	3420.28	2357.41	1884		3455.74	3504.82	2861	3933.1	3034.65
Ampd2	43496.1	45190.4	49963.3	50594	49411.6	54287.4	49900.6	49217.1	48125.1	48976	47021.1	47103	48500.5	42669.1	52578.6	54545.1
Ampd3		843.772	517.085	748.723	756.48	612.321	895.03	683.075	895.916	1056.6	652.735	632.173	654.307	612.236	912.513	569.692
Anapc1	5561.44	4791.24	4515.43	5254.38	5624.15	5244.26	5235.85	5648.13	5416.73	5297.96	5262.02	5647.12	5577.49	5065.03	4734.59	4559.92
Anapc10	2700.79	2303.62	2383.74	2210.89	2478.34	2230.73	2295.4	2362.82	2002.61	2420.94	2365.1	1591.03	2384.91	2402.51	1983.19	2310.86
Anapc13	3413.94	3396.65	3069.64	3707.42	3038.07	2788.29	3312.27	3828.71	3781.85	3464.21	4622.82	3501.84	4152.71	2537.52	3263.65	2658.07
Anapc2	6246.6	5317.29	6778.79	6404.31	5944.72	5919.52	6338.9	5557.92	6149.29	5173.26	6417.31	5639.06	6257.75	5464.08	6191.99	5458.03
Anapc4	8900.88	9952.68	10050.8	9835.09	9987.53	9227.94	10076.2	9170.94	9776.52	9729.62	8772.12	9525.22	9877.13	9051.06	9786.88	9845.85
Anapc5	12626.1	13372.2	12440.4	11489.8	12281.2	10758.8	12923.9	11881.9	11253.5	11346.6	11399.4	12706	11962.6	11637.4	9930.15	11692.5
Anapc7	2880.44	2388.92	2236.36	2128.98	2442.79	2348.08	2471.41	1959.87	3241.64	2524.2	2336.96	2502.82	2608.59	2430.19	2944.85	2578.76
Angel2	5535.09	4396.14	5726.83	5652.48	5790.75	4918.62	5302.17	6441.13	6330.72	5551.92	6095.7	6116.43	3913.94	4276.86	5605.89	5816.37
Angptl2	846.711	844.396	664.433	608.591	820.624	871.659	864.959	512.853	507.777	855.023	997.763	556.911	789.755	838.401		712.854
Ank2	1188.07	851.728	828.722	761.17	875.111	906.909	877.201	811.076	1080.24	844.505		937.016	861.07	590.641	1106.67	708.773
Ank3		3397.32	4429.68	4678.44	2347.16	4561.85				5304.39	5555.68					4858.2
Ankfy1	27706.7	25451.5	26541.4	27464.1	27622.2	26054.7	25828.7	26707.9	27978.7	27854.3	28549.8	27479.7	25965.1	21390.5	25232.2	24225.5
Ankh	9785.82	8899.83	8039.46	8518.43	8855.43	8191.28	8128.78	8325.63	8167.98	9214.17	8215.96	8722.57	8252.76	8391.35	8851.08	8244.61
Ankle1						706.709	528.941		772.108			906.59				699.076
Ankle2	12978.5	12167.3	12193.3	11244.9	11595	11526.5	12007	11955.8	13064.8	12057.4	12065.7	12679.3	12604	12733.4	11718	11441.3
Ankmy2	4558.56	5925.38	5018.56	5738.53	6114.18	5397.1	5477.1	6182.54	6756.75	5963.98	6046.32	5255.06	6199.99	5435.56	5241.64	4690.01
Ankrd13a	5033.24	5632.04	5255.88	5311.17	5659.67	5554.95	6067.02	5668.68	5894.99	5434.59	5549.78	5926.78	5795.99	5607.14	5591.79	5656.44
Ankrd13c														1605.33
Ankrd17	38803.4	36603.5	40318.3	38031	38821.2	38301.7	36665.2	35770	35698.1	34808.7	35144.8	36480.3	35049	32907.2	35704.4	36479.4
Ankrd27	1116.1	1376.53	1305.4	1079.33	1684.79	1647.12	1485.83	1284.77	1392.29	1272.7	1158.9	1160.59	1567.83	1562.1	1103.97	1296.97
Ankrd28	3415.13	3635.91	3836.31	3442.46	3635.68	3318.85	3590.9	3554.42	2938.76	3581.39	3611.34	3233.6	3434.66	3638.23	3431.37	3649.89
Ankrd33b				926.332	901.517		636.693	576.467	642.418	536.22	1059.65	1724.76	804.614	525.711	1985.27	919.109
Ankrd39	1527.56	1631	1415.89	1890.04	2171.56	1794.22	1717.35	1765.38	1714.26	1622.17	972.497	1488.34	1529.95	1873.88	1525.79	1103.04
Ankrd40	4394.02	4441.98	5013.47	5036.29	5191.57	4034.96	5942.21	5057.09	5161.76	4868.36	5041.28	5967.27	5819.32	5481.67	4438.98	4732.11
Ankrd44	1643.93	1706.96	1444.93	1709.07	1779.62	1685.93	1860.18	1764.59	1691.13	1764.19	1793.72	1762.13	1621.55	1521.89	1672.64	1665.92
Ankrd46	2385.27	2441.53	2135.32	2347.26	2368.56	2287.36	2500.31	2807.77	2823.69	2601.98	2673.15	2810.83	2192.9	2471.91	2051.49	2668.59
Ankrd49	2002.02	2227.09	1833.96	1686.47	2081.94	1999.34	2057.78	1855.23	1773.53	1585.79	1755.88	1690.6	1853.58	1497.21	1728.08	1908.52
Ankrd52	5305.83	4506.09	5208.92	5786.95	5197.88	4713.81	4503.42	5227.92	4931.26	4718.52	4599.32	4799.43	4967.64	4180.78	4999.4	4144.33
Anks1a	5803.77	5721.99	6115.4	6473.15	6209.77	6267.53	6008.27	6539.67	6142.83	7156.58	6507.08	6094.09	7020.85	5958.88	6365.64	5334.27
Ankzf1	5904.88	6627.11	6214.31	5362.81	6816.23	6104.41	6897.86	6546.94	6583.45	6288.22	5916.98	6854.93	6101.05	6690.51	5986.24	6069.75
Anln	2716.69	2832.52	2815.95	3470.26	3152.41	2596.31	3553.11	3553.4	3625.29	3290.46	3369.68	3552.08	3819.51	3652.03	3473.07	3192.22
Ano10	6864.57	6078.01	6141.27	5879.98	6572.33	5244.96	6352.1	6227.7	6710.42	6822.6	6321.28	6945.67	6037.75	6432.65	5554.52	5574.06
Ano6	10219	8850.93	9396.06	7582.98	9416.54	9446.61	8650.26	8581.91	8650.78	8122.34	8717.44	9376.41	8547.58	8103.96	9740.34	8457.24
Ano8	1773.53	1080.92	1751.52	1583.5	1055.01		1525.02	1150.11	1575.47	1226.96	1832.35	1264.03	1321.48	1206.94	1013.64	1112.37
Anp32a	43765.9	40015.8	47935.2	47759	47467.8	50144.9	45748.5	49346.8	48167.4	45340.2	41529.1	47276.4	50164.9	40561.3	49925.9	54647.5
Anp32b	119304	124652	127026	131437	135878	130811	128622	130222	119253	123432	121871	130304	130577	136521	138688	138137
Anp32e	31036.7	36306.2	36099.1	36452.2	35552.3	33515.1	33928.6	37627.4	39231.3	35187	36785.8	38696.2	33568.5	35220.9	36005.6	32262.7
Anpep	16600.6	13773	14418.1	11987.8	13425.7	11993.5	13748.5	13913.1	13920.8	13698.4	13546.1	15361.3	14114	16046.6	14302.7	12655.3
Antkmt	3464.49	3251.31	2664.83	3423.58	3348.63	2782.84	3344.93	4593.6	5115.22	3844.93	3711.46	3518.06	3492.31	2816.11	2663.87	2470.36
Antxr2	8057.24	6507.35	5592.35	6995.05	8115.2	5401.54	7741.64	7871.47	8294.72	7385.22	8670.82	6309.76	6883.98	6930.05	6416.74	6889.84
Anxa1	272143	249778	236533	255759	249981	241387	242562	236811	231963	246623	241340	233946	211915	253875	227148	221682
Anxa11	36644.8	31591.4	31336.7	30532.2	32954.5	29650.9	32511.9	32324.4	34563.4	33326.3	32863.4	34300.8	31865	34350.6	31850.2	29357.7
Anxa2	380130	298062	280192	297705	309139	257514	283866	288294	292074	303460	297518	309500	299000	311826	280768	239510
Anxa3	149985	151277	140505	179382	145623	164921	168226	170413	172690	182415	165609	171877	156678	128744	175040	176171
Anxa4	124393	117661	115908	109281	125621	103946	127574	121979	121546	124299	118329	128486	122306	137680	121433	112641
Anxa5	1.11E+06	795372	1.03E+06	1.21E+06	1.06E+06	1.16E+06	1.05E+06	1.02E+06	1.02E+06	1.18E+06	1.16E+06	989761	994298	912482	1.01E+06	1.06E+06
Anxa6	37383.3	28308	29328.6	31849.1	32360.2	26557.8	28485.1	29912.3	28926.8	29699.3	30752	32022	30197.4	31496.1	29470.2	27058.3
Anxa7	84961.7	71795.2	79785.1	80285.1	86381.5	85605.7	74153.8	70642	70537.3	73290.2	74550.1	76751.7	71498.8	68383.6	74314.5	77266.8
Aopep	1821.89		2302.69	2122.05	2258.7	2622.07	1665.39	2088.63	1738.62	1900.73	1979.39	2410.11	1579.67	1949.8	1868.36	2240.34
Ap1b1	31177	30491	31605.5	31025.2	31370.6	31605.7	29799.1	30489.5	32168.8	31755.5	30467.2	29612.9	29802.1	30517.6	30613.4	30262.8
Ap1g1	38133.4	26141.8	34631.4	37392.6	35638.2	36207.5	32411.4	34018.3	32248.1	36300.6	36711.9	35040.2	37048.4	29690.8	36530.1	30752
Ap1g2	23563.8	20580.6	21206.4	22379.4	22592.8	21724.4	23264.4	26393.2	20523.4	20729.3	23246.6	20746.8	23466.8	17740.5	22188.1	22126.9
Ap1m1	18463.7	20891.2	20836.9	16270.4	18347.8	18950.1	19200.1	18366.4	18450.5	17047.4	18782.1	17409	18567.7	17696.4	18039.5	19123.2
Ap1s1	15137.7	10509.3	13591.3	16702.8	14098.5	16024.9	11175.6	14046.6	14941.2	15376.6	16049.7	13573.8	14577.1	10470.6	12753.3	14627.8
Ap1s2	2720.39		2349.72	3119.09	2518.07		2011.55		1651.79			1374.12	2468.48	2266.31	2675.52
Ap1s3	4810.74	4988.83	4726.22	6039.48	4777.46	4115.35	4792.86	4334.02	4867.29	4874.82	5293.32	4153.63	5860.81	5474.53	4193.91	4633.46
Ap2a1	50253.6	47714.2	46682.2	46721.3	46583.7	47467.3	48841.5	47166	46186.6	47438.6	47720.4	49955.5	49657.7	48090.6	49303.7	48808.6
Ap2a2	23045.9	24395.1	22893.7	22143	23983.7	22438.3	23933.9	21697.4	22985.4	21897.5	21431.4	25029.7	23997.4	24642.2	23900.2	23395.5
Ap2b1	57758.2	56186.7	52045.7	57053.2	53670.5	53837	54506.2	53270.2	53888.3	57665.9	56876.6	53691.3	56462.1	47028	51914.1	52802.4
Ap2m1	49598.5	40563.6	43063.5	43850.6	44216.7	46199.9	45348.9	45165.3	46033.7	45275.9	48507.8	43961.8	45963.5	38387	42139.6	42502.6
Ap2s1	60253.4	47119.1	56478.6	56141	52182.1	60052.8	58111.5	59972.9	58967.2	63892.5	63497.8	59850.9	53945	43550	51925.8	55949
Ap3b1	20526.6	20313.2	20982.3	20301.3	20759.6	20333.8	21175.7	20871.9	21249.6	19503.7	20184.5	20152.6	20336.1	21285.4	21058.8	20711.7
Ap3d1	17235.1	16903.1	17239.7	16207.9	18660.8	17380	17360.6	17879.6	17538.2	18322.7	17378.4	17155.4	17575.5	16206.4	18971.6	17998
Ap3m1	12014.2	11265.2	11604.3	11964.3	11939.3	11734.9	13019.9	12193.6	11863.4	11568.3	11288.6	11439.2	11783.5	10992.1	11610.6	12463.9
Ap3s1	6987.98	7915.2	7870.44	6799.36	8470.23	7195.1	7202.33	7874.81	7480.17	5779.1	7717.28	6928.44	6981.59	7892.73	6614.04	8442.2
Ap3s2	7182.78	8003.81	7410.89	7439.74	7726.96	7290.22	6091.72	6938.73	7303.71	6990.82	6970.97	7089.19	6593.3	6466.55	6329.77	7048.69
Ap4b1	1517.19	1866.87	1701.56	1689.44		1433.06	2234	1868.95	1720.2	2199	1522.07	1723.31	1212.38	1559.39	1843.23	1646.55
Ap4e1	2803.37	3600.39	3237.18	3252.78	3077.01	3529.85	2895.98	3021.86	3136.56	2990.6	3560.93	3051.43	3179.5	2773.01	2892.59	2969.5
Ap4m1	1984.78	1974.86	1989.5	2010.08	1956.46	2029.02	1803.29	2098.31	2188.12	2181.93	2380.21	2149.46	1894.37	2258.08	2149.74	1540.95
Ap4s1	2590.87	2986.47	2711.17	3786.93	3092.27	2936.06	3206.78	3822.87	2568.36	3609.79	3162.72	2567.2	3420.4	3147.26	4204.92	3211.95
Ap5b1	5988.47	5576.58	5969.37	5929.29	6441.49	5677.83	6087.54	6343.61	6190.68	6872.39	6537.15	6874.96	6339.77	6092.96	7137.19	5443.79
Ap5m1	3303.77	1963.09	3698.44	4925.23	2651.39	3166.65	2506.39	3806.83	2822.78	4367.29	3976.56	3297.08	3315.07	2027.17	4092.58	3643.27
Ap5z1	3298.43	2800.31	3173.16	3170.08	2767.69	2629.72	3540.75	3039.95	3624.63	3227.91	3284.1	3216.64	3707.61	3266.3	3155.32	3364.98
Apaf1	5723.6	5258.61	5473.56	6174.22	5858.35	5973.39	5805.06	5092.4	5682.54	5569.7	5554.75	6130.44	5426.04	5161.93	5889.58	6081.74
Apbb1ip	31248.8	31286.1	35950.1	37767.5	36356.2	40610.4	30308.8	29436	31776.7	31431.6	31216.8	30812.8	29650.9	31211.6	33462.4	36961.8
Apbb2	6109.67	5955.5	5698.65	5989.82	5743.73	5661.9	6241.99	5795.21	6373.58	5855.43	5495.49	6233.45	5313.86	5933.93	5788.47	6520
Apeh	18536.7	14982.8	18214.1	21711.6	20286.7	23469.7	19283.1	22948.9	23392.1	22354.6	24330.7	22002.3	21564.9	15218.2	24351.4	19889.9
Apex1	89931.7	92425.4	95588.4	97324.2	91675.9	92447.7	104665	94511.1	90853.6	96885.9	88647.3	93346.6	91331.6	108450	98038.9	97598.2
Apex2	484.612		626.663	348.845				775.728		555.977				908.277	674.646	340.055
Aph1a	7498.53	6423.41	6433.54	6120.14	8017.54	5762.79	7250.8	6472.15	6755.67	6647.45	5966.4	7327.34	6516.89	7602.24	7336.36	6897.53
Api5	121495	114553	119575	135416	120960	123991	116212	126101	123027	125412	124967	124897	123140	110507	127754	127640
Apip	6614.43	6708.79	6745.34	7798.85	7049.85	7771.59	7799.14	7854.87	7085.73	6795.21	7668.8	7863.63	7467.98	6598.58	7941.62	8045.3
Aplf	1805.72	2325.48	2079.1	2019.11	2478.89		2544.44	2100.94	2712.72	2389.4	2633.7	2283.9	2577.88	3032.04		1904.86
Apmap	24412.1	20132.2	22495.2	23306	19674.5	21964.3	22057.3	22283.6	22643.8	22566.2	23433.3	22213.7	22494.2	21994.6	22206.7	22284.4
Apoa1	173017	118253	217220	323498	248624	266854	209042	242481	254138	257374	244235	182755	161869	181693	246018	152049
Apob	8235.97	8695.92	13926.3	16949.1	12635	16622.7	9344.81	8134.18	8710.65	8986.11	9777.02	10341.9	8251.84	9612.49	14634.8	13005.5
Apobec1	5059.69	4765.27	4576.33	4690.37	5333.11	3748.8	5345.8	4912.97	4906.62	5292.65	5305.66	4798.83	5318.48	4813.8	5195.14	4964.63
Apobec3	9481.59	8902.25	11140.6	10087.9	10752.3	10651.8	9971.31	10373.7	10327.2	10997.4	11011.5	10379.6	10191.9	8334.86	10920.6	10344.4
Apobr	32972.9	37880.2	33654.4	30840.2	31808.6	32431.7	39715.8	36975.3	36760.2	33965.7	34028.6	35267.8	35616	37919.8	32492.9	34094.6
Apoh	13970.1	12832.4	9834.34	11356.5	11322.5	9643.62	11204	11085.5	13621.2	11004.6	12169.3	12738.6	10739	8371.62	11214.2	9349.37
Apoo	15151.2	14283.4	13068.4	13336.5	14371.2	12616.8	14791.2	14263	14441.5	13394.1	11083.9	14556.2	13695.2	20696.7	11538.8	14178.4
Apool	18776.9	20367.7	18176.2	18507.6	20726.3	17410.9	20883.1	20674.2	19858.9	19313.4	18134.1	21309	19889.7	31865.4	18320.8	17881.2
App	6117.92	6704.75	5463.8	4720.76	5526.15	4922.15	4692.25	4592.62	4785.68	3658.07	3887.49	4999.03	4036.27	4906.19	4022.09	4211.45
Appbp2	2031.85	1668.56			1500.38	1575.73	1705.32	1215.29	1465.7			1927.44	1446.1		1705.59	1422.72
Appl1	16528.3	15327.3	17423.8	17182.2	16896.9	18062.1	18197.4	17918.9	16970	17681.1	18036	16743.7	17254.1	15654.8	17698.1	18701
Appl2	6171.73	8443.22	8281.39	8436.19	9025.67	7743.57	8722.97	8545.67	7878.42	7833.78	8715.4	7987.34	8890.08	7721.72	8401.38	8283.89
Aprt	205045	194865	205551	268303	189899	249174	173046	213233	231428	211954	227386	203642	235655	151126	209772	201134
Aptx	4364.11	3770.1	4013.15	4065.05	5373.12	3835.26	4610.67	4446.59	4176.41	4811.19	3656.3	3609.55	4238.39	3681.31	4093.4	4224.57
Aqr	30443.8	28714.8	30215.2	29497.3	29815.3	29180	27844.6	29966.4	29136.7	28891.7	29789.4	30058.7	29194.3	26049.3	26724.8	27121.1
Araf	5924.16	6796.75	7358.66	6410.46	7236.87	6478.87	6764.97	6544.05	6677.46	6750.48	6255.68	6556.69	6505.25	7037.46	6986.83	6812.47
Arap1	28066.4	28860.5	28968.5	27996	27880.7	28922.6	28371.6	27328.1	27781.9	26433.3	26720.9	27547.7	28696.6	28754	26741.5	27659.7
Arap3	4403.79	4019.67	4260.05	3552.06	4412.29	4008.15	4422.11	4369.31	4127.38	4105.74	4010.45	4497.81	4955.71	4099.7	3961.9	3658.76
Arcn1	55146.2	51745.7	55549.3	58549.4	55293.3	60756.2	54635.7	56929.4	58169.4	58000.6	59762.6	55638.3	58163.4	51544.8	60935.6	57071.4
Arf1	645.065	1161.51	1144.64	1308.73	1422.38	810.511		978.942		938.487	899.333	1318.73	1381.05	1708.74	2016.28	1175.43
Arf2	3472.64	3126.81	3996.73	3092.26	4537.22	3805.93	3544.74	3796.04	4229.87	2960.32	4273.19	4259.58	3176.16	2524.42	3029.17	2709.63
Arf4	53412.6	46176.8	50554	70664.6	55365.8	59826.4	47538.7	60776.9	64319.9	64410.9	69899.3	61695.8	64080.5	59189.4	66784.6	63315.1
Arf5	34777.7	37689.6	38376	37720.5	36223.6	41935.5	43235.4	40457.6	39396.3	39122.6	39503.6	38633.1	42237.8	36691.1	41836.5	44510.8
Arf6	42086.1	34524.1	37493	42977.4	38772.5	45291.7	36457.5	40098.7	39333.9	43087.5	44954.9	37487.1	38796.3	31054.4	38236.5	38158.2
Arfgap1	8765.29	9512	9594.25	8779.9	9492.96	9026.93	9791.21	9882.11	10727.2	9214.57	9912.82	9446.07	8985.44	10061.4	9822.1	8807.94
Arfgap2	12653.4	13612.1	13452.9	13987.3	13057.4	14068.9	14261.6	14438.8	14486.5	15202.7	14734.1	13826.6	14213.8	13670.1	14605.7	14693.1
Arfgap3	2307.08	3048.58	2803.65	2565.25	2842.67	2744.07	3553.49	3450.08	3236.08	3021.98	2857.24	2812.34	2919.57	3043.41	3055.64	2957.63
Arfgef1	59101.4	65812.8	62485.1	62128.8	64871.2	64094.2	66746.1	63317.2	60757.5	57309.5	64823.1	63449.5	59625.5	61492	61891	65914.5
Arfgef2	9827.03	10738.4	10963	10834.2	10703.4	10921	11112.9	10574.5	11486.5	9615.15	11060.8	10353.3	10874.2	10042.7	11099.5	10889.4
Arfgef3	4747.58	5055.86	4790.84	4382.16	5240.94	4927.28	5014.95	5189.65	5305.18	4705.36	4774.03	5109.44	5018.37	4838.57	5189.99	4685.64
Arfip2	6545.56	8576.04	8001.5	7643.71	8060.61	7757.31	8233.93	8554.36	8740.78	8382.92	8428.14	8667.99	7923.3	6697.66	8416.74	8172.88
Arfrp1	10497.1	7932.53	8486.89	8990.96	9956.7	8654.31	9286.37	8629.2	8644.95	9768.39	9719.16	9255.38	8418.32	11763.3	8987.27	9124.28
Arg1	1963.1	2199.83	2386.53
Arg2	2705.64	2884.81	2347.8	2119.19	3514.1	1951.58	2009.41	2408.94	1337.4	2845.67	1925.91	2543.72	2811.29	3162.58	2343.15	2867.71
Arglu1	18041.6	10832.3	15683.6	19078.9	14607.3	18072.9	14163.9	15492.7	16125.6	16010.6	16063.5	16931.5	16398.2	14413.1	14286.2	12807.5
Arhgap1	27515.7	30012.6	32202.5	31932.2	30686.9	31987.5	32855.4	31497.4	31679.2	30621.4	32005	28360.2	31590.3	31593	29220	33371.8
Arhgap10	6992.22	7003.61	7612.27	5930.92	8024.45	7151.54	8176.17	6448.41	5784.72	6973.37	6545.28	6753.56	6728.14	7021.71	6852.88	7292.46
Arhgap11a		402.172	328.424	249.604		182.062		517.385	234.059					440.267	510.349
Arhgap12	2437.37	2339.74	2688.43	2608.32	3020.35	2274.65	2621.9	2518.49	2630.74	2481.87	2386.08	2745.88	2303.18	2471.71	2751.75	2483.46
Arhgap17	19229.3	21064.1	21541.6	19070.3	20324.2	21943.2	21599.1	21154.9	20690.7	19882.9	20954.5	20025.4	21038.2	22716.5	20729.7	21843.2
Arhgap18	3520.39	3991.12	3792.13	3873.01	3762.74	3885.14	4018.21	3925.73	3532.77	3988.38	3673.72	3688.21	3755.4	3837.36	3799.69	3663.04
Arhgap21	1170.1	1531.69	1414.81	1463.47	1521.65	1195.23	1392.91	1589.33	1499.27	1188.03	988.114	1215.26	1313.36	1727.5	1272.5	1541.8
Arhgap22	5824.1	6155.59	6311.12	7380.84	5046.56	6878.82	5831.85	6316.89	6494.04	6486.48	4903.34	6832.17	6402.9	5068.04	7334.68	6078.45
Arhgap24				1180.36			803.899			993.758		1064.57	803.548			1177.15
Arhgap25	28782.5	30417.6	33594.5	32662.4	32791	33483.8	37596.6	34628.9	33538	34058.8	34059	33328.3	33102	33066.4	36194.2	39050.5
Arhgap27	5279.47	5442.64	5671.68	5403.6	6053.03	5975.54	6513.9	5808.62	6064.64	5395.92	5991.43	6449.98	6111.49	6201.49	6135.03	5872.79
Arhgap29	12665.6	11927.2	11215.8	12435.8	12135.7	12185.4	11368.5	12882.2	12524.2	12705.1	11927.9	12087	12839.1	8854.9	12736.9	11113.8
Arhgap30	15129.3	15452	15747.7	14465.5	15830.3	13569.1	15341.8	16310.2	15591.6	15816.7	15495.7	16194.7	16173.2	13684	16472.4	14654.5
Arhgap31	3401.67	3840.29	3884.54	3310.89	3502.85	2661.17	3105.93	3400.28	3666.45	3565.6	3837.1	3842.49	3249.77	3231.93	3700.53	3396.76
Arhgap44	3138.3	1139.1	2561.81	3235.68	2367.43	3103.83			3408.88		995.484		2112.3		2643.54
Arhgap45	16142.8	14818.2	16497.4	16703.5	16882	17316.3	17118.7	16315.9	16508.8	17038.6	16589.8	16661.1	16637.7	17258.6	17314.9	17622.7
Arhgap5	6671.35	6811.97	7530.1	6475.24	7337.1	6659.03	6325.46	7159.18	7211.52	6309.83	6784.27	6655.74	7004.49	6406.01	6630.44	6552.69
Arhgdia	590778	608478	663322	736574	660041	696782	694656	661905	674028	700680	657072	635661	654824	570039	717234	762935
Arhgdib	175037	167355	203952	227971	227712	197652	217797	201802	186146	176227	192025	159996	189472	178668	198473	210274
Arhgef1	30815.9	33347.4	34226.4	32935.8	34653.8	32603.6	34625.6	33227.8	33986.9	31301.3	32121.2	35172.4	32680.7	31661.9	35924.4	35496.8
Arhgef10l	5343.66	5242.5	5611.71	4899.99	5714.93	5469.29	5000.22	4878.57	4813.3	4941.71	4881.09	5195.73	4471.02	5354.19	6001.52	5224.24
Arhgef2	46618.7	44686	45964.9	44152.1	45868.8	46125.9	46203.7	46105.5	46463.7	46684.2	46787.9	45469.8	45545.7	46279.4	46066.9	44096
Arhgef39
Arhgef40	4135.42	3809.54	4600.6	4021.27	3930.22	4244.31	4051.7	4560.39	4515.41	4529.28	4484.05	4874.61	4201.84	3347.1	3060.69	3335.98
Arhgef6	13481.4	13393.6	13609	13464.9	14316.9	14169.8	12788.1	14656.1	13420.3	13028.9	13067.1	13303.1	14454.3	13848.4	13472.9	12570.9
Arhgef7	13830.4	13424.9	13348	12227.2	12465.5	13242.7	12103.9	12679.2	13275.4	12238.4	13235	12812	12926.9	11894.4	13207.6	12486.7
Arid1a	8517.14	9201.3	8934.76	8546.4	8756.22	8643.1	9205.87	9215.35	8893.31	8126.16	9109.38	8517.12	9114.29	10054.1	8495.5	9363.25
Arid1b	4663.42	5199.07	4937.34	4817.15	4944.8	4167.06	5092.34	5099.23	4510.78	5270.62	5505.13	5468.09	4619.62	4638.8	4369.71	4327.38
Arid2	4596.38	3575.11	4067.71	3902.85	3543.69	3295.03	3670.93	4089.35	3961.54	3819.06	4199.8	3797.56	4034.52	4556	3713.83	3557.93
Arid3a	26650.9	29192.5	27105.3	26173.8	25620.3	25714.9	28492.4	26569.8	25970.7	25174.7	23913.8	25327.6	23807.9	32518.2	26201.3	29479.3
Arid4a	1524.33	1930.88	1743.37	1409.95	1691.51	1556.21	1742.79	1370.79	1703.21	1663.68	1463.98	1984.99	1784.76	2099.69	1570.27	1510.87
Arid4b	4621.09	5212.96	4745.31	4254.17	4428.3	4070.58	4285.86	4755.33	4754	4208.32	4676.25	4740.4	4329.37	5627.26	4523.26	4818.14
Arid5b	2596.95		2480.86	2410.17	2734.09	2074.89	2607.93	2195.13	3408.6		2035.78	2715.05	2626.04	1950.83	2633.23
Arih1	13474.8	13194.3	14661.8	14585.4	14618.6	16119.6	14227.1	12788	13710.5	13178.9	13086.5	14301.8	13963.5	12132.8	14727.6	15750.1
Arih2	8193.11	8290.99	8046.83	7388.26	8860.64	7835.08	8463.35	8744.53	8349.79	8923.3	9655.51	8798.5	8226.45	6871.51	8195.48	7501.79
Arl1	78809.5	72439	80423.5	86808.3	81975.4	87134.4	78563.2	87141.4	80541.3	82609.1	87980.1	78202.6	80273.2	65750.6	69459.4	78286.8
Arl11	5380.69	5256.57	5835.18	6253.22	6287.65	6296.37	5951.32	5712.41	5864.99	5628.61	5863.52	5875.11	5185.74	6170.12	6195.03	6407.68
Arl15						1297.39					1340.82				1706.67
Arl2	19602.2	20687.1	20701.6	22980.7	23439	22831.4	21048.3	22148.8	23193.9	23318.3	22683.7	21737	23229.5	15980.8	24021.3	21865.9
Arl3	42437.7	49665.8	50253.2	53776	51458.5	51572.8	55695.8	51876.4	51022.8	54449.4	52493.3	52412.5	50730.5	52156.5	59900.6	53916.9
Arl6	2689.07	2596.94	2707.91	3115.02	3108.94	3041.47	3421.71	3533.91	3262.56	3208.65	3170.72	3417.97	2780.89	2873.2	3534.86	3122.62
Arl6ip1	6025.63	4284.67	3061.71	12930	6540.82	10452	4493.48	7311.36	9839.72	11527.9	11889.7	9832.88	9261.81	7138.7	7639.16	4889.74
Arl6ip4	4402.16	4924.33	3980.53	4236.73	3967.22	4224.05	4107.87	3870.43	3185.34	4187.4	4674.5	4208.49	3701.77	4216.57	3708.41	4090.73
Arl6ip5	43903	27886.2	43672.2	46162.5	35783.5	45466.2	45183.1	40794.3	42403.7	43663.2	43056.1	42032	45698.6	24747.2	44511.2	48545.8
Arl8a	19532.9	15621.9	15603.8	20543.6	22011.7	19647.3	14083.9	34277.7	22300.1	24086.1	34917	22899.5	26072.4	6377.2	21967.1	16311.8
Arl8b	54681.1	45347.7	48606.3	51925.8	51589	47981.8	57555.7	66546.8	65953.4	65711.8	60034.2	57025.9	61811.9	40963.6	61458.5	61335.7
Armc1	17593.9	14814.3	16731.9	19744.1	17775.4	18550.7	19697.6	21108.7	19919	19706	20689.5	21008.6	18240.7	14642	19569	18069.3
Armc10	13626.2	11983.2	12263.5	12940.3	12742	12026.7	12693.7	12913.1	13265.5	12471.5	12110	13072.4	12503.2	11943.6	12226.1	11455.3
Armc6	6897.46	7798.6	7319.95	7338.17	7223.07	7451.26	7147.41	7522.57	7740.9	7453.56	7150.64	7299.22	7159.47	6251.01	7220.26	6975.65
Armc8	5363.69	6209.35	5884.48	5604.43	5688.34	5569.5	5707.61	5797.78	6283.42	5070.05	5835.29	5756.45	5311.89	6042.9	5200.14	6027.4
Armh3	2490.64	2008.01	2375.91	2330.35	2288.37	1931.37	2629.29	2490.97	2420.62	2018.42	2220.31	2314.97	2433.22	1836.07	2697.68	2536.51
Armt1	4544.93	3816.02	4337.12	4527.26	4642.77	5711.6	4447.74	5310.07	5244.71	4351.75	5257.06	4820.99	4799.87	3814.89	4661.58	4683.89
Arnt	2502.84	3027.14	2872.14	3338.74	3169.97	3391.99	3093.73	3421.35	3509.67	3281.04	3144.5	3253.35	3352.8	3390.67	3493.63	3197.49
Arpc1a	7395.56	6083.84	7263.09	7656.9	7694.59	8109.92	7006.29	6987.36	7790.46	8794.23	7641.76	7150.16	6561.58	5375.03	6314.02	6763.38
Arpc1b	99219.7	75008.7	99610.3	106105	99065.9	105142	96928.3	98891	93442.3	99406.3	102745	98530.6	97083.2	79300.7	102123	103003
Arpc2	179542	130742	158691	185131	162719	184755	166981	177629	154812	183672	185642	155129	174664	135816	167661	179038
Arpc3	130325	98965.7	118114	125214	122792	142294	123704	112664	111623	124492	124373	113640	117941	99604.3	126187	137542
Arpc4	338312	245717	277924	333164	298863	316916	305166	308176	277745	321110	320745	299317	308821	281034	346272	302622
Arpc5	152289	153086	169652	156948	160257	155541	163231	154800	161951	151616	141988	156798	158573	121501	165921	178122
Arpc5l	52610.8	53471.6	50905.4	58363.3	56302.8	53843.7	59467.7	58512	63563.5	61740	55014.9	60222.8	57051.1	56017.1	62911.3	52949.8
Arpin	7530.45	8640.77	8124.68	8823.94	8225.75	8690.76	8574.82	8491.25	8431.58	8613.37	8170.29	8558.79	8039.46	7750.05	9162.13	9267.64
Arpp19	6609.62	5773.74	6123.22	9042.58	6764.2	7803.3	5240.55	7601.25	8022.63	7484	6008.66	7596.52	7028.61	9293.91	7341.26	6637.67
Arr3	13308.3			12439.8	13450.2			15895			13776.4			14078.2		16811.5
Arrb1	13713.8	14823.5	14255.7	16690	14889.4	15292	15295.8	16575.4	16161.5	15216.7	16497.8	16669.7	15697.9	15511.1	16805.2	16548.3
Arrb2	11696.1	12276.5	12378.9	12492.7	13132.6	11349.7	11770.2	11431.8	11542.4	11244	11396.8	12062.3	10689	12190	12114.6	11546.4
Arrdc1	3310.77	3002.91	2926.4	2723.82	3053.94	2607.08	3275.99	3279.29	3496.4	3101.85	3377.2	3203.47	3428.85	3034.8	2845.66	2396.74
Arrdc3		98309.2				150133	144321	134128				142786	151661			134716
Arsa	621.768	916.143	937.886	975.2		997.166	1143.1	1216.26	1145.71	1179.9	1007.09	1231.95	923.99	831.261	1032.44	1358.36
Arsb	37602.9	37886.4	34202.8	43797.8	35501.4	34728.9	42866.3	42230.8	43306.3	43430.1	42245.6	45438.1	41104.5	37704.2	43427.6	44000.4
As3mt	9938.93	11936.4	11659.5	10390.1	10824	11278.4	11974.6	12098.8	11386.7	10838.4	11089	11073.5	11457.2	11829.7	11880.9	12152.3
Asah1	34700.5	32786	30593.7	33330.1	28202.6	31757.5	35189.6	36751	37658.3	36320.1	36820.7	35555.2	36289.2	32804.6	35553.5	36361.7
Asap1	4355.21	4908.25	4879.54	4398.42	4917.91	4662.58	4652.13	4808.66	5019.76	5031.09	4921.36	4846.02	4145.75	4687	5720.69	4544.43
Asb6	5599.94	7087.27	5660.85	5583.84	6012.63	5746.59	6081.03	5809.6	5486	4635.05	5033.03	5479.17	5554.23	6235.64	5490.76	6042.27
Ascc1	7121.03	6107.47	6961.57	6381.79	6357.88	6379.1	6467	6690.02	6796.84	6452.78	6314	7034.95	6442.04	5403.22	6032.54	6344.2
Ascc2	12878.7	10332.4	10567.5	10190.2	9790.37	10876.1	10937.8	10635.7	10451.6	10010.3	10244.2	9092.36	11023.6	9092.34	8849.47	9532.67
Ascc3	31893.2	30757.4	29920.3	26620.2	29247.2	26838	28408.7	28952.7	29977.1	27942.8	29071.7	30069.7	29812	23188.1	24657.6	23014
Asf1a	2585.22	3340.28	2062.27	2491	2599.54	2167.97	2394.8	2426.34	2770.66	2281.66	2183.29	2369.81	2559.94	2234.73	2486.63	2249.67
Asf1b	2158.34	2315.02	2808.48	2362.86	2139.55	1637.3	2945.74	2327.19	1815.47	2737.9	2390.5	2530.45	2189.9	2539.29	2404.87	2351.01
Ash1l	858.097	994.347	1270.06	1418.34	1806.84	1228.92	1777.36			1396.03		1569.02	1960.2		2096.87
Ash2l	7827.71	10513.5	9353.8	9087.1	9759.36	9126.19	9574.91	9716.93	10017.4	8889.92	9400.54	10370.5	9771.82	9015.5	9247.85	9767.48
Asl	13341.2	13574.7	14871.5	15609.2	14148.5	15657	15912.3	16020.4	15388.6	16214.8	15443	15740.6	15899.1	13280	16580.4	16336.4
Asns	84480.6	74449.2	85314.5	89205.3	87812.2	98017.2	86487.2	84655.4	83365.9	94144.9	90570.2	82364.5	91899.4	75430	91536.9	88030.8
Asnsd1	7168.33	7969.15	8805.45	9053.54	6295.1	8135.98	8152.52	7826.86	8322.76	8151.69	6626.88	6797.78	7610.75	7183.06	8330.51	8342.19
Asph	208436	181209	186421	196023	179997	190152	192258	190812	185296	201032	193629	189143	197663	184795	184616	191416
Aspn	435.075	625.951	571.45	756.408	549.001	954.254	604.165			441.379		339.465	595.106	349.7	1164.64	580.973
Aspscr1	7485.51	7553.3	6985.77	7896.23	7280.03	6874.35	8291.17	8220.21	7752.84	7665.88	8051.13	7596.53	7753.13	6826.36	7511.43	7696.7
Asrgl1	13677.2	14563.8	14811.8	16688	14987.2	14436	16090.7	15908.5	15362.7	15589.6	15002.3	15329.1	16342.7	15101.4	15132.1	15861.7
Ass1	1558.15	2102.43	1733.27						1503.17					4912.39
Aste1	1395.11	1579.79				900.99	1163.85	1224.28	1294.82				1470.45	1440.74	1259.04
Asxl2	2288.79	2449.04	2473.88	2402.09	2791.2	1930.95	2243.4	2376.73	2357.6	2573.12	2730.92	2535.08	2338.87	2619	2253.99	2305.29
Atad1	16788.3	17436.2	17688.7	15079.6	17792.5	14978.2	15118.1	14766.1	14819.4	15918.4	14309.6	17550.9	16269.3	19527.6	15430.5	14161.7
Atad2	7289.28	6303.81	6553.93	5440.13	7227.25	6455.82	6800.61	6838.18	5863.78	6794.84	5865.4	7264.52	6896.39	7558.25	5926.09	5584.75
Atad3	28632.6	27369.6	27765.1	25699.3	29435.3	23890.4	25634.9	24894.6	26181.9	24669.4	25881.8	29315.2	27857.5	30106.4	26441.3	24386.6
Atad5	1398.68	1452.35	1457.56	902.768	1319.62	1259.98	1241.45	1094.95	1083.07	1033.77	1243.43	1284.95	1189.56	1615.76	1708.53	1395.21
Ate1	4964.49	6185.44	5683.76	5324.29	5639.75	5311.43	5277.6	5639.03	5622.85	5065.25	5082.3	4992.52	4795.46	5230.08	5534.27	5664.85
Atf2	2813.78	3103.26	3010.59	2432.84	2360.74	2633.41	3400.85	2738.63	2451.88	2639.29	2530.09	3170.3	2521.17	4218.26	2808.95	2438.95
Atf3	16984.8	11694.1	16200	17614.3	16557.2	16232.6	13835.3	17270.9	17318.1	16542.7	16330.1	16118.8	16378.7	10536.5	13253.9	13396.5
Atf6
Atf6b	938.214	1391.61	1230.59	1016.33	1317.68	1356.55	1124.17	1080.53	1254.48	963.333	936.711	1216.54		673.22	727.498	667.786
Atf7	2168.66	2407.69	1458.19	1828.5	1338.31	1353.85	1803.07	1612.8	2178.39	1875.12	1876.61	2252.18	2101.5	2100.12	1978.79	1684.2
Atf7ip	2531.51	3092.07	2831.08	2061.86	2690.38	2201.61	2835.41	2206.01	2497.29	2055.24	2135.51	2727.57	1945.86	3584.66	2969.18	2620.84
Atg101	4270.07	8151.27	3705.92	4458.76	4820.55	3991.96	4409	3839.87	4822.79	5849.11	3822.5	5441.43	3962.07	4254.03	4495.49	4094.76
Atg13	6565.33	7732.87	7056.79	6834.3	6675.97	7042.82	7583.09	8466.86	7946.94	7343.45	6921.26	7283.07	7150.34	7517.46	7351.17	6896.97
Atg16l1	5510.59	5637.23	5945.58	5714.51	6283.35	5870.89	5989.51	5561.35	5958.84	5915.82	6238.55	6448.64	5214.16	5353.38	6553.25	5920.11
Atg16l2			1586.56		1793.38		1324.67				1622.34	1196.64
Atg2a	2391.35	2243.2	2271.52	2334.16	2123.76	2234.8	2239.24	1933.91	2190.81	1954.25	2197.06	2593.6	1880.55	2283.91	2465.1	2226.9
Atg2b	9502.51	9205.14	10363.8	9162.57	10528.4	9834.4	10516.8	9743.32	10040.1	9731.64	10280.4	9733.33	9661.46	9195.67	10326.4	9620.6
Atg3	19193.1	21036.6	22439.3	22169.2	22631.5	20685.6	23272.1	23878.4	23886.3	23677.2	24287.6	21929.3	22024.8	21561	25489.1	21994.8
Atg4a	506.915	550.726			590.966	531.446		746.985		714.176	535.866	800.221	1132.09	459.15	256.521	587.987
Atg4b	2645.73	3033.5	2757.47	2514.04	3078.61	3088.58	3089.45	2832.42	3134.93	2890.06	2863.19	2997.3	2921.71	2702.45	2722.71	2515.68
Atg4c	981.825	542.753	733.106	796.1	772.511	901.58	897.702	697.451	981.131	924.107		848.917	637.079		830.574	972.524
Atg5	4434.89	5054.59	4791.89	3939.06	3885.98	4230.7	5015.34	4550.89	4962.5	4208.04	4527.5	5076.57	4181.92	5123	5047.14	4714.29
Atg7	22206.4	22525.8	26690.7	26247.3	24614.1	27815.4	26453.3	27041.4	26048.4	27901.6	26386.8	26281.4	27072.5	20646.4	28559.2	27546
Atg9a	2024.03	2407.21	2029.91	1999.45	1951.35	2407.88	1643.56	1428.49	2054.9	1962.7	2034.4	1891.11	2032.44	1744.65		2056.73
Atic	85593.9	88822.7	93399.2	99024.4	98021.5	104785	102778	99980.8	97457.6	104171	103601	96542.4	100740	93871.9	109002	106990
Atl2	11180.8	11789.6	11196.1	11794.5	11151.4	11253.7	12897.2	13656.2	13400.7	12984.5	11266.2	12712.9	12831.6	11013.6	12094.5	12086.4
Atl3	19450.6	18128.2	17757	19631.8	17828.6	17695.9	18905.5	20169.1	20038	20988.3	20307	18839.7	19159.2	17811.7	20181.4	18449.9
Atm	3581.82	3717.24	3660.02	3891.92	3736.09	3446.27	3737.6	3634.77	3678.62	3237	3763.41	3759.77	3763.59	3536.92	3533.03	3488.8
Atn1	3927.63	4388.36	3984.34	3376.32	3872.23	3371.17	4009.41	3622.33	4018.77	3537.64	3557.5	3637.31	3561.75	3771.2	3303.68	3645.77
Atox1	37442.1	48515.5	43839.4	52334.2	48525.4	46871	51341.1	52286	46047.4	48502.1	49607.8	46249.1	43305	39043.6	43739.7	48997.1
Atp11b	2197.87	2166.48	2472.97	2254.13	2252.48	1808.16	1991.02	2210.12	2078.03	2190.56	2372.73	1960.42	2182.84	1863.39	1900.24	1883.81
Atp11c	4306.83	4473.78	3947.96	3738.14	5211.89	3719.38	4061.85	3760.17	4078.33	3429.6	4386.15	3854.58	3723.18	4317.1	4181.03	3866.26
Atp13a1	31482.8	26796.1	29838.4	28356.3	29162.4	27330.2	27147.4	28125.6	27975.3	27832.5	26823.3	29180.4	27094	31246.4	27181.3	26786.2
Atp13a2	2743.21	1965.23	2367.31	2138.36	2302.02	2848.87	2497.03	2520.16	2777.78	2075.36	2580.06	2546.71	2410.94	2476.19	2393.1	2784.43
Atp13a3	1340.9	1866.76	1529.2	1099.95	2012.39	1489.63	1585.27		1176.23	1717.46	1036.42	1541.96	1426.12	1522.61	1785.5	1503.28
Atp1a1	217335	194052	186158	185601	191463	183369	187565	183888	187491	189890	180185	194016	188024	201454	200958	193022
Atp1a3	9089.73	8552.06	8195.08	7866.61	8791.55	8274.51	8532.72	8076.35	8718.28	7818.31	8317.69	9152	8219.77	8147.15	8739.84	8509.72
Atp1b3	145901	118865	124126	114098	132228	133361	125616	130698	133140	131261	131326	128328	123586	128520	136430	124965
Atp2a2	153636	136614	137037	142613	141684	139682	144266	149762	147444	156519	152630	147003	151857	156803	138171	131227
Atp2a3	5531.42	5342.15	5142.79	4726.34	5220.81	4959.62	4815.21	5573.29	5853.64	4672.3	5248.92	5741.48	5220.41	6189.36	4504.39	4648.15
Atp2b1	42075.2	34244	33049.3	31165.5	34120.5	33764.8	35214.8	33102.9	32486.3	31813.4	32033.4	33786.1	32147.2	34119.9	33329.1	33251.8
Atp2b4	9087.65	9187.27	7306.1	7342.59	7742.96	7836.75	6727.25	7643.09	7006.92	6125.93	7448.75	7939.29	7756.9	8574.26	7722.6	6769.89
Atp2c1	3429.21	2282.44	3732.15	4460.41	3961.6	3111.63	3769.7	3887.43	3877.93	3981.01	3686.95	3633.2	3586.53	3260.45	4196.39	3390.17
Atp5f1a	669151	502951	566617	624642	561031	592037	591334	610871	621101	677563	659327	585602	613763	560268	542365	561092
Atp5f1b	914733	791994	787145	823205	799413	814090	845880	834272	809612	857820	837804	795204	853240	905414	762059	822997
Atp5f1c	111948	82621.5	79545.7	99772	87068.9	98865.1	88265.3	98221.2	94940.5	113103	114775	92093.3	102815	107922	88823.7	81582
Atp5f1d	139520	129420	127937	147056	132839	129533	137868	132802	135734	139223	137064	140895	129097	139358	127396	128292
Atp5f1e	104233	34606.8	72335.1	100004	75901.2	93595.9	71045.6	90292	89395.2	104696	98439.9	91100.5	92729	23158	78363.8	69798.6
Atp5me	101390	85268.1	91710.6	95625.5	95958.4	78393.5	90562.2	85595.4	88718	88801.2	85030.9	96735.4	90638.8	112361	82169.5	85355.1
Atp5mf	165900	177882	159394	161044	160330	171986	176372	170531	164007	167752	170416	173759	176373	212489	172698	185767
Atp5mg	324231	209153	182203	277778	238063	244751	294069	264988	302277	345267	326752	275523	253777	303147	280915	237693
Atp5mj		2919.81				3223.84			2531.85				4077.8	5515.69
Atp5mk	38843.1	42169.6	37788.9	39908.1	40177.4	36271.6	41689.8	38050.5	39049.6	40890.9	35813.5	41888.9	40695.6	47482.4	39591.4	40406.4
Atp5pb	157980	147611	145059	140628	145478	141636	145576	138083	141978	140980	149340	140898	152019	153983	127653	145001
Atp5pd	128757	122503	114709	126970	123001	121843	118880	117241	112309	122686	126194	116771	120091	132054	103091	122375
Atp5pf	15470.5	23246.8	17665.7	19332.3	19053.4	18509.9	23220.8	20064.2	20734.4	20911.3	18229.4	22991.7	20825.3	25756.7	19522.7	22365.6
Atp5po	129058	112087	117842	115517	119079	111453	116760	110928	109133	118855	112483	117536	118669	139989	116542	118697
Atp6ap1	8519.13	7360.01	8404.54	7513.54	7607.35	6880.23	8172.6	7850.96	8840.5	8648.97	8435.52	7895.04	8934.31	7609.45	8078.91	6019.11
Atp6ap2	7065.98	5637.13	5660.48	6334.33	6309.03	6608.46	6456.57	6477.63	6572.22	6811.3	6380.89	6411.13	6562.34	5196.44	6124.35	5752.69
Atp6v0a1	19467.4	19392.6	20791.4	19300.1	21361.3	19486.2	18733.8	18493.3	18179.6	18269.8	17882.1	19994.1	18536	22282.5	18796.5	18593.9
Atp6v0a2	6478.41	6125.85	6444.55	5862.12	6446.91	5861.15	5456.58	6173.67	5508.24	5500.17	5556.94	5780.68	5450.31	6170.81	5984.56	5639.88
Atp6v0d1	77570.9	70429.7	78192.4	75093.3	80378.3	69785.5	77282.7	77805.6	77945.9	77290.2	77392.4	81490.8	76968.4	79392.6	78390.8	74730.3
Atp6v0d2	3622.39	2899.67	3274.07	2323.82	3212.15	2323.09	3618.78	3596.15	3472.34	3281.96	3028.48	3599.28	3091.59	3826	2565.97	3387.51
Atp6v1a	66080.4	62142.2	65823.7	71679.1	66539.9	77476.9	70512.9	70284.7	72027	77131.8	75043.7	70440	75821.2	65212.5	72941.1	72988.5
Atp6v1b1	5491.87			6011.72		4952.24	6730.56	5363.67	6084.3		5243.71	7121.65		5505.39	6517.72	6994.11
Atp6v1b2	56007.7	52045.5	55887.8	60871.4	58786.6	57479.9	59053	60472.2	58589.6	64042.8	61996.2	59302.1	59824.5	61553.5	64118.6	63641.2
Atp6v1c1	21387.2	20842.1	24410.2	23221.3	25251.9	23083.3	23375.6	24093	23633.6	22689.1	23349.9	24873.2	24765.9	22451.6	26333.2	24872.6
Atp6v1d	75596.7	54257.9	71566.6	85288.9	78819.5	78284.1	83825	89696.5	85961.4	92049.4	94270.7	88215.4	84639.6	55329	87351.2	82179.2
Atp6v1e1	29033.5	28003.1	31647	31398.9	31078.2	32833.3	30646.8	32381.7	29924.4	34185	28958.1	28578	35801.4	31201	33471.3	33205.8
Atp6v1e2	14631.1				17060.8	15120.4	19506.6	17332.1		15103.1	19136.3	18977.6
Atp6v1f	37523.7	31828.6	35674.4	40200.7	34985.9	36478.4	40876.3	38272.1	36947.5	40137.7	39898.4	38359.4	39173.2	37482.8	35947.5	36713.1
Atp6v1g1	52714.2	57729.8	60551.5	56915.3	59681.5	53365.5	56959.4	56782.9	52322.6	55345.3	49787.2	59108.3	60533.2	64766.1	64665.3	65417.1
Atp6v1h	44208	45865.9	45916.6	46795.8	46721.2	45985.9	47634.3	47017	47724.6	47250.2	47120.2	45342.6	47368.5	50884.5	45093.1	48975.6
Atp7a	9009.57	7654.7	8250.7	8513.97	8749.18	8154.45	9381.68	9530.83	9001.57	9557.83	9278.34	9682.47	9895.29	8275.36	9293.87	8511.99
Atp8a1	4605.15	4524.84	4541.67	4017.6	4454.23	3891.81	4947.67	4522.74	4581.41	4493.21	4848.94	4527.47	4526.33	4702.52	4566.73	4415.88
Atp9b	7797.07	7380.45	7650.27	7012.76	6988.94	6061.6	7127.41	6876.16	7227.99	6749.63	7177.57	7176.39	6311.47	8051.76	7064.84	6916.63
Atpaf1	1830.08	1604.64	1637.47	1808.38	1691.27	1526.1	1665.33	1558.27	1557.88	1707.76	1798.9	1711.15	1873.96	1012.49	1455.18	1493.52
Atpaf2	7728.06	8171.61	7661.96	7111.7	7705.27	7909.56	8233.05	8069.57	8649.86	7921.91	8692.77	7806.61	7934.16	7465.45	8061.67	7418.17
Atr	3579.38	3575.41	3364.65	3546.34	3443.02	3307.89	3466.25	3563.7	3906.2	3218.9	3631.15	3481.28	3382.1	3399.42	3195.2	2699.77
Atrip	1139.02	1277.76	1158.19	1044.21	1343.39	1093.91	1087.1	1429.99	1210.24	969.188	1031.31	1166.15	1209.59	1019.07	1028.16	1015.32
Atrn	1816.83	2046.03	1644.76	1964.4	1716.86	2234.38	1847.19	1980.64	1729.94	1284.98	1893.47	2048.98	1840.99	1850.77	1716.66	1494.37
Atrx	7264.63	7204.09	6357.94	6941.12	6521.25	6461.31	6455.04	6931.36	7279.35	7103.68	7212.3	7529.42	6759.26	6924.86	6098.07	6375.05
Atxn10	28094.7	29221.2	31695.2	29519.4	31832.1	31826.3	36206.3	34710.7	34307.6	35795	33351	32657.6	35491.7	32044.5	34547.8	34498.9
Atxn2	8589.12	10095.4	9178.15	9201.17	8866.55	9387.92	9507.31	9943.09	9173.15	8924.14	8963.65	8863.28	8617.37	9576.39	8769.37	9315.54
Atxn2l	32401.8	31511.1	32617.9	34322.7	32103.3	33795.9	35619.1	35840.8	36697.7	36696.3	36295.3	34978.2	34813.8	29938.1	33792.6	32864.4
Atxn3	2899.42	3705.74	3104.92	3280.64	2643.97	3120.31	3181.98	2908.66	3762.28	2930.91	3518.99	3821.46	3452.11	2457.04	2990.64	1480.01
Atxn7l3b	3518.89	3533.17	4382.97	5160.62	3510.74	3441.45	4877.24	4501.02	3664.22	3547.78	3078.08	4173.47	3708.12	3289.42	3703.79	3844.4
Auh	19455.1	13599	14963.7	19437.9	14967.2	17675.4	15552.5	20485.3	21184.2	22018	20759.7	21037.8	19688.3	12455.3	20213.8	13932.8
Aup1	12674	11797.2	12646.4	11632.9	12806.9	11453.8	12417.3	13392.1	12749.9	12921.1	11322.8	12454.2	11914.1	13583.3	12665.1	11950.1
Aurka	1666.42	1654.69	1543.5		1993.02	557.757	1707.24	2077.42	1564.44	1277.21	2064.19	2011.08	1544.86	1184.08	1443.11	1320.76
Aurkaip1	7346.46	7549.45	7469.81	6247.89	6530.23	7518.09	4807.62	5102.56	6051.8	6415.51	4095.66	6233.94	6769.41	7507.4	5751.62	7022.16
Aurkb	2208.25	3095.78	2707.4	2426.99	2632.25	2003.51	3334.34	3445.41	2977.62	2858.89	2896.65	2966.08	3014.57	3243.48	2141.68	2386.79
Aven	8790.56	12931.7	11666.1	9280.9	12016	10721.7	11879	11081.1	11082.8	9247.8	10402	11196.2	10276.7	11988.8	12240.7	10218.5
Avil	478.286	757.133		490.716	791.844		576.851	640.411	618.381	737.532	1018.17	703.123	592.854	472.97	434.531	493.279
Avl9	2710.37	2471.23	2736.96	2579.2	2744.09	2850.83	2824.68	2961.9	2918.16	2404.96	2822.34	2680.06	2743.67	2104.42	3029.22	2741.47
B2m	26247.8	24092.8	18994.7	22068.4	17523.3	20823.7	25255.4	22847.4	22094.6	24100.3	23478.7	22730.7	25312.4	21271.3	18221.8	21479.3
B3GNT2	2527.66	2271.61	2185.48	2190.45	2335.7	1984.05	1323.16	2613.57	1813.25	2216.03	2417.07	2057.33	2538.63	1855.06	1760.42	2672.78
B3galt4	1337.86	1418.68	1267.73	1093.89	1370.38	1182.46	1799.02	1527.06	1851.72	1788.87	1882.16	1156.69	1750.38	1608.12	1465.44	1321.8
B3galt6	2836.63	2136.26	2064.8	2172.14	2603.02	2474.39	2008.17	2377.52	2411.4	2428.05	2789.36	2476.08	1910.35	1724.22	2337.25	1969.64
B3gat3	4856.2	4531	4003.56	4895.19	4171.13	4217.16	4243.65	3834.41	3985.16	3687.52	5115.54	4354.91	4539.22	3850.76	4061.91	3686.55
B3gnt3		46964.4		96599.3	76023.7	84018.5	75203.9			94596.8		69014.4	85504.3	50511.1
B4galnt1	19030.1	18850.5	18501	17718.9	19485.1	16969.9	19264.1	20627.6	20090.6	20694.6	19489	19191.1	18571.5	18412.9	20636.7	18767.8
B4galt1	11753.2	10458.9	9277.32	10237.7	8760.31	9682.96	12311.2	12330.1	12361.3	12015.3	12481.9	12039.4	11843.5	12352.8	10250.5	11277
B4galt7	2100.26	1702.14	1508.64	1536.56	2124.51	1457.3	1696.87	2002.06	1814.51	1981.57	2705.05	2427.72	2472.58	1685.5	1795.51	1881.83
B4gat1	1836.04	2236.32	1918.57	1958.35	1833.91	1595.59	2810.94	2649.51	2237.62	1829.6	2250.9	2089.87	2153.1	1844.05	1278.76	1506.84
Babam1	6162.76	6234.41	6125.09	5003.39	6047.67	5023.67	5902.52	5294.41	5018.64	5369.49	5701.6	6430.53	5892	6384.45	5486.05	5685.99
Babam2	10365.6	10567.8	10277.3	10428.1	12385.9	9988.11	11323	10442.4	11207.8	11058.1	9647.18	10818.8	10625.1	10600.1	10594.3	9999.36
Bad	3135.22	3468.61	3456.54	3275.66	3857.64	3736.7	3937.22	3887.05	3145.43	3534.99	3608.44	3603.46	3595.25	2887.45	3274.76	3380.96
Bag1	6805.14	7251.96	6236.92	7413.07	8064.05	7536.59	7423.78	7091.15	7252.69	7570.37	8613.39	7269.06	7080.09	7256.56	7399.77	7421.24
Bag2	26716.1	24423.7	25259.5	28857	26864.9	25759	24956	27186.1	27661.2	27363.5	28147.1	26068	26733.9	28618.1	26124.5	24726.9
Bag3	11785.6	12594	12166	12965	12600.3	12724.1	14713.3	13735.1	14505.9	12477.4	14014	14167.2	13225.6	13677.8	13317.3	14064.7
Bag4	1896.65	2273.7	2442.93	1433.36	1885.42	2246.09	1865.32	2158.03	1750.13	1775.2	2079.46	2529.27	2068.7	1934.81	2364.1	1837.75
Bag5	5348.12	5911.49	5467.03	5128.28	5529.58	5211.94	6023.34	5791.03	5779.95	5333.48	5660.32	6205.21	5545.8	6464.34	5155.74	5479.02
Bag6	35093.3	38096.5	38254.6	35213.9	38163.7	36195.9	36603.3	36207.2	37463.8	36014.1	35111.9	37196.8	36147.9	39377.2	37233.6	37379.9
Bahd1	1611.6	1692.5	1405.42	1690.83	1649.17	1479.25	1859.71	1486.48		1533.63	2196.43	1451.14	1526.71	1516.85	2296.7	1451.89
Baiap2	7724.96	7313.15	7214.67	7964.77	7226.54	6421.15	10305.3	10150	10235.2	9666.07	10113.5	9617.06	9631.51	8041.89	8601.97	7868.98
Bak1	58375.7	49902.7	57371.5	51301.3	46934.5	40316.2	48184	48155.9	53276.9	48903.2	46865.4	54201.1	56998	54602.5	49918.3	43677.6
Banf1	16879.9	12272.5	18655.8	17341.3	22397.9	16279.4	15239.3	15504.3	14625.8	13767.7	14088.4	22031.5	17406.5	11290	17849.4	16304.1
Banp	2098.01	1688.41	2034.03	2046.99	1809.46	1397.27	1625.77	2394.13	2475.93	1510.63	1797.05	2251.16	1834.4	2039.71	1775.14	2173.29
Bap1	2137.56	2070.6	2477.13	2644.46	2207.51	1960.19	2117.4	2312.88	2501.56	2332.94	2493.92	2576.11	2259.83	2373.87	1824.39	2238.75
Bap18	14879.7	15987.8	17648.3	15898.1	15698	15540.9	18196	16350.6	17341.7	16490.4	17332.1	18749.3	17807.9	16337.6	16297.1	18503.9
Basp1	3160.45	3028.07	3942.79	3557.89	3625.33	3076.4	3450.13	2694.65	3816.27	1759.91	3558.74	3318.35	2949.97	2834.98	3008.55	3319.9
Bax	54615.4	66252.1	60555	58158.8	62629.3	78753.9	57961.2	59836.7	60445.2	59175	59087.1	61384.3	75907.8	89238.4	61248.3	78319.2
Baz1a	21143	20888.9	19401.6	17244.2	19519	17885.1	18185.4	19113.1	18108.5	17701.5	18101	19708.4	19348.7	19527.4	16581	16577.6
Baz1b	11596.6	12262.4	12236	10910.9	12528	10872.4	11542.5	11483.8	11675.4	11313.2	11246.1	12390.9	11517.3	12756.2	11146.5	11422.9
Baz2a	4432.57	3538.85	5284.58	4457.83	4803.2	4022.16	3923.39	4383.06	4636.48	3836.9	4376.45	4134.79	4276.83	4667.27	3692.68	3820.79
Baz2b	1017.09	1202.31	822.94	868.445	990.687		747.039	695.533	1053.44	913.986	881.014	1073.42	708.927	903.613	1221.06	979.451
Bbc3	926.075	1804.39	1715.37	1456.26	1422.9	1185.05	1328.3	894.53	1033.82	1195.59	1100.44	1095.1	864.794	1637.04	1091.69	1253.27
Bbx	6926.95	5653.92	7276.06	6600.41	7241.06	7050.21	6309.52	6701.69	6586.97	8035.66	7015.68	6668.82	6740.34	6965.02	5915.77	6665.02
Bcap29	16307.8	13044.9	15117.1	13913.4	13682.5	13831.2	15485.5	15426.3	13781.3	16441.4	15236.5	15621.4	15693.9	16759.5	13376.8	16072.4
Bcap31	16556.5	11422.2	14273.4	13770.9	13100.8	15704.2	15031.2	15426	15165.9	15072.1	16688.7	13466.8	18441.2	15218.2	11446.2	16600
Bcar1	3271.48	3903.4	3503.73	3643.71	3277.85	4255.56	3788.39	4101.95	3411.28	4697.25	4468.38	3354.22	3554.1	2855	3307.79	3622.18
Bcar3	1373.18	1403.98	1534.75	1308.46	1480.51	1199.36	1536.12	1264.78	1915.34	1775.77	1367.52	1822.36	908.023	1496.67	1159.07	1282.83
Bcas2	9686.48	9927.97	9390.85	8040.75	8936.01	8243.64	9630.75	9169.95	9645.15	8491.23	9530.83	8804.1	9999.22	10747.4	8147.38	9042.52
Bcas3	2432.11	2363.63	2635.9	2355.08	2569.38	2550.64	2666.84	2707.37	3179.22	2687.72	2733.22	2662.57	2997.23	2439.15	2732.48	2718.05
Bcat1	47707.5	41343	50750.3	58888.8	53218.4	62778	53692.2	55062.4	52148	54982.4	55498.3	52593.8	53204.4	42470.9	64908.5	59131.7
Bcat2	56488.6	52383.9	55521.6	54256.3	49926.1	55451.2	57343.6	54878.6	52842.4	60057.6	54600.7	57230.7	59002.4	52846.5	51008.6	62501
Bccip	10640.3	11060.1	11673.3	10887	9789.11	11188.3	12246.1	12133.4	12289.2	11900.5	11954.3	10429.5	12987.1	10916.6	11149.2	11294.7
Bckdha	9965.71	10592.6	9989.66	9264.38	10145	9234.96	10248.2	10163.2	9722.71	10179.4	9359.04	10129.5	9798.36	11480.4	9817.46	11018.3
Bckdhb	7471.11	7552.95	7110.74	7112.65	7428.92	6303.83	7262.99	6806.21	6978.4	6458.63	7423.03	7285.17	6713.18	8120.12	7059.38	7099.42
Bckdk	9275.83	9009.41	9089.17	9998.86	8107.46	7723.26	7706.77	7100.9	8579.33	8271.65	8457.23	8521.67	7947.42	9350.21	8074.93	7361.37
Bcl10	15232.6	15889.6	18011.5	18107.8	18749.1	18529.4	19178	18388.8	18291.2	18247.2	17278.9	16872	17715.2	16954.6	18925.1	16868.1
Bcl2a1	4444.14	4051.1	2929.75	3576.75	3527.27	3210.36	2932.26	4461.66	3720.33	3492.51	4000.55	4129.37	3964.7	2713.91	3156.33	2609.8
Bcl2l1	16062.1	17106.7	19383.1	19069.3	18838.6	17389.4	17174.1	17463.3	16389.9	16339.9	20010.9	18550.4	15246.1	14343.6	18332	17375.7
Bcl2l11	2950.63	2828.7	2605.02	2229.97	2348.95	2538.08	2056.13	2760.85	1963.37	1677.16	1634.98	2559.92	2488.6	2075.43	2117.73	1852.07
Bcl2l13	8923.02	7633.53	8792.48	8072.79	8352.75	7799.91	9543.74	9161.85	8872.58	8261.84	8762.64	8892.52	8345.98	7934.43	8000.53	8942.98
Bcl3	1155.13	1239.74	1364.85	1024.68	1233.44	1361.93	1415.04	1275	1095.12		709.284		913.12	896.873	1027.27	1427.32
Bcl7a							2965.87						3684.1		2733.63	3127.34
Bcl7c	7408.94	9698.85	8372.11	7224.94	7312.12	7079.47	8645.71	7570.21	7620.28	8234.8	6691.67	7705.33	8501.63	11197.7	5911.34	7597.6
Bcl9	5397.53	5453.54	5041.84	5391.66	5033.23	4954.24	5764.59	4490.97	5146.01	5201.84	4919.67	5458.43	5319.63	5279.04	5180.14	4981.91
Bclaf1	32481.1	26741.1	27847.9	29898.6	27334.9	26829.7	27231.6	30868.8	30911.5	31089.1	31948.2	30494.8	29518.9	26772.8	28346.5	27029.2
Bclaf3	2143.89	2601.02		2647.03	2204.81	1802.9	1961.85	2040.77	2091.16	1852.21	2090.3	1961.6		2515.6	1970.32	2045.53
Bcs1l	6272.36	5861.24	6012.42	6003.02	6324.88	5589.28	6352.44	6056.35	6175.75	5929.52	6046.99	6272.99	6702.63	6038.9	5754.78	5952.93
Bdh1	7839.89	6542.34	6759.13	6574.95	6392.6	7199.91	7255.74	7541.57	6622.02	6458.11	8078.68	6777.18	6716.07	6723.09	6591.93	6072.31
Bdp1		795.792	970.106	1062.62	997.561	686.268	853.71	996.864	987.62	1078.46	896.44	952.996	745.223	991.575		1096.11
Becn1	6264.51	6583.06	6356.49	6326.82	7022.1	5668.21	6894.19	7273.07	6311.72	7036.65	6293.58	7029.42	5886.28	6411.5	7207.57	6764.17
Bend3	3708.8	3674.34	3098.5	3517.47	3674.73	2651.92	3363.2	3627.81	2732.52	2674.78	3062.5	3178.79	3767.8	4752.95	2869.67	2886.98
Bet1	1280.78	1716.86	1817.43	1647.68	1479.41	1916.25	1460.22	1761	1918.77	1396.49	2439.41	1799.96	1742.66	1575.55	1596.41	1809.76
Bet1l	2366.73	2946.04	2823.9	2150.54	1966.54	1840.78	3046.61	2100.99	2682.21	1785.8	1826.11	2123.71	3049.57	2617.59	2349.08	2885.94
Bhlhe41									585.456
Bicd2	7769.97	8711.89	8842.36	8471.86	8965.41	8258.17	8587.24	8411.45	9066.07	7896.52	7437.45	8268.98	7766.94	7311.48	7989.19	8518.31
Bicra	2083.16	2124.08	1523.01	1893.58	1822.1	1988.76	1713.48	1923.91	1733.95	2179.4	1589.49	2082.38	1597.23	2398.73	1935.41	1377.5
Bid	27432.8	31755.7	34791.8	31259.4	33400.3	34688.6	36754.8	34687.8	34161.4	33605.3	35466.5	31326.1	36883	29881	33401.9	47589.2
Bin1	6753.62	7612.7	7234.53	7919.53	7625.95	7726.66	7948.78	7777.38	8036.26	8173.1	7983.08	8552.46	7965.28	7090.36	7826.63	7423.92
Bin2	18277.1	18826.7	19814	20518.4	18734.9	20729.7	20161.2	20468.4	20021.4	20102.2	22212	21016.8	20046	16882.3	21763.5	22015.2
Bin3		1531.44				1279.39	1573.65	1621.69				1726.23	1346.85	1188.66		1234.1
Birc5			1464.16		1262.57			1428.21		1246.96				1752.73		1507.42
Birc6	11642.4	11416.8	12458.5	12587.9	12228.2	12399.6	11645.5	11850	12083.6	11448.9	11515.1	12250.6	11508.7	11307.5	12726.3	12044
Bles03	16080.7	17550.9	16996.5	17786.2	17680	16600.6	18466	18540	19623.3	19843.6	18682.9	19137.5	16929.3	16873.9	18934.5	17527.1
Blm	1491.26	1972.1	1431.99	1308.64	1509.38	1260.78	1777.02	1701.22	1321.88	1477.85	1645.33	1580.25	1732.34	1791.52	1606.82	2035.18
Blmh	23142	26956.9	27320.6	26941.1	29124.3	28324	26784.2	27018.8	27275.1	27321.1	27949	28449	28011.7	23833.9	31725.2	32184.1
Blnk	8058.24	7906.59	9706.71	10536.2	10512.8	10186.7	8162.97	6542.06	7580.89	7730.61	6990.05	7812.11	6914.96	7990.04	7795.79	8772.98
Bloc1s1	6658.02	6097.15	6285.27	6602.5	6316.3	5522.55	6359.38	7194.2	6542.56	7091.51	6403.15	6979.96	7279.19	5632.55	6410.97	6644.23
Bloc1s3	3258.84	4005.63	3770.86	3610.75	3642.6	3499.27	4399.09	3748.06	3452.19	3583.06	3488.31	3251.58	2932.39	4331.55	3440.47	4051.51
Bloc1s4	6665.67	5954.57	5642.88	6629.05	5935.94	5492.27	5994.08	6626.32	6723.07	6054.74	6283.23	6254.37	5884.61	4953.51	6594.71	5590.62
Bloc1s5	2570.45	1164.43	1961.54	2251.52	1793.21	2325.68	1976.2	2427.4	1970.43	2305.76	2482.12	2271.83	2432.44		2450.32	1736.65
Bloc1s6		1795.25	2222.5	1557.19	2020.72	1645.27	1841.02	1586.99	1883.91			1888.4	2460.64	1829.6	2345.67	1983.48
Blvra	88494.8	84876	110586	113604	105588	111318	109641	111459	112745	117143	112930	106126	113239	90500.8	120371	128006
Blvrb	33992.6	35257.4	37501	43401.9	39358.9	43580.3	43836.7	41465	41697.7	46084	43365.2	40810.9	41419.6	34608.1	43300	45435.2
Blzf1	1903.67	2286.54	2049.59	1820.91	2080.27	1951.69	2272.5	2459.7	2106.36	2208.69	2098.76	2521.81	1979.86	2154.95	1049.29	1933.96
Bmi1	830.045	654.925	626.985		547.121	311.162	358.545	585.359	746.906	809.207	611.207	658.206	485.111	554.737	570.734	688.259
Bmp2k	2651.31	3371.25	3329.6	3100.03	3082.94	2258.95	2930.92	3062.76	3587.79	2919.85	2562.46	3093.27	2850.04	3558.91	2865.08	3299.41
Bmt2	2752.19	2905.57	3072.56	3350.58	3391.75	2755.34	3299.32	3117.21	3201.06	2180.48	2073.18	2629.07	2902.09	2754.91	2932.89	2784.15
Bnip1	26373.1	22582	23186.1	24457.9	23129.5	23424	26146.1	26550.2	26283	25450.3	25829.3	24802.2	22953.6	20841.1	22785.9	23756.7
Bnip2	1363.36	1288.23	1302.13	1264.72		1525.06		1210.42	1518.37	1051.96	1260.34		1175.81		1065.5	1342.39
Bnip3	12263.4	17447.4	16786.8	11009.7	13676.4	11004.5	15531.8	14303	15545.4	14173.1	13672.8	14522.3	12490.7	17128	13879.4	12751.7
Bnip3l	5069.76	4630.59	4652.15	3789.11	5046.85	4497.19	4969.27	6549.64	5750.62	6292.98	5748.65	6567.07	5833.34	7109.81	6007.95	5688.89
Bod1l	6791.27	7930.94	7383.03	6275.35	6680.26	6543.12	7847.74	7606.22	7554.38	6975.12	7262.72	7097.14	7191.06	7829.53	7174.68	7120.93
Bola1	33415.7	41509.3	36668.9	39823.9	36157.3	39410.5	47339.4	45932.2	44126	42414.3	45920.4	44069.7	40536.5	45044.7	39116.1	43388.2
Bola2	75843.5	92099.9	93999.3	103473	104271	93250.7	98686.3	93548.8	96326.2	85761.9	80415.4	92190.8	88127.7	86097.8	102552	110652
Bola3	1726.54	1858.71	1703.95	1829.58	1379.2	2084.08	1287.44	1543.81	1705.81	2026.11	2225.96	1687.25	2299.53	1611.74	1559.76	1367.08
Bop1	20670.3	19517.3	18584.9	17969.1	19717.4	17636.9	17110.5	18446.8	18524.2	16838.9	17788.7	18639.9	18526.2	18724.7	17367.6	16585.9
Borcs5	7224.49	7836.66	7547.98	7902.86	7307.94	7279.02	8294.31	7899.38	8507.95	7706.84	7377.7	8008.84	7699.78	8065.85	8551.6	8491.81
Borcs6	10831.4	9515.17	11191.2	10559.3	10589.3	10637.3	11043.2	10457.2	12257.8	9915.3	10704.2	11656.9	9071.92	11495.9	11250.7	11736.5
Borcs7	1053.51	1143.16	1410.91	837.776	816.666	1118.23	986.871	1271.42	1625.71	1480.75	1097.91	1116.64	1462.38	1368.98	1180.29	1069.65
Borcs8	3735.07	3483.59	3733.64	5120.7	4247.2	4304.92	4090.6	5533.63	4978.58	4271.59	4858.1	5113.71	4577.04	3210.28	4349.84	4198.77
Bpgm		429.824	641.553	539.023	809.407	489.181	886.159	691.032	943.437	1046.67	637.502		845.054	870.843	511.873	579.827
Bphl	18322.2	16668.5	17900.3	18052.8	15734.2	18164.1	19186.5	19835.8	17783.7	17720.4	17777.6	17492.1	18842.1	18116.3	15741.3	20441.7
Bpnt1	12546.9	12878.2	14289.4	14776.3	14981.9	15196.5	14319.4	14117	15231.5	14696.4	13957.7	15273.1	14426.3	11731.9	16230.4	15296.9
Bpnt2	7638.43	6571.45	6710.83	6585.82	6518.29	6417.15	8265.27	7640.04	7428.59	7502.36	7499.32	5208.9	6304.42	7974.01	5865.2	6625.66
Braf	1070.06	1217.37	1929.24	1721.62	1191.54	1539.29	1394.67	1577.84	1081.78	1450.9	1761.64	1318.3	1528.27	1370.16	1219.22	1437.47
Brap	4561.03	4190.81	4101.85	3746.85	4294.6	3748.89	4070.6	4188.76	3627.53	3145.99	3543.98	4198.34	3860.85	4503.33	3892.94	4295.53
Brat1	5059.03	5907.9	5169.64	5128.69	5562.32	5670.14	5686.71	5582.53	5660.58	4963.64	5276.93	5673.67	6141.47	4913.42	5653.22	5543.35
Brca1	1165.19	1347.35	1244.17	868.249	1314.19	1064.41	1438.85	1098	1523.95	1084.39	1090.39	1472.38	1218.1	1113.16	1064.2	1122.55
Brcc3	5463.89	5737.31	6174.62	6117.27	6681.98	5873.61	5885.86	5830.15	6037.26	5193.78	5807.27	5952.38	6113.13	5778.79	6122.78	6365.71
Brd1	4084.13	3691.75	3672.37	3363.24	3721.3	3299.41	3488.72	3694.48	3327.17	2801.82	3906.75	3452.98	3632.86	3348.81	3370.22	2730.16
Brd2	11656.7	13083.4	13852.2	11872.2	13065.3	11704.5	12340.3	10281.8	12364	10813.3	11484.5	11371.2	10851.7	12561.2	10634.5	11191.9
Brd3	6208.59	7211.87	6349.5	5114.16	6448.68	5593.58	7987.17	6466.31	7304.8	6005.82	6071.07	7227.04	6164.83	8405.72	5697.97	6413.14
Brd4	7668.99	8824.53	9452.39	7681.1	8079.11	7521.77	9057.21	7975.63	8538.88	7352.99	7669.43	9434.32	8419.32	9472.65	8208.07	8225.52
Brd7	5755.29	6455.7	5819.56	5852.47	6153.08	5761.61	5795.88	5618.16	6487.52	5174.89	5791.67	6881.48	5709.88	7205.53	5855.8	5997.5
Brd8	2415.43	3404.84	2995.99	2832.33	3456.61	2067.03	3233.09	2724.24	2833.93	2376.05	2148.27	3129.04	2811.42	3183.96	2668.76	3031.18
Brd9	3950.43	4818.6	4317.31	4102.97	4486.71	4153.83	4099.21	4060.26	4456.01	4604.59	3624.31	4176.05	4511.12	6146.46	4469.3	3846.71
Brf1		1797.35		1986.72			1983.04			2227.46		2048.03
Bri3bp	98832	82837.2	82021.2	84285.8	75717.3	87413.2	92485.8	87087.1	81787.4	92290.8	90153.1	74885.9	90287.5	88590.2	76276	89466.6
Brix1	14101.2	10963.5	12654.4	13077.1	12939.2	12663.3	9863.88	11181.7	11088.4	11928.1	12532.4	12810.4	14126.7	9474	10867.4	11240.1
Brk1	10741.6	10235.5	11434	10212.6	9099.91	9693.5	8687.18	10804.9	9672.35	8298.87	9785.49	12583.5	13198.6	9602.66	10792.6	11711.2
Brms1l	411.432	369.122	435.99	422.566	451.76	265.337	823.867	631.778	653.818	636.502	496.62	822.595	715.178	378.829	229.065	440.473
Brox	13999	17676.8	16274.7	16133.5	16538	17281.4	15550	17979.7	18720.2	17373.6	16039.9	19082.6	15779.4	14929.5	16773.3	19784.1
Brpf1	2399.9	949.574	2478.95	2296.81		2033.07	1241.4	1396.13	1525.31	1994.33	1965.1	1668.59	1866.85	1144.18	1287.91	1437.09
Bsdc1	3299.1	4233.14	3778	3668.08	4121.25	3728.61	4197.59	4400.45	4228.48	3586.73	4265.88	4019.11	3796.77	4602.48	4280.01	4212.19
Bsg	174180	115627	137215	158132	144764	146426	150660	150046	149478	154104	151715	158663	145092	121475	153471	145523
Bst1	970.373	1042.38			1008.8			874.494		981.908	1123.85	941.702	763.185			1210.16
Bst2	50841.1	29673.9	38315.5	38190.2	34436.3	34154.1	37413	36884	35653.2	36779.7	35281.7	36972.9	37636.7	24334.3	35265.2	32306.5
Btbd1	1061.13	1720.12		1201.24	990.706		1285.59	1463.86	1276.3	1095.57		1003.94		1007.1	1030.13	1393.78
Btbd9	1431.76	1387.12	1002.99	1542.03	1364.68	1258.19	1014.64	1068.75	1433.71	1257.78	1411.88	956.164	1249.76		1111.02
Btf3	21725.3	18211.6	22591.1	23102.6	19315.1	25541.9	18166.1	20738.2	17662.2	19314.7	22692.7	18626.9	21267	20390.5	19883	23957.4
Btf3l4	12652.5	15265.2	13030.7	14232.9	11799.8	12201.5	12833.2	12433.1	12780.3	13626.8	12670.8	12075	13622.1	10172.6	12415.8	13312.6
Btk	32087.6	31399	31599.3	34109.2	35037.1	32104.6	33011.4	31539.2	31031.5	29350.9	29616.6	30875.7	31594.3	27476	30505.5	31828.3
Bub1b	4272.84	5072.61	3449.67	4531.98	4622.03	3665.54	3522.1	3929.38	4898.22	3877.22	3922.88	5397.4	3432.22	4631.18	5635.68	4480.23
Bub3	48481.3	49999.4	52585.9	51231.6	53761.6	48535.5	53659.3	53312	51416	53525.9	52861.4	47534.1	52151.2	53582.4	51496.7	55682
Bud13	11073.3	11282.3	10332.6	10405.4	10617.4	10281.4	11695.3	9815.33	9962.68	10196.7	9451.55	9105.29	9890.51	11520	9481.7	8914.28
Bud23	11632.6	12978	12763.8	13044.9	13646.2	12558.7	13191.2	10935.5	12026.6	12313.2	11968.7	13048.6	9981.1	11441.5	12705	14329.1
Bud31	3587.47	3700.51	4074.05	4956.29	4316.4	5019.12	4494.04	4452.78	4109.15	4080.73	4202.82	4514.43	4859.34	4840.07	5237.69	3948.77
Bysl	26409.9	26372.4	26178.5	26356.2	27480.6	26417.3	24932	24311.1	25016.9	25484.2	26068.8	25299.8	25037.1	26425.4	24312.8	24032.9
Bzw1	68436.6	52935	66557.8	80455.2	66549.5	78322.7	66489.5	71195.1	72518.2	76420.8	74524.1	63308.7	68775.2	56559.2	77859.3	71415.2
Bzw2	94835.5	67396.2	97596.1	113151	91617.4	109209	98333.5	105964	99914.8	108062	110722	94725.9	98892	61634.8	107734	92232.6
C1galt1	2099.62	2636.64	2716.47	2149.63	2331.84	2321.5	2113.12	2656.9	2299.17	2391.32	2057.26	2697.85	1948.9	1986.67	2177.5	1855.86
C1galt1c1				2496.02	2578.77				1949.52	2602.36	2825.5	2699.71	2269.92	2579.25	3130.59
C1qbp	53720.7	60051.6	57973.6	63080.8	60663.4	54378.4	53251.5	61436.4	66303.5	54979.4	48409.1	72105.5	71541.8	47416.6	59634.1	57055.1
C2cd2	2230.86	2573.3	2784.35	3677.9	2921.7	2083.46	2620.94	2443.17	2067.78	1961.88	2980.52	3190.99	2727.66		2446.16	2338.28
C2cd2l	1530.18	1644.67	1384.48	1378.66	1333.72	1564.35	1768.85	1413.61	1610.14	1514.31	1564.86	1661.23	1615.65	1511.62	1605.48	1569.65
C2cd5	2645.99	2697.67	2557.77	2466.48	2873.99	2179.38	2698.67	2710.5	2656.84	2379.6	2273.67	2423.73	2513.43	2548.43	2372.24	2967.86
C3	34713.7	28186.9	21737.6	31095.5	25960.1	25046.5	28416.3	29747	27768.3	31064.9	30624.8	29585.3	26814.8	24215.6	29783.4	23768.7
C4b	13908.9	11676.3	9406.21	15553.3	10465.1	15154	11554.5	18209.4	19324.7	19867.1	18443.3	15074.7	15273	9608.66	12539.3	11518.1
C5ar1	6605.48	6920.12	6996.1	5729.82	8152.71	6795.14	5704.67	5244.56	5399.36	4909.1	4219.9	5787.52	3981.99	7653.54	6325.4	6778.57
Ca12		747.428			957.371		989.833	1239.92	1072.11			1238.45
Ca13	15867.1	15006.5	15585.6	18386.5	15364.2	19037.5	19716.1	18860.6	17072.1	19965	19497	17213.9	16311.5	16505.6	18202.9	19628.7
Ca2	93712.4	87457.1	85397.8	102687	92339.8	107783	108197	109842	109161	107373	118210	93314.6	110425	75959	104214	120380
Ca4		1402.88		1563.9									1705		1894.84	1442.48
Ca5b	8152.46	2851.47	5960.18	7277.26	5037.28	6952.14	6854.86	6219.12	5768.6	5697.76	6148.98	4991.56	5846.57	5851.32	5130.51	7333.03
Caap1	2276.07	3214.2	2606.78	2235.06	2827.61	2120.39	2240.41	2518.47	2438.6	2057.55	2397.19	3147.91	2555.77	2599.41	2665.52	2051.01
Cab39	23494.9	18958.8	23637.4	26249.1	25494.9	24699	24141.3	24755.5	24001.2	25006.6	27055.7	23191.7	24637.9	19922.5	26651.5	26279.5
Cab39l	50220.8	37213.9	45890.7	57855.1	52778.9	57970.6	51377.1	50011.4	55044	56168.7	55436.7	52124.2	50373.6	39601.6	59082.2	49875.5
Cables2	369.32				484.852				315.039			246.081	278.634	379.812		258.161
Cachd1	16394.5	8550.66	15419.5	14369.8	15470.9	16049.8	9930.88	10949.9	11527.3	10956.4	12141.9	14394.5	12785.9	5288.15	14581.7	14850.6
Cactin	4232.63	3751.98	4345.36	4297.9	3996.12	3637.86	3776.17	3814.87	3885.5	4018.28	3580.38	4207.66	3712.96	3695.22	3513.21	3813.85
Cacul1	2428.01	3498.99	2584.11	2080.47	1915.26	2720.44	2437.87	2052.71	1687.76	2201.33	2119.84	2086.3	2345.24	3076.84	2540.15	1711.2
Cacybp	49634.1	50991.4	53026.6	52151.5	51793	60454.7	52902.9	52247.5	51168.4	55060.6	52961	51233.9	57290.6	54574	52138	64276.9
Cad	64248.4	62256	68798.7	68582.7	67442	70636.1	64999.6	67339.2	66079.9	68747.5	68773	64564	69976	62978	67563.1	65447.7
Cadm1	25747.7	19598	19981.4	26680.2	21259.8	26635.7	20896.5	21192.7	23255.6	30352.2	24364.3	26497.9	23860.1	20283.3	26232.7	22500.1
Calcoco1	1481.75	1975.95	1528.55	1802.92	1571.74	1581.73	1938.28	1155.97	969.442	1477.42	1580.86	1721.87	1601.33	1429.1	1394.08	1583.93
Calhm2	1839.18	1204.13	1484.45	1422.66	1510.5	1429.16	1384.4	1125.37	1434.72	1064.08	1820.64	1625.3	1993.78	1294.31	1624.48	1453.79
Calr	417133	214641	329635	451304	302044	441679	319343	401343	361376	477607	462839	358693	395847	213756	334340	366053
Calu	68205	72386.8	63071	73290.6	57739	73003.6	70107	67419.7	68207.2	73917.3	69518.3	64783.5	67840.7	68189.4	65600.7	74931.5
Camk1	29188.1	33877.5	32179.7	32051.7	35253.1	30310.2	36560.7	39920	35535.5	37530.1	36299.4	33844.1	36822	35479.4	38843.6	34779.9
Camk1d	2597.66	3039.63	3024.34	3441.21	2879.38	3219.19	3038.84	3080.25	2830.44	3056.84	3074.19	3564.61	2757.07	3121.16	3266.92	3241.98
Camk2d	18627.2	19096.6	16518.9	16011	18602.3	16383.5	18242.6	17672.3	18202.1	18273.3	16394.6	18498.8	17187.1	20610.6	18907.5	17792.9
Camk2g	5561.5	5356.86	5562.14	5258.99	6034.81	5215.34	5572.31	5602.41	5784.93	5096.95	5957.03	5959.29	6335.91	5303.4	5477.34	5138.14
Camkk2	5501.31	3435.19	4734.36	6030.56	4752.86	5744.92	6119.96	5362.94	5163.9	7169.69	6121.1	6362.87	5331.31	4723.21	6639.65	5552.99
Camkmt	2651.07	2839.98	2651.62		2346.96	2897.3	2914.82	2470.84	2131.36		2414.3	2673.55	2263.89	2172.22	3064	2524.15
Camlg	3218.67	2657.83	2691.77	2470.15	2673.81	2530.4	2791.23	3357.79	2572.3	2277.5	2804.63	2557.43	2935.61	2911	1532.62	1741.02
Camsap1	3958.46	4304.71	3937.04	4366.05	4324.31	3958.99	4094.02	4528.65	3900.25	4356.68	4314.26	4180.61	3843.77	3794.93	4319.35	4559.48
Camsap2			1599.38	1816.69	1517.31	1246.48	1462.56	1258.97	1493.23	1837.47		1314.32	1365.62	1802.93		1564.84
Cand1	79252.5	67936.7	81614.5	86020.6	82672.7	90629.4	79703.9	81557.1	83530.4	87372.6	87187.1	85922.9	85951.4	65868.5	95174.7	85791
Cant1	4404.5	3788.46	3555.24	3863.48	3661.55	3127.92	4985.01	5456.95	4917.52	4897.1	5423.78	5472.69	5155.23	3791.57	3740.86	4049.57
Canx	186389	154387	150596	169638	141285	177989	171771	169666	176455	179026	177581	160762	186245	192318	156973	171568
Cap1	152715	153583	157958	152389	157534	169935	165428	158596	152092	157626	149246	153714	153194	144586	174843	193870
Capg	741623	818583	830822	882690	846459	905598	971578	889968	876785	964875	911262	847417	887470	889430	876397	994523
Capn1	8304.25	9288.5	9231.69	9205.16	9986.95	9172.78	9375.97	9119.21	9830.6	8384.68	8888.65	8974.56	9005.75	9061.39	9094.74	9872.99
Capn15	1633.49	1550.52	1589.1	1733.17		1022.27	1682.64		1049		1418.3	2072.9	1525.1		1256.9
Capn2	25328.8	24544.5	24976	23384.5	23437	25387.6	23906.1	25753.5	25246	23810.3	23721.4	24636.5	24202.8	21009.9	24339.4	25167.9
Capn5	1466.61	811.371	1065.96		961.074			1315.53	707.772		537.514	1041.72		763.634
Capn7	5915.28	4443.25	5617.73	4893.1	6629.62	6218.73	5180.55	5820.14	4447.82	5679.33	5171.92	5796.98	5509.77	5126.89	5583.49	5766.85
Capns1	32385.4	31417.4	28784.7	31013.3	27236.5	29082.3	31172.5	30732.1	30454	33496.8	29597.5	27983.1	29978.7	25977	29889.6	31610.2
Caprin1	79030.1	72701.5	77470.6	86014	79311.5	79075.7	67069	76912.7	72691.6	76904.2	79918.8	76891.8	77742.8	64427.3	73974.2	75051.5
Capza1	187530	204630	193265	199992	185216	195085	226158	204348	187705	199750	192150	193536	192551	196800	193011	238529
Capza2	77280.9	68267.8	72529	74260.2	70400.2	73969.8	73891.6	75686.4	75672.4	73181.8	73651.2	71412.5	72973	62782.8	78333.4	81372.5
Capzb	84534.3	80055.9	87213.5	91491.7	83141.1	93182.1	86676.9	84240.1	79596.8	86379.6	89753.8	85139.1	90549.2	78666.7	95010.7	94947.3
Card11	1596.13	1859.51	2016.89	1118.24	1687.35	1866.72	1806.55	1844.63	2259.87	1650.39	1743.73	2307.07	1447.46	1911.18	1725.99	1652.05
Card19	13794.8	13694.2	10589.6	11145.6	12099	11789.2	13873.3	13996.5	13765.3	14899.4	14733.8	13004.8	14117.2	15138.9	12301.4	10297.5
Card9	3989.99	4437.11	4180.22	3498.59	3888.5	3527.39	3815.48	4214.32	4300.15	3946.03	4043.34	3481.46	3583.54	4032.82	3593.56	3263.24
Carhsp1	10093.1	6782.49	10244.9	14206	10008.6	11801.3	7569.12	9775.79	7841.75	8921.94	8051.75	8244.89	8317.48	6180.31	9391.01	9834.22
Carm1	15607.9	16184.6	16783.7	16557.5	17625.1	18265.4	17419.4	17428	17563.7	17527.9	16778.2	17507.2	15659.3	14825.6	18730.3	18137.5
Carnmt1	12573.8	9504.13	12349.6	13836.9	13998.7	14930.3	11481.2	16018.3	16697.8	14960.2	17037.9	16065.9	14820.2	7707.13	18102.2	11709.6
Cars1	67838.2	68318.7	73045.8	75387.6	71375.5	74431.5	73611.8	71778.3	72871.3	73385.8	70566.5	71104.3	70567	67034.6	79889.3	79258.8
Cars2	3681.55	4129	4113.27	3526.67	3830.28	3610.04	3819.49	3381.74	3561.59	3186.38	3556.59	3673.65	3393.53	3943.83	3402.39	3808.96
Cask	4933.44	4535.17	5023.43	4678.75	5305.07	4786.02	4739.29	4608	4811.17	4535.39	4449.26	4917.04	4497.69	4048.31	4860.93	4333.2
Casp1	17067.3	16517.8	16770.4	17175.1	17342.5	18338.2	21219.2	19337.3	18953.8	20536.1	19484.3	17610.1	19881.8	14123.8	17150.5	16208.9
Casp2	11756.9	8506.15	9824.91	9877.51	9335.63	10656.5	13560.9	12345.4	13055.5	11392	13923.2	10942.3	11382.2	8752.89	11542.5	12129.2
Casp3	33852.1	36384.2	38787.8	45141	37427.2	45215.1	41508.9	43067.9	42750.3	42701.7	42860.8	38962.9	41475.2	33134.7	43852.2	45827.7
Casp6	6696.46	5782.71	5997.31	6687.8	6344.73	5789.97	7715.61	8590.56	7235.96	7421.48	7213.29	7689.56	7064.4	6375.12	6616.12	6988.21
Casp7	11405.7	11616	12492.7	14143.5	12068.8	12968.2	13932.9	13580	12802	13411.6	12339.1	12029.4	12712	10563.6	12990	13523.7
Casp8	26436	31070.3	28294.3	28248.6	29611.8	29996.6	30040.3	28343.7	28614.7	27429.6	28037.4	28526.2	28406.8	27149.4	31154.1	31402
Casp9	4868.65	5976.16	5059.34	5641.57	6906.7	5836.25	5621.08	6402.91	6667.04	5281.03	5028.67	6519.45	6190.36	5037.27	6461.07	6044.8
Cast	14426.5	19628.5	15329.4	14267.7	14760.4	14116.4	16878.2	15172.9	16962.8	14378	13929.3	15143.3	13209.3	17862.2	14835.3	16224
Castor2	2847	3331.29	2800.11	2646.37	2951.48	2770.69	3132.14	2796.19	3151.49	3198.71	2700.59	3022.57	3163.99	2634.28	3272.7	3052.64
Cat	58450.7	44723.2	52616	66519.2	48903.9	59999.7	61434.1	61333.9	57010	65573.6	62196.3	56388.6	64261	53970.6	59036.9	61864.9
Cbfb	11389.8	13798.7	13602.4	13836.8	13800.1	14173.9	14218	13785.5	13491.8	11894.8	14195.5	13167.8	12901.3	14479.5	14096	14532.9
Cbl	9116.09	9831.81	10032.9	9793.48	10746.9	10696.9	11029.8	10424	10922.5	9865.36	10557.4	10036.7	9720.65	10584.8	11610.1	10266.9
Cblb	3066.21	3181.03	3130.69	2508.38	2607.11	3106.05	3398.56	2136.32	3240.97	3115.18	3396.43	2775.64	2870.15	2076.01	2609.5	2958.78
Cbln4	7827.1		2087.89	20990.4	2114.09	12963.1	1703.35	6930.02	9094.04	25416.2	25340.4	6210.02	5925.44		7613.25	3428.13
Cbr1	18549.9	18994.2	20409.9	22819.8	21252.8	22294	23540	23763.3	24545.7	25617.1	23647.6	22710.5	24282.6	18687.8	23133	22358.5
Cbr3	11598.1	15396.8	14343.1	12694.3	14812.6	13695.6	15876.7	15174.3	16846.7	15315.1	15024.1	15493.8	14175.7	13133.9	16537	14829.2
Cbr4	25284.8	22373.3	20313.9	19626.9	18572.2	20989.6	23181.3	24634.2	22171.6	22370.1	24709.2	22267.7	23045.2	20267.5	19394.9	22353.9
Cbwd1	7167.9	9724.88	9525.75	8820.21	9425.88	9264.42	9901.38	9613.92	10385.6	9654.4	9229.2	9071.52	8721.45	7975.82	10004.9	9252.62
Cbx1	11661.5	11997.7	13789	13208.7	14661.3	10969.8	11390.5	12812.7	14152.9	11881.5	11538.7	13574	11794	10992.4	9888.42	10762.9
Cbx3	29834.4	17150.7	31019.9	30120.1	28687.8	26260.9	31480.5	29115.5	24819.4	27262.2	29538	28071	29186.9	30201.6	24743.9	29655.8
Cbx4	3557.86	4199.05	3426.45	3007.99	3786.74	2929.22	3684.12	3895.68	4227.17	2874.37	2915.05	3754.07	3955.79	4289.04	2923.03	3932.35
Cbx5	7590.08	8640.03	7546.54	8089.39	7491.67	7426.33	8318.71	8481.58	8457.75	7544.41	8412.48	8463.04	8033.44	9728.11	8111.38	8444.79
Cbx6			531.933	297.02		696.167		678.331			462.896	579.755	329.579	610.732		330.807
Cbx8	3436.6	2658.59	2362.27	2805.39	2708.41	3150.7	3618.85	3752.05	3389.99	3321.07	3060.5	3254.5	3014.73	3013.47	3349.79	2727.4
Cc2d1a	4775.13	4257.67	4267.41	4351.06	4196.6	4109.63	4432.92	4587.62	4518.11	4373.98	4487.91	4637.87	4964.33	3983.82	4496.49	3954.51
Cc2d1b	10528.6	11097.7	11038.1	11214.1	11028.2	10953.5	11345	11108.4	11200.2	11196.7	10963.4	11012.1	10943.5	9573.92	10835.6	10499.6
Ccar1	31887.2	26632.4	28376.8	29232.4	29235.4	26329.6	29910.1	29892.7	29654.5	28079.9	30786.7	29038	30471.6	31878.3	26900.5	27584.6
Ccar2	20042.9	18480.7	19699.3	19109.1	17591.1	18669.4	18074.2	18995.3	19070.2	18879.4	18865.1	18774.6	19089	18350.3	18007.8	17616.6
Ccdc106			1492.53	3151.88	2698.02	1778.71		2169.81	2161.28	2541.6	1697.35		2197.74	1684.36	2168.13	2376
Ccdc115	16577.2	17127.1	17403.8	17270.3	17268.1	15849.8	19120.4	17653.1	18473.7	18013.5	17603.3	18201.6	17559.7	18630.8	17105.3	17825.8
Ccdc117	595.765	1197.48	838.859	858.138	913.439	819.04	718.829	970.585	652.903	707.53	896.635	1007.5	785.625	702.545	791.73	860.03
Ccdc124	17162.2	14501.1	15741.6	19681.5	16108.3	16090.3	15263.6	16829.1	15928.1	16460.6	17364.2	16179.1	16074	11415.6	16092.9	15440.4
Ccdc126	707.888	667.94	623.72	635.113	548.425	436.945		704.257	738.612	549.029	538.152	714.787	523.672	650.435	454.027	563.532
Ccdc127	2205.05	3090.45	2874.66	3728.14	3208.28	3411.25	3424.22	2791.58	2649.19	4016.69	3271.26	3066.45	2811.55	2753.08	1706.75	2243.4
Ccdc134	19721	19818.6	18917.9	18030.5	20852.7	17107.9	20135	20124.5	19482.5	19771.6	18561.6	20186.5	17868.4	17671.8	16356.9	19018.7
Ccdc137	4802.57	5849.18	5556.61	4724.18	4903.37	4344.66	5229.95	4417.13	5006.83	4311.06	4597.23	5012.76	4881.26	5414.18	3828.5	5164.37
Ccdc167	1706.67	2355.16	1900.9	1710.66	1667.21	1784.98		1755.36	1833.73		1653.34		1811.13	2179.4	1914.46	2029.92
Ccdc174		1448.82	1703.76	2106.83	1969.76		1967.55	2103.95	2233.32	2061.95	2161.54	1890.46	2143.63	2131.58	1762.51	2163.2
Ccdc18	19175.4	7400.6	14904	25391	16337.5	18475.1	17528.5	21323.8	22839.6	23022.9	24785.2	17307.6	18912	4376.77	19198.5	15657.6
Ccdc186	4520.98	5456.97	5154.78	4938.16	4914.72	4875.09	4203.46	4511.83	4900.79	4736.15	4543.06	4861.36	4927.84	4244.57	4349.83	5066.52
Ccdc22	24322.3	25514.8	25027.9	24327.2	26303.3	25282.9	26090.8	25810	25434.4	24639.5	25258.7	25944	25514.6	24131.3	25123.6	25863.4
Ccdc25	12232.3	7028.17	11861.5	13824.8	11742.5	13925.3	10996.5	11592.2	10043.2	11097.8	13269.8	9291.53	12510.4	8284.4	11490.9	14187.3
Ccdc43	14946.5	16196.3	17404.3	18569.3	17416.7	17949.6	17860.4	16390.3	17838.2	16976.4	18113	16662.7	15853.1	15159.9	18795.3	16140.4
Ccdc47	22148.2	20475.1	20949	21396.5	22061.5	20318.7	20334.4	20538.1	19967.2	19861.7	20427.9	21031.6	20046.8	22679.7	18849.1	20471.6
Ccdc50	9559.15	10867.6	9441.76	10271.5	9987.19	9507.57	10438.2	10405	10569.1	10203	10768	9153.36	9227.25	10245.5	10839.3	9965.71
Ccdc51	9945.6	9620.61	9375.35	8984.58	9602.68	8815.89	9905.67	10122.7	10160.4	9536.43	10066	9818.26	9515.48	10217.1	9267.05	9467.27
Ccdc59	6491.6	7514.1	6874.94	5144.62	6277.54	5252.13	5952.96	6501.86	6060.09	6516.43	4574.69	5151.54	5157.5	8212.27	5297.29	6503.17
Ccdc6	11660.4	10829.2	10821.6	11562.2	12156.2	11255.1	11882.4	12345.2	12373.2	12034.3	11371.3	12053.4	11527.5	9641.98	12306.6	12299.6
Ccdc86	12741.1	13190.6	11731.5	11866.3	11342.8	10853.8	10401.3	10397.1	11282.4	9800.67	10932.1	10956.7	11077	13929.4	10415.6	11093.8
Ccdc88a	3534.38	5107.26	4647.56	3812.18	4664.62	4002.85	4343.48	4219.19	4378.68	3630.53	3605.8	4256.54	3974.9	4279.93	4487.66	4097.64
Ccdc88b	32091.8	34459.4	34923.5	32021	35498.6	32189.3	34860.2	34334.4	36909.2	32948.5	33255.2	35025	33970.7	32550.4	33710.3	31093.3
Ccdc9	8619.12	12219.1	11298.4	10128.9	11889.2	9057.48	10032.7	11114.8	10305.9	11160.5	9425.05	11133.4	9948.82	11999	11073.8	11118.2
Ccdc90b	6520.17	6126.75	6122.55	5985.93	5713.91	5221.63	6091.87	6140.54	6354.73	5349.08	6373.53	6253.52	5873.44	6340.77	5015	5582.64
Ccdc91	2454.1	3085.87	3426	2509.79	3276.93	2341.87	3412.64	2918.72	1808.33	2276.4	2477.93	2098.92	2558.07	3091.33	2896.92	2148.39
Ccdc93	11736.6	12511	12538.2	11517	12416.1	11641.6	12280.3	11954.3	12696.5	12545.1	11879.9	12871.2	11955.6	10829.2	12721.1	12505.2
Ccdc97	2050.55	2180.42	2096.47	2482.88	2102.65	1478.08	2003.47	1838.39	1914.26	1618.01	1954.54	1485.81	1840	2318.57	1597.55	1319.05
Ccl2	4263.38		4014.25	6463.8	3924.87	3405.84	2992.15	3050.98	3012.58		2474.55	3591.37	2998.8		4296	3477.21
Ccl3	2971.51	2162.26	3284.16	2259.36	1377.84	2122.76	553.412	1162.89	782.354	1100.66		760.065	1254.78	824.529	571.424	1159.14
Ccl4	29562.1	20102.1	17878.3	25052.4	18943.8	24468.3	7897.94	9753.88	11362.6	9720.38	10230.2	9662.41	9603.98	7959.71	11391.3	15627.3
Ccl5	47537.5	37520.5	37658.1	39213.3	36289.9	42448.7	24908.1	30517.7	29940.9	32721.8	36636.6	35548.5	38254	24057.2	24960.4	27375.4
Ccl9	10766.8	7927.47	9439.37	9180.5	7517.72	9281.92	6795.81	6219.58	5981.8	6480.33	6268.03	7317.51	7102.12	5860.87	8569.49	8250.44
Ccm2	3657.78	4351.96	5379.25	3130.53	3642.84	3476.64	2892.54	3535.25	3306.66	2541.61	2967.61	2837.45	2315.93	2964.89	3101.68	4411.57
Ccna2		2189.11	2493.4		2417.59	2141.02	3305.41	2448.41	1811.54		2142.74	2385.67	2140.3	2368.19
Ccnb1								627.982	756.826		900.447		681.252		958.136	355.527
Ccnc	12232.9	10440.2	11496.7	14708.7	15675.2	14710.5	12220.4	15119.7	16081	13706.9	14892.6	12553.1	11653.6	8406.72	15675.8	10573.7
Ccnd1	4568.57	3975.33			2693.06		3303.68	2956.06	3485.07		3149.84	3159.89	1870.03	2731.65
Ccnd2	822.873	766.894	628.802				299.909	509.97	699.3				290.082			570.954
Ccnd3	2113.18	2171.82	2395.53	2276.51	2053.75	2471.06	2481.75	2384.33	2167.94	2925.48	2678.28	2848.61	2094.99	1776.78	2703.42	3070.26
Ccndbp1	894.166	1844.31	1333.57	1410.92	1434.97	1010.62	1834.13	1925.7	1275.27	1585.18	1389.82	1769.79	1450.11	1779.97	1346.91	1380.3
Ccne1	4129.48	5763.91	4290.92	5109.58	4891.91	5983.92	5269.79	5132.9	5614.46	5157.66	5304.1	5495.54	4697.63	5193.71	5235.18	4679.61
Ccnh	4283.89	5250.8	4162.12	4196.09	4664.9	4347.11	4585.07	4125.54	4392.22	4173.49	4896.13	4781.47	4728.4	4461.33	4832.17	4938.29
Ccnk	9448.51	7413.09	8118.06	7350.35	7906.99	8260.24	6763.19	10107.6	12704.4	9139.92	9799.84	7469.76	9798.95	8828.68	8278.96	8299.25
Ccnl1	646.854	513.557	611.562		612.173		748.043	801.435	864.629	1076.03	1903.86	973.607	958.276	484.971	1162.27	627.008
Ccnt1	3359.18	3999.01	3548.81	2994.13	3487.68	3040.61	3190.19	3394.03	3499.05	3378.36	3250.75	3032.53	3208.14	3739.15	3368.72	3139.14
Ccnt2	1104.67	927.696	1089.47	897.726	904.914	780.435	1201.55	873.103	1025.14	950.156	993.047	1239.32	1100.3	1192.99	772.613	1137.95
Ccny	3279.28	3055.04	3740.84	2920.68	3326.12	2570.13	3775.52	3379.23	3270.72	2672.67	2552.51	3761.24	2645.25	4045.56	3280.3	2685.14
Ccrl2	1268.3	1175.22	1666.46	1768.33	1974.79	2104.14	1595.97	1655.75	1270.36	1557.62		2192.47	1890.22	2005.7	1893.4	2602.84
Ccs	17546.1	15489.1	16801.2	21093.3	16939.7	17735.4	19627.9	20254.9	18880.6	18681.9	20625.3	17331.1	19354.7	10523.9	17987	17850.6
Cct2	218218	196337	213248	233001	219021	246476	224767	219967	216876	232885	232534	201488	227629	187370	230354	232388
Cct3	153234	154499	161901	169770	168305	181082	155051	165128	159496	173659	170616	160815	167427	143448	176449	170655
Cct4	216249	175468	224228	237344	212696	250290	204349	209573	208058	220638	220646	206554	224007	164787	239961	234845
Cct5	115758	110682	126482	129726	122613	136468	120962	118647	117028	121441	116667	117379	126683	103434	126762	134883
Cct6a	249948	217425	257020	269459	232577	263889	250659	247349	234692	268705	278745	221385	241040	188039	253039	255524
Cct7	170323	157973	171323	183595	168700	190629	160692	173826	168119	180119	177816	163996	178013	142539	181746	184368
Cct8	235247	217517	247436	258522	240942	263165	243721	245473	241114	258502	251460	228957	246505	209601	261394	260973
Ccz1	19007.9	18882.8	18810.5	19175.3	18220.7	18175.4	20043.9	19817.9	19749.8	20560.5	18792.2	19389.7	20470.3	17924.2	19422.7	19072.8
Cd109	2902.15	2353.79	2680.24	1997.03	2139.15	2143.99	2839.67	2704.47	3136.84	2572.91	3218.3	3027.56	3282.75	2287.89	2536.51	1933.13
Cd14	76041.2	55265.7	46657.1	49634.8	49963.4	43053.4	61541.6	62416.9	60978.8	63237.5	65940.1	60167.2	67022.5	63451.3	56326.1	46889.4
Cd151	1686.11	1291.81	1060.34	1188.02	1292.28	1201.06	1807.99	1483.35	2223.6	1557.06	1434.06	2056.58	1453.4	1158.16		1146.35
Cd180	13504.5	12816.4	12169.4	12198.9	12874.4	11621.2	11181.1	11248.2	10498.4	10666.2	11235.2	13651.9	10951.6	11657.1	11763.9	12003.3
Cd200r1	1994.4	1921.32	1817.31	1930.14	2033.98	1863.65	2708.74	2747.24	2495.35	2574.28	2335.09	2135.86	1653.33	1798.82	2190.93	2074.37
Cd274	6654.93	3135.86	3842.25	4777.59	4476.18	3690.14	6404.87	6078.27	5767.89	6110.4	6727.43	6392.38	7110.95	2948.64	6499.38	5301.78
Cd276	2601.82	3081.57	1693.38	2252.72	2721.92	2511.08	1868.12	2992.3	2769.59	2720.73	2303.9	2656.32	2347.73	3125.81	3105.12	2354.68
Cd2ap	19792.6	19368.2	21522.8	24575.6	23046.9	24229.9	21223.3	21582.2	23036	23000.1	22438.4	21643	21965.6	22153.6	24240.6	22897.7
Cd2bp2	9406.5	10881.2	10255.6	10048	10655.3	9895.3	12134.7	10977.6	10451	10632.2	10161.4	10327	10152.4	9849.31	10002.7	11307.8
Cd300lf	2794.66	3002.64	2872.38	2267.39	2572.77	2413.37	2372.5	3172.75	2259.56	2618.23	2092.9	3051.16	2967.08	2589.7	3765.43	3060.64
Cd33	1366.97	1173.79	917.466	1632.85	1173.91	990.203	1431.42	1596.6	1476.97	1611.5	1654.89	1255.14	1512.46	1619.59	1684.86	1142.74
Cd36	95126	68781.3	58318.2	71473.6	71086.7	69607.9	68814.8	78942.9	77464.6	76454.3	80368.8	85493.6	74308.1	66307	77318.3	64919.2
Cd37	4176.67	2472.06		2736.14			3625.15	3276.56	2581.06		3772.45	3686.38	3320.8		2774.53
Cd40	15299.4	11027.8	16559.4	13840.5	14876.9	15933.5	12428.9	11589.2	12029.8	11921.1	11714.6	13006	10649.7	13170.7	13068.3	14013.8
Cd44	180074	164697	161095	150473	153835	154279	125246	128110	142098	133588	127329	136203	126222	138214	135372	136234
Cd47	21111.9	14877.1	16160.4	14590.7	16432.7	14595.8	16437.1	16377.3	17339	17006.2	16844.6	19661	17862.3	14333.5	17275.2	14716
Cd63	14487.6	19228.2	14380.1	13299.1	15067.4	12976	20021.7	18885.6	19493	17026.5	18287.9	17389.6	21024.3	21411.6	19693.7	19473
Cd68	191433	133122	139626	162626	138492	143588	228984	239478	229999	249900	244110	228649	237213	178201	201044	180890
Cd69	1649.5	1411.35	1747.12	1679.38	1495.86	1646.23	1653.04	1962.12	1507.25	1625.44	2237.66	1891.23	1278.92	2077.36	1843.41	1490.14
Cd72	7253.49	6694.49	6641.3	5806.41	6073.08	5444.13	6328.07	5858.46	6084.83	5904.9	6125.38	5810.72	6399.15	6886.34	5768.42	5213.74
Cd74	17564.8	16500.1	14189.5	17128.7	16315.7	15986.1	15104.9	15864.3	16628.5	17211	17957.4	15135	17321.6	12037.9	14413.5	14191.8
Cd80	3859.32	3642.52	2352.98	3293.36	2968.74	2843.6	3584.44	3309.96	3436.61	4103.37	3563.66	3173.49	2288.3	3994.69	3255.33	2868.42
Cd81		210.015			332.056			191.215						224.841		27.464
Cd82	4415.39	4825.26	4025.85	3931.38	4114.94	3573.24	4822.6	4190.58	4641.84	4935.19	4572.76	4862.79	4641	5730.99	3975.76	3888.54
Cd83	1436.81	1382.39	1202.2				789.39	904.169	765.702		854.165	608.645		949.307		688.096
Cd86	2226.15	3379.45	2200	1465	2037.07	2236.1	1395.67	1612.51	1608.43	1466.36	902.314	1758.59	1461.25	1511.93	2557.15	1993.2
Cd9	24647.5	4397.02	11700.8	17683.9	12467.1	15103.8	10137.2	13357.6	11839.5	17107.8	16883.5	17045.4	13504.4	3316.52	15099.5	10762.8
Cdan1	2557.36	2683.01	3008.38	2909.36	2808.07	2434.95	2393.72	2487.41	2655.7	2627.3	2327.69	2446.35	2595.17	2990.58	2961.06	2809.08
Cdc123	24491.8	22384.2	26074.5	23745.2	25363.8	26535.6	23763.2	24897.8	24491.6	26462.7	25537.3	26729.2	21639.4	17894.7	25566.8	22984
Cdc16	11860.6	12374.5	10875.8	10572.7	11221.6	9998.46	11959.4	12913.6	12386.7	11307.5	11341.5	11585.1	12265.2	11398.9	10443.2	10339.5
Cdc23	7313.25	7246.22	7389.04	6639.54	7323.27	6810	7420.47	7787.26	6920.73	6731.29	7398.26	7448.15	6497.36	6648.33	6149.61	7215.37
Cdc26	5430.61	7619.38	5890.43	5961.53	5959.5	6761.97	7392.61	6815.8	7851.7	7533.75	6815.62	7133.05	7314.56	7062.62	7899.12	7312.59
Cdc27	2354.94	2068.69	2063.84	1814.39	2206.28	2019.76	1837.55	2091.49	1879.08	1923.72	1938.19	2177.87	1978.8	2059.95	2589.12	2182.49
Cdc34	7969.94	9612.6	7484.85	8517.99	9859.58	8593.08	8342.91	10169	9139.03	7540.07	7829.1	8309.38	8567.71	7253.16	9066.53	8561.19
Cdc37	58655.3	60782.3	64847.8	63772.8	65527.8	69516.9	71533.5	63723.9	63989.1	65824.6	62648.7	59780.7	63068.9	63460	66353.3	74104.2
Cdc37l1	1757.02	1979.83	1439.77	1510.98	1690.57	1925.57	1804.95	1197.94	1692.54	1324.18	1425.47	2133.37	1521.08	1628	1618.46	1744.8
Cdc40	7366.4	8403.71	8328.5	7247.62	8543.08	7181.75	7986.14	8163.26	8064.45	7454.54	8208.91	8081.43	7510.18	8601.27	8320.34	7260.7
Cdc42	64168.1	66729.2	72942.2	74916.2	66197.6	88232.3	68019	65986.5	69054.7	71190.3	68388.3	66883.4	70932.5	68469	74017.9	85746.2
Cdc42bpb	4969.66	5309.91	4666.5	4386.39	4834.71	4540.35	4307.76	4783.23	4501.63	4108.75	4715.83	5014.39	4458.36	4527.36	4411.14	4315.7
Cdc42ep2	2166.28	2362.09	2681.87	2893.43	2933.47	2305.79	1595.55	1641.09	2347.45	1398.42	2056.06	2230.66	1549.65	2436.85	2677.96	1896.81
Cdc42ep4	8352.31	11787.6	8751.44	9707.75	8874.3	8889.56	9471.78	9426.1	10270.7	9208.73	9172.07	8472.88	8912.81	12650	9660.97	9925.98
Cdc45	2413.86	3021.14	2549.47			3548.08	3108.41	1842.38	2224.1		2284.44	2740.16	2394.09	1588.62	2816.64
Cdc5l	31794	32784.9	31433	28819.4	29506.4	28691.7	30353	30340.3	29989.1	30107.4	30560.9	29917.6	30768.7	37283.4	29317.8	31641.3
Cdc73	12868.8	11424	12795.9	12178.9	13102.7	11986.3	12623.4	12511.5	12718.4	12967.3	12558.9	12918	12306.4	11345.3	11972	12230
Cdca3	366.375	562.471	514.963
Cdca5	1065.74	756.223	1148.37	1177.34	1021.33	1570.61		1473.66	1704.3	1180.47	1569.71	1648.25	1060.62	897.027	1734.24
Cdca7
Cdca7l
Cdca8	4141.76	4972.03	5386.4	4285.88	5381.34	3891.66	5671.6	5889.45	5978.97	5590.99	6465.36	6100.37	5876.39	6128.54	5447.23	5003.37
Cdipt	9389.72	6400.08	7523.53	8602.22	7904.81	9745.61	7543.75	8073.37	7041.84	8780.27	8410.41	7805.06	9800.56	9700.35	7445.17	7483.11
Cdk1	21154.5	21651.4	22871.2	20715.7	23107.5	21294.1	22763.1	23458	22472.7	24448.7	20863.1	21588	21852.5	22076.5	24502.7	22221.5
Cdk10	1914.71	2586.24					2464.77			2950.99		2879.26	2559.17		2533.95	2981.25
Cdk11b	11932.3	11479.2	10571.6	9496.02	10374.7	10355.4	11586.7	10630.9	10858.9	10340.5	11094.4	10077.7	11328.1	11582.2	9190.21	9318.79
Cdk12	2460.93	2908.32	2855.86	2187.05	2519.8	2781.03	2753.99	2370.64	2534.88	1927.06	1851.42	2072.69	2216.22	3044	2341.26	2574
Cdk13	3081.96	3502.85	3411.17	3155.94	2997.42	3189.44	3390.86	3267.91	3703.79	3117.3	2487.63	3410.56	3557.16	3353.97	3012.8	3500.81
Cdk14	4467.68	5646.66	4903.33	4601.31	4809.28	4791.3	4086.45	4344.59	4436.23	3530.18	4230.71	4327.29	3881.06	4991.99	4633.39	4076.06
Cdk16	2713.34	1873.43	2061.25	2155.41	1811.58	1766.81	2252.95	2387.47	2258.95	2729.7	1613.91	2411.08	2617.28	1824.76	2597.29	1581.21
Cdk17	2149.52	2048.25	2132.97	1937.11	1950.19	2521.85	2131.22	2489.35	2402.1	2040.09	1965.98	2514.62	2205.19	1885.51	2373.17	1513.74
Cdk18	4972.66	5627.67	5509.88	4864.71	5922.26	5265.68	5154.38	5158.91	5036.34	4860.04	4622.9	5173.31	4820.97	5343.35	4970.9	5020.78
Cdk2	15510.8	16463.1	17524	15415.7	18091.8	17063.1	16828.1	17171.8	18730.9	17496.9	16764.7	16601	17778.1	14161.1	17386.4	18049.9
Cdk2ap1	2606.63	2764.74	3225.97	2706.73	3677.37	2681.41	2839.67	2571.09	1897.16	2735.68	1901.87	3389.63	2594.98	3133.89	2873.84	3283.33
Cdk4	5865.67	5627.63	6222.74	6287.89	6407.07	7181.54	6240.8	5888.32	6774.82	6177.41	7011.18	6532.17	6813.86	4518.67	6842.03	5549.3
Cdk5	9198.29	10350.2	10974.6	11029.1	11758.5	9882.03	12680.1	11139.2	11884.7	10745.8	11928.8	11339.9	12782.8	11896.1	11553.4	11423.8
Cdk5rap1	1589.98	1405.75	1920.68		1246.94	2182.07	988.495	1436.05	1746.06	1206.45	1443.94	1159.05	1652.8	1110.6	985.615	1565.42
Cdk5rap2	3197.15	2858.8	3004.35	2762.31	3044.87	2350.9	2593.81	3342.88	3105.76	3195.02	3677.75	3317.88	2879.74	2284.28	2731.31	2907.61
Cdk5rap3	16465.5	13301.7	13783.7	15130.6	15100.4	13758	14347.1	16205.9	15371.3	15848.2	18602.3	15900.8	15521.2	14441.2	13351.3	13163.3
Cdk6	18723.6	20038.3	20733.6	19542.4	20562.1	20735.2	22255	20655.5	20746	20770.7	21384	18689.4	21884	19678.6	20599.4	20809.3
Cdk7	11335	11482.8	10883	11668.7	10769.8	9955.6	10690.7	11038	11183.1	11024.4	11241.1	11359.8	11013.3	9485.27	11619.6	10278.9
Cdk8		2110.99	3622.97	3896.01		4866.72	3495.23	3906.35	3154.44	3930.08	3382.58	2939.43	2908.56	2967.19	2225.4	3512.98
Cdk9	26516.8	27770.4	25789.2	22874.4	24260.6	21876.7	27585.3	26230.9	25825.6	25169.2	24884.5	25713.1	28204.9	26283.1	23616.6	24199
Cdkal1	1859.93	1918.72	1728.59	1171.34	1666.93	1761.51	1747.02	1657.4	1340.7	1904.04	1304.03	1494.16	1434.3	1375.12	2624.53	1077.36
Cdkl4	2582.93	2545.49	2469.77	2267.7	2282.58	2859.14	2178.27	2026.93	2476.73	2096.53	2118.23	2316.83	2497.42	2802.71	2830.23	2653.14
Cdkn1a	4369.15	5703.24	3903.68	4998.7	4520.34	4101.72	5237.61	4944.54	5584.89	5047.57	5012.75	5190.74	5104.34	5012.43	4696.14	3907.79
Cdkn1b	1307.76	2183.32	1196.14	1642.99	1744.55	1734.42	1870.21	2258.01	2006.95	1614.89	1921.07	1703.42	1402.87	1793.78	895.514	1664.82
Cdkn2aip	21844	19721.1	19985.8	21104.7	20284.7	18786.7	23910.3	24160	22655.5	21642.1	21316.7	23056.1	21505.7	19515.4	20285	22583.4
Cdkn2aipnl	7340.37	8419.02	7470.79	8155.66	7882.65	7364.15	7828.38	7497.4	9030.16	8874.89	7829.81	7361.51	8195.03	7855.57	7296.87	9106.31
Cdkn2d	2239.88	2428.04	1792.62	2661.57	1874.98	2452.15	2739.61	2077.05		1918.78	2494.15	2541.8	2162.16	2701.64	1884.27	2082.87
Cds2	7511.11	7644.79	7929.77	7125.48	6727.88	5963.99	7301.57	7066.44	7055.29	6436.86	5745.97	7754.24	6318.39	8197.41	6402.79	8138.17
Cdt1	6138.87	7180.78	8842.91	9655.92	7887.94	8697.33	7152.67	6635.2	7836.37	9144.45	7506.7	6854.68	7571.57	6637.29	8971.52	8778.88
Cdv3	26827.1	25168.2	31273.3	35096	28724.9	31070.3	33038.5	31386.8	31201	33672.7	31392.4	30636.2	27372.9	25629.3	33282.5	35091.6
Cdyl	3755.89	4767.59	3871.49	3659.08	5097.61	3443.54	4318.94	3769.75	4541.45	4681.78	3481.59	4719.84	3677.51	4890.03	4151.37	4249.46
Cdyl2	2310.2	2305.44	2180.8	3368.52	2349.61	2673.05	2324.24	2373.98	2797.66	2763.55	2558.51	2564.49	2434.76	2554.22	2734.22	2665.93
Cebpb	16372	16294.9	18458.4	15075.1	16705.2	14576.3	36917.5	32158	31622.7	34440.4	32089.1	34826.1	37041.3	46583.2	32199.3	33347.4
Cebpd	1781.58	2179	2228.15	2302.12	2058.64	1886.78	1773.6	1953.14	2515.15			1700.79		2098.81	1940.33	1553.86
Cebpz	18500.2	19706.2	18770.7	17429.7	18519.3	17907.4	15851.9	17648.4	17746.7	17058.6	17982.2	18050.5	19117.1	18083.4	16143.6	16073.7
Celf1	6842.83	6949.36	6143.03	6416.93	6544.74	7831.58	6049.35	6196.83	6708.05	6975.33	7312.2	7967.03	6535.14	5804.92	6960.17	7483.63
Celf2	6346.16	6583.01	6664.07	6667.99	6570.67	6948.93	6062.15	6479.61	7098.87	6876.66	6823.68	6308.55	7087.81	5816.95	6598.34	6796.85
Celsr3	6761.13	6364.63	5898.1	7114.41	6267.69	5489.08	7505.25	7575.21	8118.28	7431.02	7564.45	7545.45	8897.13	6515.63	7116.24	6558.57
Cemip2	1777.95	2130.55	1725.42	1846.43	2300.45	1795.71	2074.36	1919.2	2041.73	1892.19	1780.02	1764.46	1678.4	1718.08	1887.6	1905.32
Cenpa	4351.46		3172.27	3048.7	3745.25	3149.62	3623.72	3598.75	2785.09	3315.79	3569.4	2826.91	3769.57	2926.1	3290.58	3455.46
Cenpc	2418.09	2241.46	2527.54	1573.73	1844.51	2005.02	1755.04	2140.59	2304.42	2075.73	2127.12	2087.31	2188.83	1851.04	2023.32	2087.87
Cenph	1900.33	1695.6	1654.3	1143.45	2132.91	1556.16	1372.5	1989.23	1909.77	1586.66		2080.9	2040.68		1263.18	1399.39
Cenpq	2672.53	3765.74	3289.14	2199.89	2864.96	2321.8	2568.04	2345.25	2481.53	2324.58	2368.5	2051.08	1970.92	3027.98	2144.37	2090.1
Cenpu	805.42	1525.55	1406.8	1092.13	1179.41	884.208	1515.93	1671.7	1041.17	1494.79	1826.3	1736.46	1559.26	1225.32	1219.89	1026.61
Cenpv	28564.9	22879.7	27165	22364.7	25630.3	23609.7	24040.9	24583.4	24410.5	24143.5	24781.4	25664.3	27032.9	23591.6	21713.9	21913.6
Cep131	1821.82	2609.39	2400.84	1741.2	2207.84	1603.18	2038.18	1973.98	2305.52	1824.13	1877.01	1886.3	1956.98	2518.15	1973.39	1967.53
Cep162	1329.81	1109.51	1168.05	1288.79	957.528	902.491	896.271	1114.59	922.636	875.59	930.385	1083.25	1152.53	1173.97	1092.76	889.451
Cep170	12464.8	12279.6	12077.7	11631.7	12194.6	12293.5	13353.7	12621.6	13052.7	11729.5	12458.5	12586.8	12441.3	13188.7	12201.7	12649.7
Cep250	2317.55	2298.37	1920.39	3045.99	2216.5	2788.18	2151.32	2060.44	2154.17	2670.19	2430.92	2391.08	2264.79	1687.45	2081.71	1845.1
Cep290	5909.21	11637.2	5875.45	9978	7723.43	7758.33	8574.43	10099.4	10176	3543.38	8172.43	5520.87	6280.95	5347.28	6158.2	5497.9
Cep350	1412.57	1560.7	1234.07	1434.02	1505.86	1502.69	1407.18	1107.65	1862.78	1087.17	1415.63		1403.54	1489.32	1512.07	1476.79
Cep41	1554.27	1778.57	1534.96	1806.53	1718.28	1961.53	1321.79	2211.79	1856.1	2222.93	1853.95	1404.28	1781.42	1794.94	1917.11	1817.03
Cep43	6589.22	7326.07	7045.87	7219.98	6879.63	6758.99	7639.04	7834.62	7561.16	6998.21	7114.56	7344.57	7071.14	8314.87	6699.47	7062.42
Cep44
Cep55	7882.39	8241.86	9032.55	8801.34	8751.53	8404.48	8730.69	8441.28	9391.78	8503.16	9294.95	8902.84	8757.41	8126.37	8315.04	7535.41
Cep76	6366.29	5770.93	6352.39	6581.05	6491.35	6240.39	5679.81	6665.87	6565.59	5820.54	6451.01	6759.84	5104.4	5503.86	6841.34	4623.87
Cep78	1349.71	1166.55	1662.93	1069.73	1767.53	1313.66	1574.59	1547.37	1809.91	1498.21	1283.2	1619.21	1535.21	1329.44	1374.23	998.89
Cep85	3073.28	2883.8	2826	3044.86	3049.25	2729.59	2813.32	2405.89	2726.74	2289.36	2437.49	2694.96	2482.9	3274.08	2754.75	2469.04
Cept1	72261	48059.6	59013.2	61419.2	50965.8	57194	54208.8	53084.8	52804.3	67385.6	69247.6	53509.8	68388.7	61642.6	60833.2	64602.1
Cers2	83036.6	55359.9	69774.9	63519	61466.7	72134.4	70487.6	65109.7	62396.2	69115.5	62057.5	61730.1	66041.3	55694.2	63212.5	72618.4
Cers5	6936.5	4327.24	6087.6	6839.22	6647.58	7034.51	6335.89	5718.43	5546.2	6426.06	6408.52	7197.98	7053.17	3893.1	6019.68	6253.72
Cers6	13843.9	10773.4	14650.2	13874.1	14906.9	14679.2	10885.3	10472.1	11462	12023.5	12728	15564.8	12434.5	10264.7	13231.3	14649.3
Cert1	6180.47	6595.47	7247.68	6265.64	6789.98	6821.04	6543.95	6425.14	5775.34	5773.86	5914.99	6336.23	5866.28	5842.77	6154.64	7112.48
Cetn2	3419.13	4017.57	3809.04	3631.02	3165.42	3584.85	3440.66	3635.84	3348.84	3531.15	3422.72	3136.01	3470.4	3902.9	3282.8	3386.71
Cetn3	5164.72	4836.17	5233.08	4475.54	5566.05	5247.63	3905.07	5327.14	4627.24	5257.51	4460.36	4486.77	5566.21	3459.78	5034.65	4882.89
Cfap20	9899.95	11450.6	10629.1	10790.2	11294.5	9785.7	12364.2	12300.9	12468.8	13238.3	13488.2	12087.9	11783.1	11686.1	11389.9	11143.7
Cfap298	5227.56	2895.63	5301.53	6163.86	4704.81	6351.67	5396.46	7137.9	7493.94	6863.87	7559.53	7004.7	6194.42		6539.55	5211.76
Cfap36	4274.54	5368.97	4580.27	4940.99	4878.13	4701.3	5700.72	5190.81	5217.47	5606.36	5553.44	5315.74	5504.07	4091.19	5236.96	4822.84
Cfb	535.808	477.728	311.781		281.625		273.915	230.404	434.386		253.182		264.863	744.898	359.272
Cfdp1	29109.7	34422.7	30896.3	32425.3	36023.3	33459.1	32998.9	33170.2	33924.9	28789.3	30186.6	30353.6	29993.4	28185.1	31300.2	33105.5
Cfl1	259153	229966	263223	288083	292528	275866	297234	279037	296248	298000	291973	288862	261111	245750	298915	302390
Cfl2	1259.15	1684	1557.5	1065.82	1271.61	1447.37	1663.6	1591.37	931.744	1543.55	1088.03	1315.6	1402.64	1534.15	1487.42	1550.66
Cfp	1583.53	1659.59	1590.66	1591.12		1502.34		1347.47	1709.37	977.339	1497.75	1547.9	1377.3	1736.15	1454.74	1286.45
Cgas	3815.31	4133.24	4112.33	3101.59	4500.78	2918.12	3476.71	3436.55	3143.44	3157.76	3275.26	3211.53	3401.27	4430.55	3314.59	3356.23
Cggbp1	11323.5	10871.5	13657.8	11960.1	12078.1	12631.8	13287.1	12390.9	12360.9	12634.6	11379.8	11704.6	12171.1	12630.7	12858.1	11594.5
Chac2	960.702	936.198	1354.44	896.205	1128.58	1072.93	811.78	1052.31	912.83	1063.44	1005.89		1167.69	1086.57	1057.83	1050.09
Chaf1a	4344.45	4928.46	4666.53	4424.51	4651.79	4246.56	4544.71	4700.77	4940.26	4815.01	4475.51	4988.86	5209.49	3758.9	3898.22	4466.12
Chaf1b	8010.88	6774.28	8162.67	7365.81	8542.19	7961.56	8094.25	8345.47	8823.51	8214.98	8358.29	8834.12	8314.81	7457.41	8910.52	7011.56
Champ1	8556.69	8007.84	8753.88	7939.02	8882.3	8345.22	8533.21	8576.92	8982.91	8677.01	8058.09	7981.83	8522.88	7815.19	7738.68	8135.06
Chchd1	2245.09	2974.11	2328.49	1834.87	2366.68	1887.95	2464.63	2033.98	2411.89	2007.24	2068.58	2022.27	2338.44	2418.72	1973.76	2003.29
Chchd2	10576.6	10815.5	8080.1	8307.81	8470.49	8137.86	11026.3	9051.73	12004	9295.45	8400.82	9235.23	9085.76	9180.63	8392.22	8587.04
Chchd3	33825.4	38299.6	29892.4	29879.9	34292.2	29700.2	33327.5	34100.7	34915.2	34507.5	33387.7	34966.3	31690.4	42275.2	29320.7	30171.2
Chchd6	7750.38	10252.3	8621.4	7887.36	8217.83	6603.37	8211.12	8044.76	8325.48	7697.37	8254.42	8140.99	7498.91	9454.54	7377.71	7825.22
Chd1	5338.51	5772.26	5764.04	5262	6002.16	4761.68	5080.12	5131.03	5036.37	5419.79	5097.7	5424.53	5080.55	5513.22	5038.7	4936.96
Chd1l	4705.23	4197.03	4745.9	4297.43	4797.47	4170.09	4483.42	4432.1	4492.32	4631.82	4826.15	4674.58	4571.89	4460.31	4569.31	4580.53
Chd2	2056.91	1743.97	1956.61	1476.73	2075.16	1872.65	1833.64	1905.3	1729.02	1572.91	1730.31	1475.98	1669.91	2159.01	1450.39	1863.64
Chd4	27957.8	26285.5	27445.3	25978.1	27290.9	27571.5	27612.3	26987.6	28220.9	27244.5	28215.5	27425.3	29456	23935.3	26746.2	26973.6
Chd7	2845.67	3428.25	2994.71	3154.46	3048.48	2623.25	2774.74	2963.67	3225.92	2680.7	3009.58	2968.63	2673.5	2871.46	2763.66	2762.42
Chd8	7150.11	7643.01	6789.12	6116.79	6074.25	5923.52	6592.7	6338.19	6371.58	6765.89	6624.96	6751.53	5971.2	6608.88	5554.4	5857.23
Chek1	1611.75	1837.05	1689.26	1390.22	2003.35	1150.27	1694.05	1612.78	1729.68	1529.92	1788.29	1759.64	1641.21	1674.99	1679.3	1561.35
Cherp	15860	11478.9	14669.3	15089.8	15795.9	14129.5	15304.5	15328.3	13941.1	17037.3	16639.4	14859	14623.7	13280.7	14046.6	13790.8
Chic2	3995.81	2317.31	3022.26	2715.54	3424.47	2548.32	2630.78	2953.45	3138.05	3541.16	2614.1	3583.67	2790.91	2048.31	2881.15	2821.79
Chid1	9232.45	8696.61	8674.33	8477.07	8630.26	8363.69	8260.75	8452.32	7927.61	8559.65	8614.71	8227.82	7822.3	8957	7535.11	8445.78
Chkb	10594.3	8088.77	10678	10770	11601.2	9535.51	10153.2	11287	11945.2	9862.62	12410	11707	10404.5	10073.4	12541.7	10796.5
Chm	5854.99	5364.45	5617.05	6852.26	5697.44	6405.54	6813.7	6161.72	7187.88	6445.88	6385.31	6629.2	6332.15	5349.59	6807.18	6387.93
Chml	295.704			540.236	269.928		428.412	312.565		350.081	338.525	249.853	193.544		367.689	396.183
Chmp1a	15965.8	9950.56	14209.8	18128.2	14138.1	15621.5	14088.7	17159.4	17500.9	18896	20303.1	17227.6	15837.6	8194.05	15809.4	13035
Chmp1b1	17672	14350.6	18412.4	20985	19405.5	21717	21554.9	22559.6	20704.1	24360.7	23280.3	21889.5	22650	11268	21632.1	21653.8
Chmp1b2	17010.8	17581.6	21354.7	24445.3	18469.3	20071.2	18414.6	20682.4	18761.3	21518.1	19837.5	20605.1	18307.5	17641.3	19112.5	19990
Chmp2a	31596.7	27744	29932.9	38113.9	29128.9	33514.7	33551.8	30669.7	30849.9	34120.2	33793.5	30772.6	34086.5	28006.5	31862.5	33350.7
Chmp2b	12997.2	14192	13642.3	15480	15070.9	15187.2	16675.8	17013	15684.5	16001	14804.4	14808.3	16315.7	14086	15708.3	16543.6
Chmp3	11053.6	12662.7	11780.9	14235.9	13418.7	13480.8	12184.7	13911.8	14923	15940.9	15543.6	13598	13022.2	10966.9	12719.2	13267.4
Chmp4b	99276	111604	105005	111953	95162.9	110044	106875	103919	96460.8	109048	106476	105164	100065	105399	105869	109752
Chmp5	8053.63	10009.2	8475.22	10779.6	8094.69	9642.41	9367.41	8112.26	8623.6	8824.13	8862.71	9003.96	8676.02	11378	8614.32	9092.71
Chmp6	3538.82	5483.29	4064.15	4162.68	4276.23	4074.42	3858.07	3770.71	3901.46	3925.87	3931.97	4255.31	3672.47	5144.5	3767.14	4665.15
Chmp7	9106.67	9825.76	9173.15	10286.6	11377	9313.87	11203.6	11584.6	10399.1	10355.5	11422.6	9853.64	9484.27	10175	10326.2	9873.3
Chordc1	9874.02	10922.2	11679.4	11245.1	12317.1	12805.1	11701.2	11210.4	10287.7	10614.4	10879.2	10040.7	10650.8	11428	12043.7	13019.7
Chp1	22178.5	18884	18488	20296.4	17265.8	16898.8	18829.3	17893.4	18862.4	18774.9	18665	18871.1	17503.8	17101.5	17174.6	16182.7
Chpf	4050.74	4759.23		3974.56	4489.91	2779.25	3902.43	4991.89	4625.46	3698.24	3432.25	4148.19	3847.11	3770.51	4585.27	4150.04
Chrac1	20948	9893.55	17448.8	20015.7	17662	18190.5	19737.8	22309.3	21919.7	19318.4	20336.2	18909.2	20892	16283.4	18468.3	18009.7
Chrna4	22336.1	17332.8	18738.2	18336.4	15654.7	17404.7	18039.2	18109.6	18692.4	19597.4	17649.4	17134.3	17463.6	19008.8	17650.4	18298.1
Chst10
Chst12	989.538	870.957		894.527	1005.38	968.892		950.963	780.217	881.626	493.223	1303.67	926.142	657.02		879.941
Chst14		1655.62				1748.71		3246.5		4024.17
Chsy1	1100.06	1031.49	1110.07	846.3	949.189	730.541	984.597	849.033	859.76	850.825	1047.32	885.913	716.528	1308.12	780.906	707.213
Chtf18	5002.12	5270.09	5296.85	5283.45	4861.02	5015.93	4883.44	5029.55	5247.6	4578.61	5208.11	4574.64	5014.67	4696.95	4815.14	5237.62
Chtf8	1403	1872.7	1730.26	1437.67	1485.19	1837.36	1297.03	1689.62	1916.5	1419.03	1597.03	1644.12	1477.59	1432.05	1861.31	1460.15
Chtop	8382.16	10411.5	9554.04	8683.51	8654.69	7806.13	9515.2	8554.83	8345.61	7739.71	8785.67	8807.01	10432.1	11921.5	7194.73	9303.24
Chuk	3277.54	3898.15	3610.94	3135.66	3308.16	2595.13	3420.01	3912.71	3940.8	4140.51	3638.57	2953.8	2964.89	4746.27	2911.53	2369.6
Churc1	6360.18	9086.46	9281.99	8681.71	8793.81	8470.78	9577.81	8809.64	8603.34	7902.73	8466.41	8415.21	7704.92	9789.07	8886.1	7691.79
Ciao1	10922.3	13404.9	12054.1	13090.7	13630.8	12261.5	13955.7	13470	13852.1	14035.6	12713.7	13540.8	13529.1	11461.6	12600.9	12647.2
Ciao2a	6979.3	6227.76	6335.4	7195.25	6492.41	6085.28	7026.6	6162.77	6624.44	6708.34	6846.5	6604.01	6379.13	5629.38	6332.22	6990
Ciao2b	7913.45	7344.49	6749.45	7605.6	7187.84	7278.74	7731.76	8954.02	8266.32	8844.77	8029.2	8950.78	7502.14	6053.14	6986.1	6403.19
Ciao3	2236.09	2088.3	2361.72	2379.65	2370.47	2120.91	2223.16	2075.56	3040.06	2359.96	2560.09	2259.72	2182.17	1912.23	2502.45	2224.14
Ciapin1	17044.9	19191.6	20889	20630.9	23436.1	20900.2	24015.4	21885.6	22819	20702.4	19969.5	21713.9	20463.3	19676.6	22222.9	23427.8
Cib1	739.068	901.137	557.028				620.165	923.576				1008.63		658.116
Cic	2878.68	2774.71	3037.92	3095.18	2956.88	3109.41	3092.91	3097.81	3315.32	3159.11	3128.46	2960.3	2832.46	3172.58	2795.58	2913.47
Cinp		465.466		613.684	575.39		345.328	461.304					731.357	522.556	695.408	516.939
Cip2a	10906.2	10941.2	11955.5	11164.4	12401.9	12154.9	11432.7	11517.2	12233.9	11957.3	11316.4	11827.7	11513	10357.1	12701.5	11724.5
Cir1	5455.19	5192.24	4127.27	5354.1	4329.03	4692.96	4446.72	5602.86	5932.46	4451	4843.52	4935.88	5048	6575.73	5294.56	5917.34
Cirbp	2138.93	2536	2264.4	2160.74	2166.3	1876.45	2359.91	2024.09	2556.23	2472.61	2385.86	2129.98	2284.64	2109.08	2213.81	1934.85
Cisd1	21509	18145.3	18829	20554.9	18500.5	20568.9	19123.8	22313.9	20792	19443.8	21302.4	19037.8	21457.4	21014.1	17673.9	19577.6
Cisd2	41419.1	38137.4	38177.6	39641.9	36935.8	38560.3	39460	36855.8	39523.8	39991	39750.3	42114.9	36320.1	45920.4	39432.7	39714.3
Cit	2121.77	2305.86	1798.15		1873.18	1814.18	2372.51	2891.2	1716.33	2526.48	1775.72	2055.91	2177.29	2392.22	2203.7	1977.42
Ckap2	3095.69	3308.43	3006.09	2619.23	3602.04	3111.63	3731.1	3739.25	3330.53	3695.68	3326.12	3680.06	3163.97	3254.76	3398.07	2732.44
Ckap2l	1210.76	1405.06	1791.45	1473.64	2231.09	1495.38	1896.4	1247.66	1647.52		1483.42	1630.94	1660.83	2177.85	1236.02	2785.46
Ckap4	33326.9	31269.9	31680.2	31849.1	31998.5	27074.6	32450.5	31366.7	31901.2	31679.1	31163.4	33468.1	31636	39978.9	28418.8	28651.7
Ckap5	20770.1	20290	21586.8	21076.9	20371.9	20961.9	20713	21115.4	21348.9	20602.9	21297.8	22011.4	21932.8	19553.9	21697.4	21818.7
Ckb	165442	174089	181669	181773	189193	200209	223470	212216	202132	222372	209916	187947	196340	192305	198866	223681
Ckm		30490.4	2198.47		1138.75	83989.4	16332.1					9416.42		3720.96	4307.57	4931.32
Cks1b										2090.84
Cks2											1127.94	1165.12	1475.4
Clasp1	9145.32	9645.25	9420.47	8605.75	9700.39	8995.92	9044.71	9646.29	9373.71	8915.19	9273.37	9781.21	9277	9853.84	9617.24	9333.48
Clasp2	13941.6	13814.4	15274.1	14368.4	15086.5	14360.1	14916.5	15199.5	15830	15198.8	15224.3	15228.6	15138.8	13670.9	15412.1	15486.3
Clasrp	3748.32	5123.35	4155.05	3730.35	4701.81	2764.39	3821	4229.75	5479.22	3391.79	3985.71	3998.12	3411.32	4157.14	4122.41	3618.96
Clcc1	9472.65	7834.37	9357.4	9094.71	8638.3	9166.85	8755.66	9194.02	10274.3	8600.11	8667.35	9416.75	8288.06	7741.31	8941.39	8509
Clcn3	6735.71	5581.69	6074.12	5880.72	5823.34	6532.5	5371.3	5682.56	6708.24	6409.23	5300.03	5750.62	5650.99	6274.37	4752.53	5458.09
Clcn5	5546.04	5822.04	4578.51	4473.07	6000.97	4632.19	4940.91	4101.01	6237.45	5687.79	4581.6	6734.82	4333.81	4714.55	5475.6	5601.39
Clcn6	2179.47	2041.76	1984.7	1992.34	2588.38	2087.87	2215.57	2493.25	2324.47	2507.19	1928.4	2452.55	2278.05	2484.99	2330.15	1947.56
Clcn7	6429.47	4726.32	4896.19	5076.31	4271.74	4167.86	5392.31	6213.41	6903.12	6014.29	5608.05	6983.78	7055.65	5502.81	5496.22	5900.29
Cldnd1	5284.31	5405.4	4528.88	4686.62	4871.01	3587.78	4115.43	3423.38	3380.85	3835.12	4270.98	4397.54	4024.02	4720.34	4729.77	4203.02
Clec10a			1215.05	1822.81	1217.69			1627.6	1544.04	1383.59	1820.68	1699.89	1411.25	1628.62	926.38	1264.71
Clec12a	2139.45	1613.02	1795.48	1108.67	1717.65	1641.88	1346.49	1633.34	1281.02	1678.4	1904.24	1978.29	1292.71	995.92	585.191	1119.79
Clec16a	2921.41	2570.55	3997.84	2225.51	3467.56		4410.08		3879.85	3066.69	3267.78	3157.6		3978.58	3651.91	3268.09
Clec4e	3905.53	3986.52	2140.22	2970.08	2696.45	2296.49	5712.99	4998.08	5748.08	5163.33	4877.12	5115.62	5386.17	4996.38	4194.99	4162.17
Clec5a	639.258	708.231	754.113		1048.26	566.899			521.595		564.37	706.632		644.769	673.228	546.691
Clic1	222262	215789	243690	226721	231570	237934	245097	233630	220796	239341	225407	220142	231031	235055	248467	259821
Clic4	101293	102429	113143	106732	112853	130221	91174.4	88962.6	90572	93917	91111.4	95939.7	90661.3	106340	107556	121028
Clint1	25804.3	26597.8	25668.1	25009.5	25539.7	24394.4	27330	24019.3	23923	23569.4	21992.3	22303.9	23453.3	25144.7	24828.6	25649.2
Clip1	35175.8	36655.2	37028.4	37065.5	34899.8	35933.1	37359.8	38460.2	37694	36530.9	36431	37393.4	35688.5	34309.2	36382.5	37653.4
Clip2	3937.99	3983.52	4037.85	3727.98	4229.92	3269.3	4243.83	4075.96	4079.5	3666.59	4540.06	4406.74	3470.04	3997.69	4152.16	3744.45
Clip4	2503.14	3054.28	3261.04	2430.91		2732.76		2573.95	2655.82	2480.96	2852.57	3293.33		4043.13	2164.66
Clk2	2659.04	2995.02	2954.4	2686.97	2595.26	2734.62	2380.69	2477.94	2142.85	1598.49	2583.66	2611.36	2873.87	2351	2469.4	2539.78
Clk3	8015.63	8417.86	7734.3	6656.81	7857.91	6743.54	7415.11	7196.9	8038.67	7672.81	7339.37	7879.23	7846.29	7364.32	5866.73	6561.39
Clk4													920.466		1313.73
Cln3	1313.27	1549.93	1272.6	918.471	1386.83	851.78	1326.29	1312.57	1088.75	1130.47		1760.16	1091.29	1668.47	1584.87	1135.6
Cln5	10038.3	9236.81	8606.86	8942.47	7636.68	8445.37	9250.78	10096.2	9867.08	10025.8	10208.4	9417.22	8907.65	9569.83	8664.19	9251.63
Cln8	12237.7	11033.1	11324	10330.4	10295.8	11792.5	10159.6	11869.8	10204.3	10800.4	12410.5	11442.9	11465.2	10412.4	10171.6	12419.9
Clns1a	29680.3	31818.2	29909.1	35272.2	32065.9	28662.5	31046.8	33071	33400.1	34982	32016.5	29030.7	33900	28991.1	33370	34641.3
Clp1	11804.6	10363.6	10385.3	12205.2	11175.1	12371.2	9563.72	11726.1	11242.8	11485.6	13851.7	11718.5	11580.1	9220.47	11106.6	10651.7
Clpb	21854.6	23533.6	21871.8	21145.8	21256.1	20047.1	21169.2	20587.6	21779.4	19855.6	20654.3	22205.8	21334.5	22621.9	18928.7	21801.3
Clpp	25829.1	24843	21377.2	24068.1	19913.3	25835.4	26120.2	28239.2	24598.1	28639.8	27196.7	24602.3	28017	26816.8	23614.9	25171.2
Clptm1	9448.2	9630.94	9054.35	8803.87	8944.09	8921.05	8546.95	8333.82	9303.09	8553.39	8981.14	9528.63	8788.76	9945.02	9193.12	9169.18
Clptm1l	12280.8	13054	12055.1	9987.32	11537.3	10791.9	11746.9	10935.9	12389.6	10216	9928.72	11528.5	10833.9	13249	10534	12112.7
Clpx	15311.7	13188.1	12354.3	12891.3	13330.2	11977.4	15120	16138.4	15540.6	15106.3	14223.7	14859.6	14784.7	13440.8	12775.5	11212.4
Clspn
Clta	128996	79813.9	107360	128127	103871	116640	93896.1	104597	106010	120362	111481	102778	106789	55956.6	109552	93805.2
Cltb	61619	55875.1	60466.4	66026.1	56173.4	58984.9	58371.8	58492.6	59546.6	63034.8	58971.1	57999.9	59533.4	52489.9	57649.6	57475.4
Cltc	296345	250838	263659	264397	256183	274574	239116	246255	241727	256954	250642	250228	263922	220623	260453	249899
Clu		825.055	486.555		447.102
Cluh	34015.9	32623.2	33780.8	35998.8	36608.9	35464.1	32574.6	33315.2	32548.5	32093.3	32702.3	33176.7	32285	30013.1	34880	35084.9
Clybl	13952.6	12960.9	12344.4	14632.6	12742.1	12856.1	13854.6	14883.6	13409.6	14305.5	15683.6	13962.3	15487.4	13968.5	12798.8	14719
Cmas	12152.5	11627.4	11455.7	11470.2	11439.4	11709.5	12708.1	12610.5	12682.6	12552.5	12430.5	11687.3	12436.3	12006.6	12196.4	11605.4
Cmc1	3964.89	2900.12	2982.73	3172.49	2694.61	2525.34	3272.65	3351.35	3111.15	2761.18	2789.8	2996.82	2938.35	2800.82	2922.79	2949.72
Cmc2	10918.3	7415.73	9532.62	11118.5	9368.83	9997.88	8745.86	9840.48	10798.5	10446.4	11513.9	10268	10759.4	8627.47	9319.23	11189.6
Cmip		1495.99	995.911			1172.64	1460.98	1382.32		1063.95	1674.31	1496.79	1251.06	1118.11		1044.39
Cmpk1	181816	198185	198854	235379	216270	228349	225184	224313	231724	239645	230548	211960	216517	190536	238607	237538
Cmpk2	215879	181718	206359	200250	181851	218742	156529	157045	157428	163519	156354	158685	144536	142352	197755	208499
Cmss1	7216.42	8872.61	8076.04	6886.84	8318.25	6858.77	7096.75	6505.61	6605.19	6244.24	5824.21	8150.79	6879.79	7885.03	7337.49	8040.18
Cmtm6	5764.26	6426.94	4725.82	4369.17	5712.22	3641.76	4634.18	3863.95	5124.47	3770.95	4559.29	5417.82	4490.88	3434.05	3459.67	4185.84
Cmtm7	1784.65	2662.12	1765.61	1910.84	1402.8	1683.71	1684.81	1360.56	1780.02	702.272	1615.48	1885.19	1987.65	2734.84	2186.49	1859.8
Cmtr1	10225.2	10505.5	10067.1	10856.2	10288.5	10014.6	10036.4	10965	10843	10484.3	10983.4	10991.6	10516.2	9382.19	9555.74	10312.8
Cmtr2	4418.27	5330.12	4325.16		5369.7	4465.78		4723.66	4518.17	3755.81	4764.91		4179.53	4201.91		5026.94
Cnbp	23876.9	28053.6	40641.4	29626.7	37116	43428	26568.5	27060	26789.8	27501.3	21850.5	29893	30979.7	39424.3	37569.8	38832.9
Cndp2	126019	130400	135128	146091	133345	151121	147798	140432	144001	152179	143279	133115	137285	131650	155357	158935
Cnep1r1	4629.97	2955.05	2882.73	5252.61	3982.28	5601.16	3912.35	5654.77	4056.54	4797.24	5699.84	4360.78	3581.25	1832.05	4116.53	2859.06
Cnih4	9776.76	9507.49	7536.47	7475.7	9553.79	8667.3	10043.4	8643.36	7932.52	8533.39	7576.45	7323.2	9625.58	9157.49	8754.06	10535.1
Cnnm3	3171.77	2930.34	2326.94	2514.99	2992.37	2415.07	2724.6	3211.25	2755.98	2346.98	3037.61	2588.04	2609.78	2848.25	2689.7	2509.11
Cnnm4	3260.06		2245.57		2449.69	3637.08		2689.16	2345.97	5346.65	3237.28	1258.9	1960.8	2470.76		2464.07
Cnot1	78515.8	78004.7	76398.2	74936.1	78379.2	73382.1	78054.4	77646.3	77814.7	76445.8	75507.3	77281.8	78796.9	74011.4	75221.7	72658.8
Cnot10	8322.27	8821.15	9037.62	8110.68	9341.16	7663.49	8207	8717.53	8786.12	8521.22	9133.12	8787.65	9203.18	7942.18	8604.88	8376.38
Cnot11	3036.04	2624.62	2488.25	3291.83	3115.63	2610.81	3290.5	2715.52	3307.11	3442.52	3041.01	3197.65	2818.62	3007.95	3052.65	3417.67
Cnot2	6003.73	6900.35	6302.15	6661.29	6823.66	5602.72	6538.34	6339.14	6577.52	5684.81	5803.52	6695.64	6041.3	7948.34	6410.66	6224.13
Cnot3	8905.19	9672	9493.01	8915.1	9548.7	8283.54	8321.94	8943.42	9372.42	9288.57	9577.58	8276.4	8601.68	9156.92	10123.8	9009
Cnot4	5885.1	7119.94	6158.7	5298.99	7062.95	5717.51	6480.67	5527.76	5647.38	5814.77	5935.81	5274.67	5530.33	7632.39	6850.94	6259.68
Cnot6	2163.34	2029.28	2235.16	3577.49	2533.59	1795.22	2262.76	2528.86	2167.55	2289.06	2611.51	2564.46	2684.28	1859.46	2571.76	1803.3
Cnot6l	4925.9	4509.73	5148	4168.12	5118.79	4554.51	4768.34	4317.86	5216.45	5318	4708.37	5213.44	4219.22	5014.46	4736.17	4710.58
Cnot7	5696.32	5842.44	6221.57	5591.11	5625.08	5831.62	5802.36	5999.23	5655.24	5195.24	5326.45	6221.16	5282.59	6364.51	5838.68	5826.97
Cnot8	3077.77	3276.17	3575.19	3055.36	3602.83	3127.66	3163.53	3334.83	3539.99	3314.34	3567.61	3312.28	3692.64	2832.28	3000.91	2927.65
Cnot9	9563.12	8814.87	10254.2	10012.2	10660.2	9696.39	9491.12	9509.88	10410.8	9420.86	9854.99	10257.7	10913.4	8656.18	9774.74	9040.97
Cnp	5351.81	4000.09	3190.35	3335.84	4128.82	3743.56	4208.65	3728.61	4100.04	4040.94	3881.82	4390.1	3896.63	3597.08	4227.91	3746.1
Cnpy2	74389.6	75665.6	72103.2	84017.8	64951.2	67702.3	71758	76309.4	76252.3	72844.5	76837.3	78120.3	69168.3	70128.7	67934.4	74048.2
Cnpy3	19466.3	21306	19609.4	20558.7	19099.7	17972.8	19066.8	20744.7	22040.8	18933.9	20320.2	21483.4	18818.4	19380.3	19251.7	20306.2
Cnpy4	8617.27	8520.87	8158.69	9238.89	7906.48	8212.57	8247.8	8678.25	9295.32	9081.86	8669.25	9117.02	7855.29	6913.31	9181.2	9144.25
Cnst	1138.44	812.046	971.027	713.338	1082.92	1314	932.281	734.471	860.831	801.872	818.655	1109.88	1024.73	1132.31	858.981	704.05
Cntrl	1271.24	1444.92	1337.8	1286.49	1595.11	1150.24	1367.28	1019.33	1419.67	1421.11	1309.74	1447.33	1309.32	1389.2	1087.94	951.256
Coa3	37497.7	35587.1	38814.4	33658.4	37523.4	30495.2	35743.2	32861.1	35825.3	34960.8	30669.5	40820.1	35755.1	40325.9	34116.6	35342.7
Coa6	2148.37	3013.87	1654.31	1781.19	2008.32	1579.33	1944.73	1930.1	2861.11	2201.43	2323.21	2000.19	2007.37		2096.43	2085.49
Coa7	7058.86	6732.5	6432.32	6496.41	5164.49	6061.9	6067.58	6630.59	5879.08	6858.93	6612.88	6517.48	6846.86	6315.34	6017.55	6790.98
Coasy	22608.6	22763.4	23755.9	23882.4	23007.6	25379.1	27038.1	26772.6	24992.7	27189.9	27086.6	24048.7	26325.7	22700.6	27958.3	26975.7
Cog1	4869.76	5513.38	5585.6	4765.7	4987.03	4379.38	5688.4	5480.2	5442.42	4913.76	4893.15	5615.98	4972.15	5071.79	5125.13	4643.87
Cog2	6149.57	6006.72	6533.28	5635.19	6318.45	6730.68	6826.6	6817.73	7027.87	5872.62	6057.06	6030.5	6036.77	5232.08	5505.92	5531.73
Cog3	5305.22	5092.93	4424.75	5157.47	4958.57	4255.13	5039.62	4440.42	5243.87	4905.66	5530.8	5103.59	4938.82	4399.33	4901.12	4586.63
Cog4	7090.16	7634.37	6817.85	6565.11	7172.58	6208.59	7128.7	7379.69	6384.89	7067.06	6520.3	6639.78	7003.98	6713.39	6446.68	6621.12
Cog5	12138.8	11406.4	11479.8	11795.3	11753.4	11762.8	13066.7	11943.7	12427.7	12144.7	12381	11266.6	12308.6	10914.6	11031.2	12410.4
Cog6	4938.54	4466.95	4722.43	5305.54	5253.54	4929.92	4449.29	5241.01	4564.67	5373.2	5595.38	5629.51	5482.67	3769.6	4546.55	4499.32
Cog7	8166.15	7636.47	8260.11	8380.25	8724.64	8507.81	8303.05	8402.76	8697.19	7752.12	8917.81	8482.21	8364.75	7713.24	8481.31	7764.87
Cog8	7287.79	6666.19	7666.6	6806.62	6236.97	7188.89	6767.06	7065.46	6263.45	7485.39	6724.43	6875.23	6488.82	6236.28	5673.48	6555.53
Coil	8038.97	7939.47	6950.68	6609.37	6621.19	6126.67	8434.31	7747.23	8962.34	7295.27	7109.16	7734.65	7241.53	8645.56	6227.71	6695
Col1a1	3465.5	3755.2	3376.09	4408.97	3935.09	3439.79	3094.11	3183.6	3466.75	2803.2	2272.1	3830.86	3452.15	3207.52	3652.24	3251.03
Col1a2	2119.93	3008.57	2464.91	2981.28	2996.51	1863.29	2738.96	2307.53	2593.32	2199.57	2583.81	2358.16	2175.05	2178.16	2362.75	1817.66
Col2a1			277.187					198.236	192.857			126.78		334.917	393.384
Colec12	3276.82	3584.71	2583.48				4558.25	4486.34	4447.11	3991.68	4647.37	3578.53	4457.17	3675.1		4532.99
Colgalt1	65956.8	58056.6	58468.3	60353	54821.5	61594.1	60911.2	61234.8	61752.5	62831.8	61199.2	60110.8	67073.9	71509.9	63363.8	60566.8
Commd1	12470.5	12595.7	12080.3	10426.4	11245.4	10591.3	10810.3	11555.5	10898.3	10039.9	10664.4	10965.7	10612.9	10233.4	9660.84	10703.5
Commd10	7812.1	8420.09	7780.19	8303.19	7810.96	6974.01	8945.79	8134.2	8208.74	7292.29	7594.59	7954.23	7135.11	8521.26	7169.87	8234.04
Commd2	21169.7	15185.6	20895.6	21419.4	20747.6	21686.1	20133.4	22119.1	22529.3	24516.3	24779.3	21796.5	21376.4	15620.1	19983.9	20369.2
Commd3	16036.5	14571.7	16453.5	15762.1	15618.2	15308	16759.6	15775.4	16989.3	18755.5	17010.5	16192.8	16898.2	15080.3	17106.5	15089.7
Commd4	9536.73	9794.8	10933.5	10083.8	9467.67	10425.6	10545.8	10172.7	10524.2	9765.65	10010.2	11237.3	9435.75	9130.66	9715.68	10714.3
Commd5	12736.6	9378.78	11274.6	10876.5	11759.5	10769.4	11123.4	12695.1	11613.3	13104.9	12193.6	12233.1	11479.8	5768.79	11063.3	10569.7
Commd6	5506.24	5284.13	5866.82	5673.95	5376.33	6042.36	6237.12	6141.11	6010.73	5863.08	6206.84	5295.73	5754.89	4292.15	5319	6797.37
Commd7	11863.8	12864.1	13857.6	13345.6	13145.7	12611.4	14157.8	13441.9	13846.5	13500.2	12951.8	12723.2	12699.9	12567.4	13776	13243.6
Commd8	6051.01	5274.16	6374.63	6415.63	5443.78	5801.12	6166.92	6000.54	6425.75	6222.82	6170.92	6182.83	6100.82	4705.03	6419.01	5613.44
Commd9	5125.69	5875.97	4850.6	5637.51	5497.43	5376.32	5707.08	5309.06	6009.55	5569.87	5520.99	5122.5	5116.44	6028.85	5561.08	5423.62
Comt	34784.4	34555.5	35885.9	37100.2	34421.4	37115.8	33635.8	37361.5	38653.2	34459.9	35035.3	33133.9	32201.8	30276.7	33874.5	38760.2
Comtd1	8075.34	7703.87	8848.64	8085.49	8404.26	7619.17	8020.7	7486.71	7871.63	7949.63	8037.5	8185.76	7473.5	7513.54	7066.84	8947.16
Copa	120686	104331	122424	119066	119417	121912	114378	114781	120011	119534	120095	117300	116814	95971.3	119531	119939
Copb1	49131	45636.6	50756.6	51121.4	49659	52259.7	45620.8	48102.9	48842.4	49236.2	49977.2	50050.9	49410.5	41013.4	49332.9	48212.5
Copb2	71082.6	71236	74060.2	73295.3	74470.8	76135.9	71327.4	74386.4	75760.3	74053.4	72472.4	72890.4	74322.3	64383.4	74002.7	75586.6
Cope	30605.4	36639.7	34358.9	30855	33010.7	34758.8	31407	32935.7	32460.2	31564.8	33300.1	34504.5	33488	35007.5	32078.7	35378.5
Copg1	47203.3	43754.6	48804.5	44291	45507.9	49241.3	42655.9	43688.1	44138.8	44517.8	44313.4	44268.6	44823.4	43753	43951.4	46541.9
Copg2	26060.8	25084.8	25391.5	25668.1	26173.3	25733.5	25242.1	26303.9	26913.6	26296.2	26435.8	26641.5	25718.2	23675.1	25913.3	25191.8
Cops2	20683.7	22927.5	22631.7	22043.7	22465.1	24344.5	23085.4	23921.9	25621.1	23171	22540.2	23487.7	24324.1	22022.8	24797.9	24335.7
Cops3	25853.2	25049.3	26987.9	27777.2	28334.3	30668.2	26878.2	30455.9	30861.5	28160.8	27418.7	28812.9	28700.1	23646.1	28658.9	30907.2
Cops4	44724.3	52339.4	50233.4	48493.6	51410.7	50246.6	50718.3	48751.4	48486.3	50904.6	46080.1	48887.4	47484.4	47100.2	52035	51325.8
Cops5	24536.7	24788.9	27447.4	24034.4	25535.2	27594.2	27446.3	26724.3	28624.1	25979.5	26301.5	26553.7	26381.5	22018.9	26917.1	29200.3
Cops6	29889.1	28945.9	31983.3	32712.3	31650	31021.3	30780.7	29235.4	29367.4	29328	28247.5	31592	31100.9	26915	33498.8	34194.4
Cops7a	16882.8	18322.6	17745.2	16602.2	18434.7	18215.1	18893.3	18003.9	18598.3	19083.3	18007.4	19487.4	18189.4	17356.3	20138.1	20593.7
Cops7b	13775.4	17029.4	15874	14922.4	15575.1	15392.4	15285.5	15286.3	15874.1	15248.7	14215.1	15520.4	14959.6	16774.6	15589.2	16688.4
Cops8	18590.7	20122.9	21092.7	19347.2	19988.4	22186.6	23623.1	21941.7	21241.2	20135.4	21391.8	20419.2	21471.3	22494.1	21381.4	22839.1
Cops9	1155.05	920.14	839.366	1061.37	703.612	1316.14	815.495	923.657	809.839	1366.84	1079.9	1228.57	991.996	599.212	965.482	573.051
Copz1	67226.9	60343.4	68618.6	71927.5	69768.5	67590.2	72775.8	71295.9	73844.6	71318.1	71490.8	67771.8	65418.8	59734.2	69806.2	70259.2
Copz2	634.273	849.722	688.118	537.549	585.097	562.735	906.246	482.934	881.375	598.853	854.234	659.69	526.136	903.972	929.493	566.816
Coq3	10780.8	9108.79	9065.2	10162.6	10304.5	10660.5	11176	11123.8	12475	11982.2	12066.2	10861.2	11701.2	11403.6	10648.5	9782.74
Coq4	16274.8	14378.1	12480.6	13915.8	13620.5	13030	15190.6	15479.5	15175.3	13494.6	14402.1	15332.3	14774.2	13587.6	14084	13201.8
Coq5	8868.75	7320.91	7701.12	8399.44	7566.53	7792.74	8848.92	8907.25	8623.79	7902.32	8122.87	8466.79	8722.89	6828.12	7292.06	7958.7
Coq6	8606.23	7793.49	6909.72	9524.14	7597.27	7839.24	9084.83	9721.11	9636.28	10830.5	10098.4	9705.01	9179.83	8119.49	9120.4	8643.85
Coq7	9851.13	9527.63	9200.13	8012.51	8658.06	10042.5	10380.1	10374.2	10418.2	9937.52	10384	9784.23	10162.2	8599.66	8643.8	8887.75
Coq8b	4354.03	3888.16	2893.97	2664.1	2380.9	2455.2	4111.07	4032.81	4620.78	4036.21	4822.89	3829.05	4407.58	3073.85	3671.26	2934.13
Coq9	14922.1	10751.5	13536.8	16417	11407.1	16847.4	15800.5	14882.5	16682.1	16957.2	18732.4	16921.1	20265.7	15396.3	14886.9	14380.1
Coro1a	242476	186202	232882	266134	251674	283843	210255	241561	239946	254933	249559	246323	252431	162233	285087	272742
Coro1b	21719.7	20694.3	19393.5	22627	21305.5	21990.2	20830.3	22437.2	24237.4	22663.1	21603.6	22463.5	22645	17011	24749.7	21528
Coro1c	41173.3	38318	43283.2	44429.3	44099.2	46154.1	40679.7	45223.5	45816.7	46237.5	45438.6	49293.3	43509.5	35950.2	51303.9	43823.3
Coro7	13293.2	14425.1	14428.8	13615.2	14815.8	13948.4	14646.2	15139.1	13994.6	13784.6	14798.2	14978.2	13839.3	14362.7	15278.9	13499.5
Cotl1	90191.4	55696.7	79217.7	121744	95829.4	112015	76844.6	105461	96020.6	116486	118636	98656.4	100312	45046	100034	95922.7
Cox10		1598.6	1275.12		1310.57		1106.69	1131.91						1438.42
Cox15	10719.2	9960.47	9759.33	9317.17	10144.6	9467.96	11001.6	10076.9	10892.6	8917.65	10528.6	10260.5	10518.9	13185.7	8151.57	9421.86
Cox16	2261.38	2484.02	1914.05	2929.36	1971.78		2600.4	2673.34	2300.62		2978.44		1896.39	2505.46	1792.98	2059.31
Cox17	36087.7	40348.8	31545.2	33518.2	27738.4	29973.6	36194.9	28067.6	27457.7	30559.8	30056.3	31654.3	28852.1	42237.8	24337.3	32194
Cox18	5242.94	3602.7	4303.83	4323.92	4206.64	4422.93	4550.77	3823.6	3529.98	4898.59	5100.94	4547.9	4209.17	5753.22	4041.06	5285.9
Cox20	1854.52	1869.73	1643.93	1637.73	1703.57	1451.84	1656.52	1776.84	1853.11	1685.34	1438.55	1411.09	1634.66	1573.1	1381.63	1634.88
Cox4i1	187055	177750	169087	170705	171751	171328	191947	173974	171861	174318	174495	175171	186082	225637	152261	182252
Cox5a	117040	96322.2	101995	130228	109896	105592	108652	117009	114936	127050	123945	122913	116909	114584	100125	97978.4
Cox5b	214227	197162	192102	215637	231035	177051	203013	170738	197099	220014	234086	218482	219785	258774	182754	186813
Cox6a1	1290.31	2341.73	1790.06	837.424	678.588	987.359	1438.52	2348.3	330.705	1714.56	1170.76	1158.66	1289.82	1793.89	1652.03	1133.12
Cox6b1	40546.7	34983.7	33062.7	35453.4	38051.9	31876.7	28851.2	26504.9	28610.7	28822.8	27940.1	36550.3	36099.1	33271.1	26442.6	31341.6
Cox6c	57990.3	10689.8	34679.7	65111.7	35141.8	42564.6	31035.7	48903	41711.2	54202.9	66602.4	44427.7	57639	23147.8	36090.9	32272.8
Cox7a1	730.387			852.46	563.762	627.298	600.94	1192.15			952.473	1002.81	753.773	530.2	684.97
Cox7a2	39127	18802.4	28373.8	36965	31770.7	32119	27753.5	34561.2	31500.4	34450.3	33760.3	35957.9	43401.6	31532.2	34332.9	35108.9
Cox7a2l	2156.82	2590.39	1416.41	2290.79	2052.61	2318.19	2215.41	2213.36	2275.72	2195.28	2266.3	2321.04	2451.52	1930.62	1595.02	1707.45
Cox7c	34105.3	16196.9	26358.4	29486.9	27481.5	23238.3	16986.9	18600.6	18652.9	18051.6	19953.8	22735.1	24648.2	16189.3	18600.3	13858.6
Cp	1491.94	2156.41	1799.71		2125.68	2276.83	3748.3	3743	3265.25	2420.69	3470.98	3344.07	2984.39	3799.41	2878.43	3639.43
Cpb2	562.257	828.751	1096.74	1484.86	1160.65	1589.25		1013.49	880.819	916.733	795.892		1177.41	1610.06	1554.7	933.392
Cpd	7965.79	7316.56	6152.99	6916.11	6441.64	6567.23	7367.14	7253.11	7875.99	7407.5	7621.6	7247.08	8159.13	6858.21	7422.88	6724.7
Cpeb2	888.202	891.31				505.457	851.456	641.774	786.663	573.243		607.424	501.048	1254.56		423.188
Cpeb4	1031.98	1427.29	1465.66	1286.69	1374.74	1339.6	1569.56	1288.27	1005.41	1386.71	1117.92	1094.24	1162.77	1546.74	1257.16	1306.61
Cpne1	31275.6	28384.8	27671.1	35148.7	28357	33063.7	28733.6	33043.3	33878	34171.2	34128.8	31824.2	31829.1	21881.9	32107.3	27984.5
Cpne2	10942.3	8705.98	6592.36	7266.56	6186.32	6171.32	7405.02	7742.91	7966.95	7856.54	7582.24	8351.63	7445.36	7258.42	5912.66	5711.19
Cpne3	17293.3	15651.9	17752.6	16543.6	19193.8	16088.2	15860.8	16519.4	15802.6	15432.3	15612.2	17311.7	15485	16606.1	16717.1	15727.4
Cpne8	17453.2	17114.3	16463.9	12724.8	15250.5	11931.3	12260.3	12638.6	13530.2	11627.5	11086.8	14775.9	11654	16273.1	12562.2	11222.4
Cpox	29083.4	27617.2	27104.6	27031.9	26077.1	25956.9	29330.2	30415.1	28050.8	27589.4	30507.2	29630.9	30278.2	25751.6	26903.8	28548.8
Cpped1	5180.63	7602.75	7277.24	7145.01	7379.08	7774.16	6801.43	6646.23	7552.58	7244.69	7714.24	7001.32	6616.62	7520.92	9225.28	8057.24
Cpq	2216.35	2862.89		3361.07	2806.11	2987.21	3093.63	3812.32	3472.65	3336.77	3369.17	3029.02		3374.95	3186.02	3421.26
Cps1														2832.7	553.848
Cpsf1	11643.8	10369	10822.8	10700.5	11196.7	10311.4	10462.8	11191.4	10836.5	10870.3	11176.9	10381.7	11237.4	10237.2	9933.69	9786.69
Cpsf2	19516.4	17509.5	18664	19260.9	18269.9	18906.6	18092	19861.7	18940.8	18518	20118.8	18954	19477.6	17856.5	18520.3	17650.5
Cpsf3	23937.4	18497.3	20706.2	24922.2	21228.6	22645.1	20856.9	21683.5	22987.3	21560.5	22592.6	21710.1	23485.9	21426	20871.1	20696.2
Cpsf4	2371.74	3086.59	2797.91	2802.3	2468.91	2803.75	3236.85	2561.25	2211.66	2434.28	2558.78	2246.44	2334.7	3165.09	2332.97	2860.84
Cpsf6	20166.2	20838.7	19687.7	18519.4	21502.5	19184.3	23460.3	21654.7	22524.9	20890.6	21525.8	21159.3	20505.5	22861.5	21188.5	22299.2
Cpsf7	8039.63	7797.84	7958.77	7754.61	7729.06	7109.09	8099.55	8273.61	8197.67	8537.01	8213.37	8061.51	8089.15	7674.06	7214.74	6910.77
Cpt1a	12748.9	8691.63	9263.73	9961.54	9118.96	9751.37	10331	11201.1	9134.64	9981.64	10602.5	10777.9	10391	10095.1	9860.62	9343.97
Cpt2	19801.7	15406.9	14390.2	15119.7	13845.3	14758.5	18420.1	18177.2	18444.3	18819.1	18665.8	17368.9	18447.5	12974.7	14189.4	14432.2
Cr1l	10988.8	11936.2	10993.9	10609.5	11415.2	10903.2	10346.9	11151.7	10691.5	10243.1	9637.28	10570.3	10193.4	12193.1	10392.2	10590.7
Cradd	951.048	754.034	834.069	1059.11	904.16	1114.85	1035.4	1065.98	1226.58	1089.32	1184.89	1519.71	1304.64	784.351	1067.32	972.254
Crat	3256.65	2525.02	2753.98	2876.28	2321.59	2430.85	3132.06	3278.1	3265.04	3270.17	3293.72	3095.41	2999.66	2578.22	2989.61	2768.16
Crbn	2015.7	2311.97	2650.56	2091.97	2717.2	2376.43	2489.69	3433.85	3442.06	2711.75	2403.82	2361.66	2658.12	2480.91	3153.86	2774.14
Crcp	1364.56	1372.07	950.164	1158.36	748.046	1051.19	1166.24	901.841	1205.32	1892.6	1295.68	846.97	902.159	870.727		1102.77
Creb1	7249.53	9439.96	8807.58	7712.82	8631.65	8540.68	8572.69	7684.35	8575.92	6710.53	7464.39	8004.86	7326.09	12058.8	8213.94	8649.75
Creb3	828.999	991.989	552.462	538.762		744.418	894.117	869.489	860.03	1012.98	895.5	961.496	1207.63	789.222	746.82
Crebbp	1332.16	2066.01	1474.6	1192.79	1544.75	1398.87	1556.7	1469.64	1345.36	1286.16	1378.97	1425.6	1255.72	1849.06	1283.77	1507.85
Creg1	15629.8	12237	12041.8	14971.5	12535.3	12736.4	12573	14571.5	14005.4	15557.6	14388.4	15044.5	13693.2	7954.01	9875.53	15254.2
Creld1	7696.85	7907.28	6882.5	7969.72	6641.97	6778.46	7117.62	8945.3	7768.54	7415.83	8562.96	7465.59	8224.9	7089.59	7775.86	6276
Creld2	96635.2	74723.4	63791	83283.9	63203.9	67937.4	92727	80060.3	80420.3	89627.4	83283.7	84858.8	84700.2	55402.5	60699	63480
Crk	11317.1	11530.8	12989.5	13939.9	13243.1	14805.5	12160	13568.8	13025.8	13510.3	13515.4	13217.4	13492.3	11754.8	14553.2	13971.3
Crkl	18936.1	20945.9	21511.5	22392.8	22209.5	22266.3	23717.5	23259	24437.8	24722.5	24646.8	24222.5	22842.6	19292	23124.8	23281.2
Crlf2	2964.77	2387.94	2593.77	2831.85	2564.77	2739.66	2775.71	2896.96	2686.95	2456.54	2489.32	2843.29	2588.34	2607.51	2492.27	2338.85
Crlf3	22214.6	23335.7	25663.7	25531.5	26659.3	25505.8	27426.7	27591.8	27260.2	27132.2	27278.2	25834.8	25753.7	24554.1	25677.3	27493
Crls1	1499.36	2328.05	1889.28	1585.58	2589.67	1806.1	1499.59	1812.68	1589.59	1898.63	1003.48	1877.31	943.693	2634.29	1714.35	1764.44
Crnkl1	9471.77	9421.56	9120.04	8133.82	9353.38	7452.81	8984.48	8648.01	9599.33	8570.95	8889.46	8477.06	8700.88	9233.58	8391.36	8891.6
Crocc	1072.44	1472.88	1145.44	1252.1	1493.75	1135.72	1026.05	1636.93	1551.21	1094.95	1624.7	1433.36	1287.51	1467.12	1327.47	692.724
Crot	5196.98	5412.28	4849.79	4950.1	4727.26	4395.05	6418.78	6222.68	5671.59	5853.16	6374.03	5858.46	5137.29	5687.5	6136.75	5654.8
Crtap	9715.79	7200.09	8006.78	8231.92	8609.83	7269.32	7737.81	9325.07	8731.11	8095.65	8222.07	7169.43	7929.08	6632.59	7182.05	6956.68
Crtc2	3614.75	4209.79	4039.35	3134.53	3777.21	3742.05	3583.31	3447.91	3926.86	3479.8	3116.93	3450.27	3355.53	4383.47	3500	3471.66
Crtc3	2161	2442.8	2129.67	1778.8	2198.63	1823.84	2194.98	2224.69	2111.52	1880.07	2043.61	2185.67	1868.85	2131.37	2003.39	1794.24
Cry1			2058.8		1567.14	958.209	1730.46	1938.66	1970.74	1206.43	2088.49	2347.91		1434.69	1658.3	1685.21
Crybg3	4035.13	3595.18	4216.32	4618.75	4568.79	4247.99	3605.12	4239.12	3655.78	4003.43	4405.11	4482.78	2962.14	3580.31	4125.65	3964.73
Cryl1	12657.2	14383.3	12310.1	15688.6	13794.4	15619.3	15339.4	16312.8	18674.4	15911.4	16542.4	15446	15496.1	12277.7	15384.5	15163.9
Cryz	22325.1	25762.9	25237.7	25649.3	27234.6	27180.8	29056.9	28902.3	30029.2	28638.4	28142	27105	26053.2	26270.6	29564.2	29198.7
Cryzl1	25574.6	29441.7	28721.3	31203.2	30771.6	31398.4	29221.6	29437.4	31340.5	32545.7	30010.4	31111.5	27108	28958.9	32095.9	30482.3
Cs	312420	226931	272733	290092	251320	305031	280342	307479	308051	334216	309073	305538	315097	172242	289641	302734
Csad	1991.48	2287.53	2925.47	3095.62	2775.7	3519.97	2752.4	2964.77	3226.29	2587.47	3132.29	2957.91	2651.46	2475.32	2722.01	3196.85
Csde1	70786.8	65459.1	79558.8	76437.8	79024.5	79994.5	71116.6	73772.5	72707.9	78767.7	79406.2	74557.4	75116	67035	78045.7	74480.3
Cse1l	63071.4	59009.3	70243.9	71613.7	72641.6	71731	68099.6	73122.7	72482.4	73934.8	71951.8	72430.8	76101.9	61244.4	82633.9	73040.4
Csf1r	735.412	766.083	466.075		742.662	947.785	839.789	1292.36	1341.71	727.725		705.923	995.077		809.225
Csgalnact2	2010.31	1248.94	1510.61	870.852	1232.64	1481.63	1834.06	1678.45	1548.87	1147.45	1514.63	1527.02	1691.3	1372.55	1892.33	1152.72
Csk	38663.6	38924	40398	43030.9	41028.3	47371.4	40741.7	42106.2	40812.5	42736.9	42609.9	40881.9	41476.3	35670.8	43896.1	44986
Csnk1a1	17790.2	16336.5	15795.4	15577.6	17534.5	16307.5	15426	17320.2	16616.8	15847.7	16483.8	16221.3	17039.4	12869.4	14683	14444.6
Csnk1d	7106.14	7093.24	5720.45	5673.4	6564.82	5652.62	6501.78	6946.15	6537.85	5842.56	6216.98	4911.24	5847.88	7246.11	5910.81	5144.23
Csnk1g1	2292.4	2595.14	1840.68	1815.39	2043.9	2227.5	1639.68	1345.83	1888.14	1688.92	1524.92	1959.84	2320.19	1395.45	1936.37	1357.54
Csnk1g3	981.434	1563.14				1546.61				1423.54	1399.74	1213.55	1170.26		1372.79	1261.33
Csnk2a1	48483.6	46017.3	47551.4	46807.1	49562.4	45507.3	46796.7	47738.3	46779.1	47987.9	47447.8	50293.3	49643.8	42847.2	46337.5	46173
Csnk2a2	20559	23938.4	20435.6	20926.2	22411.4	20591.3	20074.2	20148	19134.4	18765.6	19130.1	20884.4	19197.3	22472.7	19866	20909.1
Csnk2b	20016.6	25426	23414.1	20873.1	23006.1	21591	21217.2	19631.1	20790.4	19755.3	20066.7	19931.5	20052.9	24430	19438.7	23998.3
Csrp1	21707.7	16841.1	18146.1	19844.7	19977.4	22104.8	16468.5	16585.2	15455.1	14706.4	15365.7	17309	15201.3	19163.6	16688.3	19293.5
Cst3	23805.5	28461.1	20240.9	18727.3	19346.1	17392.6	23631.5	19806.6	23885.6	23950.5	22484.4	26446.2	28072.9	22894.1	20701.8	19331
Cstb	194619	86833	207571	305043	223351	305575	200827	251370	221166	390515	245268	221493	245068	148112	245820	203896
Cstf1	12575.3	9694.8	11974.2	11944.3	12060.5	11984	11684.3	11624.9	11641.1	12119.9	12473.4	11616.4	12479.7	9969.04	10095.7	11898.7
Cstf2	43155.1	45694.9	46521.5	48724	44891.2	45654.9	47890.2	45906	44212.2	46657.3	47376.3	45304.1	46847.3	56395.1	47098.4	46757.5
Cstf2t	2802.11	2703.98	2847.05	2751.05	2489.86	2547.69	2585.57	2638.81	2424.07	2834.24	2310.06	2372.12	2564.29	2614.8	2819.98	2865.75
Cstf3	20925.7	19643.8	20234.2	19037.5	19677.5	18876.8	18492.9	20593.1	20997.3	19940.3	21007.3	21319.5	19046.1	21195.7	18481.6	18563.3
Ctbp1	16190	15013.7	15739.7	17489	15034.6	15088.8	15898.9	17205.5	17225.5	17431.2	17209.2	17099.7	16436.2	14212.9	16704.7	15621.7
Ctbp2	22932.2	24695.4	22797.1	21466.1	24216.5	24163.4	24498.8	24594.9	24551.7	24334.2	23511.5	25181.9	24535.7	24495.2	23679.9	24603.4
Ctbs	10186.7	11328.9	9404.55	9532.57	7339.75	9085.35	9715.54	10662.4	11444.3	10029.1	9560.92	10625.1	10678.6	7642.32	9758.59	9742.26
Ctc1	4169.21	4399.75	4749.19	4063.35	4313.1	3892.9	4548.99	4390.92	4120.78	4108.52	4176.66	4389.9	4508.5	4411.55	4690.96	4232.05
Ctcf	7834.98	9908.98	8327.54	7145.06	7835.68	8364.91	7749.05	7963.41	8104.43	7448.21	7759.28	9164.64	7951.27	8046.44	7520.9	8888.83
Ctdnep1	9158.37	8014.96	6738.61	6996.36	8152.68	7568.11	8459.45	7623.37	7199.7	7575.57	7900.62	7592.97	7790.33	8563.92	7914.67	7671.92
Ctdp1	15612.7	16873.4	16995.6	16247.1	16095.9	16281.2	16249.2	16416.9	16304.9	15298.6	15472.1	17077	14531.5	15675.2	16157.3	15578.2
Ctdsp1	4458.72	4346.72	4630.28	3737.21	4112.74	3854.1	4429.65	4204.66	3026.32	3603.86	5074.95	3897.08	3817.9	5390.99	4969.92	4218.11
Ctdspl2	4796.88	5215.41	5497.12	4528.35	5678.67	4293.34	5157.63	5167.43	5094.28	4216.08	5786.19	5516.74	4736.29	5982.56	4904.59	4406.26
Cth	10593.5	9944.76	12656	12540.4	12204.1	12462.2	11304.8	11618.3	12509.9	11440.7	11950.8	11463.7	9586.55	9791.44	13952.6	12185.2
Ctif	2172.65	1481.58	2309.02	1827.81	2048.54	1849.72	1613.55	1898.91	1596.6	2105.61	2182.8	1654.97	2311.14		1496.25	1915.43
Ctnna1	2840.91	2819.19	2806.54	2761.29	2894.21	2982.58	2507.09	2590.55	2522.82	2237.53	2376.42	2657.65	2530.16	2880.23	2990.98	3076.84
Ctnna2		1113.25	924.31	954.597	989.525	610.86		862.442	709.255	723.921	1313.7	1072.59		681.563	719.637	805.192
Ctnnbl1	32381.3	31518.8	30377.2	30237	29804.8	33193.9	32449.7	33558.9	32397.4	32329.1	31352	31384	32984	32102.1	30668	34226
Ctnnd1	24747.2	24275.4	27462.4	25199.6	26045.7	26128.8	22247.8	23538.6	22470.4	22867.5	22102.5	23349	21989.4	22608	24547.2	24237.9
Ctps1	40958	42964.9	47371.5	47477.4	49621.4	52406.5	48451	46531.5	46821.2	46750.4	48362.8	47285.6	47695.4	44997	52302.5	52689.9
Ctps2	16559.1	17523.9	18522.4	18268.5	18964.2	19513.8	18683	19273.4	19718.1	18013.5	19375.7	18551.7	18148.4	15835.3	20140.7	19082.2
Ctr9	10796.2	10218.7	10149.1	10402.2	10345.3	9707.02	9985.18	9767.46	10529.1	9845.89	10572.7	10859	9896.17	11145.5	9371.96	11054.4
Ctsa	66073.4	60224.1	52618.2	68314.9	54203	65915.2	64961.1	68881.6	79144.2	78096.5	80715.9	72862.4	72644.7	51056.5	63788.1	62162.2
Ctsb	298552	308569	266491	282962	242823	265963	334377	335836	326803	319805	304754	318107	322955	293651	287543	325836
Ctsc	15882.2	15028.5	15815	14801.2	13775.1	15932.6	14427.6	15983.6	16061.9	14799.8	15877.8	16832.1	16153	13730.2	14525.4	18698.8
Ctsd	274317	234491	231797	272547	205096	243593	324301	344190	341998	363663	353386	331391	353122	247992	313758	316775
Ctse	5980.65	6028.74	4770.65		4715.53	5475.76	6202.26		5181.84	7704.84	5936.72	4954.57	4826.12		3710.38
Ctsl	7563.87	9111.52	6058.93	7435.89	6471.89	6369.02	10394.2	10729.5	10747.9	10351.8	10504.7	10537.9	11048.3	9161.98	8845.81	9439.1
Ctss	57058.2	58334.2	44017.7	51766.1	39149.6	43452.5	60182.8	60076	62600.3	65818.7	60050.1	60764.9	55452.9	47480.5	48379.5	56456.5
Ctsz	240050	240533	216235	239062	184957	213949	258607	258621	269879	274976	248278	259523	243598	226141	250669	261781
Cttnbp2nl	9904.94	10016.8	10388.8	10755.9	10194.8	10044.5	10390.8	9977	10573.7	9901.66	9360.3	10466.3	9727.61	10918.7	10613	10237.6
Ctu1	4105.32	3945.95	3749.55	4421.55	3958.8	4173.77	3617.32	4226.34	4423.54	5520.33	4139.21	4093.16	3950.42	3657.54	4380.73	4020.89
Ctu2	7215.28	8814.49	7692.68	7302.04	8246	7250.91	8001.98	7521.14	8134.98	6237.76	7200.1	7334.18	7298.8	7921.76	7515.89	7691.59
Cuedc2	6572.44	6915.83	7671.79	7864.23	8411.54	7326.31	6262.98	6121.2	6793.61	6141.65	5680.98	7424.1	6178.27	7287.7	8504.58	9109.73
Cul1	17333.4	16023.9	17765.6	18289.7	17454.5	18604.1	16791	17709.5	17495.1	18258.5	18890.7	17117.5	17731.9	12585.6	18183.8	18381.5
Cul2	26847.6	25649.6	28515.9	28218.2	28079.5	29865.8	28766.6	29149.6	28035.1	27470.1	29255.8	26647	28663.2	22597.7	26956.8	28079.7
Cul3	14221.3	15639.9	15309.3	14789.5	14863.4	15740.3	17661.3	17251.6	17512	16322.7	16331.6	16376.9	16084	15596.4	17189.1	16927.3
Cul4a	8231.2	9717.15	9085.53	8471.41	8938.5	8132.63	10218.1	8989.18	9579.87	9131.14	9527.11	9043.66	9250.02	9264.27	9644.95	9663.48
Cul4b	12203.9	13823.2	14452.6	12114	13630.9	12889.3	13663.7	13373.2	13148.2	11081.2	12452.8	13243.2	12797.5	12670.9	12945.4	13708.1
Cul5	20662.9	18402.3	20095.9	20876.2	20345.1	20944.7	20831.5	20769.4	20064.7	20764.3	20850.9	19298.9	20424.3	17024.8	21012.2	21218
Custos	4446.95	5297.24	4486.79	4719.42	4719.66	4284.38	5214.44	4264.05	5093.73	4497.72	4591.66	5485.85	4667.96	5513.1	5168.3	5334.09
Cuta	16296.4	18851.2	18832.1	20203.5	17071.8	17081	19931.2	20397.6	20797.4	21310	19649.1	18582.7	15316.8	18232.1	16103.4	18392.3
Cutc	3221.74	2729.51	3983.97	3551.51	3443.59	3606.08	3032.72	3541.54	4154.41	3419.77	3620.81	3198.86	3794.7	3110.52	3378.4	3567.11
Cux1	21988	22492.2	21126.5	20006.2	22162.2	20226	22597.8	22599.7	22115.5	20563.9	22971.1	23306.9	23054.5	24011.8	21342.8	21099.9
Cwc15	22906	13376	22227.2	25959.8	21206.8	21724.2	22583.8	23083.2	24595.6	25575.2	22490.8	21435.8	22112.6	12274.4	24807.3	21917.1
Cwc22	14109.1	12417.2	13413.7	13654.2	12942.4	12426.5	12536.7	12842.1	12730.8	13762.8	12061	13501.7	13712.6	13107.7	12965.6	11223.2
Cwc25	6057.07	7497.2	6849.55	6068.02	7395.03	6567.59	5986.77	7411.35	6508.11	6123.38	7070.25	5891.59	6181.37	6901.42	5166.95	6802.19
Cwc27	6127.47	6601.48	6159.56	6866.08	6351.82	5774.68	5841.91	6023.48	6728.31	5887.95	6421.16	6339.79	6444.5	6603.9	6425.33	5915.02
Cwf19l1	8449.83	9035.39	9420.67	9314.49	9519.96	8455.36	9080.35	9508.75	9578.52	9507.85	9320.41	10284.7	8533.78	8468.98	8734.39	8773.7
Cwf19l2	1279.08	1728.99		1951.57	1256.07	1385.77	1514.61	1002.99	1095.95	1094.33	476.115	1018.02	1020.45	1116.09		2044.4
Cxadr	7300.46	3154.69	6706.99	7056.02	6635.24	7700.16	7864.72		6471.37		6817.8	6524.36	6596.22	3950.16	7785.58	7081.02
Cxcl10	35412.3	16571.9	22074.5	45657.9	31302.9	36064.5	36760.8	41268.8	36064.3	46521.3	47314.3	32374.4	33072.5	17445.9	30620.7	27887.9
Cxcl11	16249.6	12756.2	13969.5	14789.7	10459.9	14715.4	12811.4	13163.9	14123.1	13815.8	13748.5	13579.3	14595.7	7438.73	13098.7	11189
Cxcl2	1486.04	1501.99	1188.16	1481.69	2090.53	1673.91	2078.8	2106.08	1628.9	1767.9	1860	2251.42	1471.66	2313.29	2284.85	2088.91
Cxxc1	9599.52	6621.14	7200.51	7540.45	7451.35	7088.83	6534.45	7209.65	6038	6735.85	10698.7	6134.51	6753.11	10627.7	5762.19	7100.4
Cyb561a3	3820.19	4142.24	3820.79	4246.07	3315.01	3063.36	3109.78	3762.69		3545.82	4535.32	3616.13	4277.37	5026.24	4328.68	3330.53
Cyb561d2	1212.51	867.272	965.494	1209.39	1301.8	1639.54	1070.61	1345.24	1435.38	1648.2	1427.65	1413.19	1437.15	724.155	1119.77	1493.38
Cyb5a	40725.1	31275.9	31884.2	27984.2	28746.1	27497.1	41789.2	32363.9	31403.7	33219.6	31056	30901.4	31478.3	35298.8	25588.4	33142.3
Cyb5b	100854	82011.8	90955.4	83424.7	87186.9	89196.7	100085	82122.6	70987.6	84590.1	84451.6	79209.5	90775.5	112789	75263.4	94564.3
Cyb5r1	15016.8	12515	13118.1	13373	12555.8	13019	13863.5	15001.2	16534.1	15356.1	14709.4	16330	13429.2	15877.4	14459.4	14606.6
Cyb5r3	100975	69254.8	88706.7	103049	83819.3	103544	94236.2	101304	95447	108980	104579	91836.8	98209.7	85280.6	88514.7	92552.7
Cyb5r4	8238.3	8612.94	8352.6	8851.14	7986.89	9763.62	9458.7	9888.75	8801.42	9602.79	9401.18	9251.97	8642.07	7680.79	8442.53	9448.21
Cyba	57911	2779.93	23233	41277.5	37891.8	52824.3	28697	45548	43894.6	64612.3	50168.2	43154.5	43563.8	4620.75	39988.1	20469
Cybb	89910.2	70340.5	73107.2	74331.4	72730	71044.6	70446	71955.4	73060.9	69843	70657.6	79909.4	80203.7	79779.9	71025.3	68602.5
Cybc1	14066.7	10569.8	11671.8	12017.7	11483.9	11443.8	12769.6	13312.3	12239.7	14632.5	14026.9	12372.2	14181.2	10721.8	11621.5	14203.5
Cyc1	25538.6	18587.5	23621.8	23409.9	23932	26436.1	23262.7	24636.3	25012.6	26697.7	24789.4	25398.3	26081.4	19906.6	22950.1	23048.6
Cycs	255811	263506	209706	200854	190990	237014	218565	225574	253991	246685	243276	240898	205189	219041	239890	230714
Cyfip1	33794.6	28480.9	30774.3	29811.4	32710.1	32272.2	29078.6	29808.1	30248.7	30281.8	30063	31275.2	32411.4	24413.4	33035.1	32793.6
Cyfip2	7897.9	7595.81	8452.58	6647.62	9019.24	6322.79	8142.84	7176.6	8493.52	6777.21	7264.19	8146.12	6520.81	6765.28	7881.92	7083.39
Cyhr1	3019.56	3614.16	1925.33	2685.17	2148.31	2476.41	2419.67	2662.03	2901.79	3360.56	2994.25	2978.26	2900.12	3879.02	2471.99	2922.25
Cyld	3349.07				3913.95	3014.09	4179.66	3073.69	3774.95	2958.16					3083.02	3189.81
Cyp20a1	20111.6	20704.1	19289.6	20198.8	18324.7	18785.2	19242.6	18746.6	20344.9	18963.6	19142.5	20067.9	19039.9	20994.5	17330.1	19082.3
Cyp27a1	4317.77	4304.67	4688.16	4557.57	3937.15	5023.28	4515.63	4968.88	4436.88	4382.66	4496.39	5044	5371.44	4929.08	4077.57	4108.27
Cyp2c40												2290.32		2771.19	1840.45
Cyp4b1	2958.73	1078.45	2035.26	2546.68	1884.88	2606.78	1996.17	1635.65	992.574	1481.63	2583.51	2175.12	2695.47	1683.96	1944.39	1881.38
Cyp4v2	965.348		1883.88					1044.53		1034.73				2004.76	895.623
Cyp51a1	7740.36	6848.34	5262.44	5242.35	5681.74	4743.2	6343.63	7010.8	6769.65	6015.02	6482.42	6853.13	7576.06	5921.51	5430.55	5026.3
Cyria	1737.51	2565.06	2609.08	2111.68	2240.76	2331.71	1848.47	1460.72	1806.94	1221	1646.43	1495.85	1681.17	2009.84	2037.96	2607.18
Cyrib	74064.4	77227.4	76638.1	77898.6	74998.6	82821.9	85039.6	84048.7	83064.6	85863.6	80970.6	77559.3	82149	76258.3	83663.3	93903.1
Cyth1	2742.94	2245.72	2481.57		3414.9	3090.56	2689.33	2881.69	2243.26	2284.27	2644.17	4135.69	2862.12	2628.25	2266.56	3589.43
Cyth2	1650.52	2927.1	2193.28	2982.14	2500.36		2989.77		2126.49	2566.72	2200.98	3099.73	2323.31	2936.83	2498.89
Cyth4	14269.7	14014.2	13962.8	12914.2	13815.4	14541.9	13995.1	12210.7	12199.2	12892.2	12562.9	11798.1	12929	12904.5	12218.3	11254.8
Czib	22402.4	21154.3	25926.1	26459.7	27281.7	29989.4	23972	23248.6	21930.4	27154.5	25915.3	25830.9	26134.4	21242.4	24916.8	24471.4
D17h6s53e	4902.6	4160.4	4220.57	5050.58	4197.94	5001.21	4233.73	4459.59	5268.67	4337.88	5666.97	5072.36	4267.81	4349.07	4761.97	4499.71
D2hgdh	7947.01	7648.12	7837.68	8615.17	7428.81	8085.21	7718.3	9157.29	8692.4	9639.87	8824.8	9684.95	8791.41	6566.45	8620.91	8156.44
D6Wsu163e	2126.75	2131.7	2404.82	2001.94	2130.59	2161.31	2373.96	2118.33	2482.58	2190.94	2296.6	2217.98	2294.89	2019.28	2184.97	2225.74
DSCC1	15760.9	11374.7	15106	16325.9	14647.3	14988.2	16602.3	16188	12657.4	16419.9	14266.8	15798.1	15054	14773.7	14350	14631.5
Daam1	4889.42	4179.44	4405.2	4306.78	4227.02	4075.37	4366.63	4272.62	4311.66	3421.79	3939.12	4505.72	4499.16	4073.84	4098.49	3670.13
Dab2	74143.5	79773.5	73029.7	81463.7	76988.7	83253.6	93456	86635.5	91051.4	91459.1	85659.3	78779.8	83052.4	86558.8	95449.9	89054.5
Dab2ip	7474.81	7724.77	9306.53	9198.7	8526.31	7627.08	7439.89	7774	8294.5	8474.23	5728.21	5775.71		9422.15	8587.52	9853.35
Dad1	81414.2	49646.9	68741.5	71746	71195.2	60271.1	60522.9	63050.4	59036.9	66110.4	62194.4	67184.3	69129.8	47099.7	56219.8	49617.6
Dag1							1431.28							1547.36
Daglb	4480.22	4475.45	4876.57	4268.1	4140.85	4630.1	4781.31	4637.56	4386.88	4246.22	4257.97	3979.16	4491.79	3678.47	3971.17	4635.3
Dalrd3	1686.78	1746.25	1902.85	1306.6	1953.79	1993.34	1921.53	1884.41	1810.12	2087.65	1926.99	1870.52	1865.57	1738.39	1762.33	1621.15
Dap3	19613.6	16813.6	16641.8	17126.9	17126.1	16139.7	18373	17987.2	18498.2	18280.6	17841.1	18045.6	17976.3	19219.4	16659	16816.3
Dapk3	4525.93	4822.71	4807.54	4234.19	4521.49	6588.21	4782	3914.75	4562.24	4597.61	3794.76	4420.29	4574.66	4444.82	4627.23	4382.07
Dapp1	603.866	2023.91	604.5	660.633	854.623	4661.1	905.837	755.395	731.645		511.564	974.78	783.139	1024.13	618.391	867.135
Dars1	101969	90095.6	104047	104475	106509	109681	103189	110729	108501	109713	112110	106866	112007	84455.2	113100	106651
Dars2	53953.8	47399.3	45294.3	48766.8	47626.6	47906.5	53452.7	53508.8	49654.3	49987.1	50092.1	50751	51386.1	50728.4	50910.9	46755.7
Daxx	12619.9	13273.6	13048.3	10686.7	11282.3	11225.9	9875.82	10098.3	10347.6	9096.6	9303.25	10901.6	9140.76	11814.1	10631.6	10114.5
Dazap1	29242.1	36866	34998.2	27742.5	35946.2	28916.2	34851.4	32238.6	35638.9	30981.6	31350.5	33412.1	31482.8	43928.6	33064.5	35959.7
Dbi	13938.5	17655.6	16055.6	13222.9	19032.4	20111.2	18021.8	16874.1	15062.1	15951	16186.4	18740.8	17134.9	6909.49	9486.02	24367.1
Dbnl	33588.2	37428.3	36561.3	35988.8	36321.1	36216.1	39231.3	39415.8	37478	36414.7	37811.1	36854.1	36157	37931.5	40827	41887.2
Dbr1	8004.62	6629.41	7458.27	8647.4	7672.99	7837.96	7666.53	7990.76	9048.25	8406.73	7600.72	8116.29	8466.15	6428.73	8423.14	8810.5
Dbt	22665.2	19305.5	19660.5	18931.1	20853.1	17915.8	20641.6	19342.5	19989	19524.6	19617.5	21077.8	19953.6	23675.2	18392.1	20393.8
Dcaf1	4117.8	3858.25	3981.28	3876.35	4077.17	3582.13	3512.75	3933.1	3957.58	3816.82	3997.8	3612.44	3657.24	3115.43	3318.83	3708.62
Dcaf10	1865.34	2220.38	1965.19	2017.93	2154.39	2005.23	2127.81	1695.41	1822.31	1431.76	1278	1456.82	1762.06	2247.28	2029.23	1760.63
Dcaf11	798.621	787.132	708.368		490.603		499.163		712.163		564.143	645.236	562.064	752.124		576.087
Dcaf13	10174.5	10943.9	9606.03	9064.86	11013.5	9051.43	9681.97	8975.02	8918.73	8607.92	9383.22	9244.37	9846.37	10546.9	8286.33	8404.04
Dcaf5	5274.68	5380.1	4937.39	4825.72	5303.11	4690.81	4664.82	4430.78	5153.84	4655.75	5056.69	4913.01	5167.54	4848.47	4847.94	4811.49
Dcaf7	8617.83	9804.71	9071.37	9017.16	9453.39	9250.1	10380.7	10099.7	10196.4	9460.62	9884.42	9906.12	9753.35	9063.41	10136.9	9057.45
Dcaf8	6093.34	5286.31	6232	6435.93	6627.1	6849.02	6570.78	6711.01	6873.15	6737.42	6987.67	6509.76	7012.16	5859.57	6828.98	6574.55
Dcakd	13436.1	12424.4	15041	12334.4	13866.9	13276.7	14427.8	13215.7	13894.9	13053.3	12929.4	13333.1	12931.8	13422.6	13723.9	13513.1
Dck	17800.4	20312.6	21151.6	19913.6	22498.1	21556.9	22474.5	21434.8	20653.4	20751.5	20135.8	19675.5	19702	18986.9	21163.3	21192.1
Dcp1a	6600.7	7381.15	6926.11	6876.97	7510.42	6907.37	8911.23	8709.61	8705.51	8778.61	8830.57	8389.37	8504.87	7844.86	7134.99	7900.64
Dcp1b	3044.93	3202.3	3498.54	3060.76	3747.39	3094.08	3487.71	3749.53	3189.45	3242.96	3554.77	3382.7	4051.34	3313.01	3290.15	3632.26
Dcp2	1869.18	1256.63	1903.2	1498.1	2033.61	1490.12	2020.52	1773.35	997.143	1908.17		1463.27	1550.76	1406.58	1825.98	1749.28
Dcps	28422.4	31002.5	32460.7	34152.5	30819.3	34944.9	35320.3	33844.1	32759.3	36038.5	33953.7	32675	33715.9	31905.5	34230.3	37532.4
Dctd	6109.73	7106.84	7035.67	6121.04	7493.82	5144.13	6305.23	7180.32	6537.24	7069.95	8286.69	6636.33	6384.41	5378.66	7077.45	6198.44
Dctn1	15547.2	18131.9	18002.3	16422.9	16851.2	17573.7	17491.6	16233.7	17154	16624.3	16075.9	16841.7	16993.9	16899.1	17293.1	17917.4
Dctn2	28800.7	27869.4	27833.1	27954	28701.7	30352.7	31070.6	30254.3	30156.8	31466.8	31257.7	28467.7	31848.4	29718	28510.8	29525.5
Dctn3	21412.7	16849.8	18318.6	22818.9	18849.7	20183.7	18129.3	19914.9	20982.5	20427.4	21150.4	21106.4	20778	13580.4	20820.8	20800
Dctn4	9113.68	8415.66	8749.29	9735.4	8696.75	9589.36	9603.07	9561.99	9769.37	10039.5	9920.2	9550.73	9165.42	8541.29	9996.43	9382.88
Dctn6	4820.93	5719.08	4653.85	5775.92	4842.54	5441.43	5590.17	5874.23	5794.36	5908.52	5285.25	6079.34	5832.62	4357.47	5803.04	5358.19
Dctpp1	15939.7	18903.6	18256.6	18593.9	19616	18764.7	20146.3	18460.2	20838.7	17842.6	17779.7	20652.6	17999.8	16142.4	21088.8	21153.1
Dcun1d1	3881.41	4514.4	5156.24	3682.35	4471.85	4509.69	4089.99	4002.08	4354.2	4194.07	3673.48	4812.02	3562.16	3372.1	4195.7	5545
Dcun1d5	13896.2	13339.4	14142.2	14440.6	14099.8	12918.2	15718.6	14563	14506.4	13543.1	14109.6	13047.4	14747.7	11950.4	12728.7	12098.1
Dcxr	5708.74	5213.74	5074.54	5549.83	5226.89	5424.73	6411.42	6608.31	7408.5	7052.6	7018.73	6418.36	5992.58	5399.96	6554.8	6328.5
Dda1	14600.4	17422.8	15802.9	13083.4	12328.9	12623.5	15255.2	13467.3	14674	10266.8	9436.66	12666.9	13961.2	16421.3	12454.4	13547.4
Ddb1	49431.6	45402.4	48204.4	51082.6	47345.3	52605.4	49692.2	51738.9	51211.2	54246.5	53035.9	50295.4	50831.8	40567.6	48311.7	52341
Ddb2	2356.35	2140.01	1595.82	2447.62	2211.19	1926.53	2736.34	2738.64	2175.54	2600.6	2470.15	2869.35	2254.2	1913.85	2743.92	2181.63
Ddhd1	1944.75	1618.63	2060.22	1412.86	1855.2	1402.47	2518.06	1913.58	2138.67	2036.87	2775.79	1672.93	1857.78	1629.15	1948.73	2198.73
Ddhd2	8876.58	9009.45	9970.4	10155.4	10403.7	10049.9	9251.96	11041.1	10607	10197.8	10433.7	10146.8	9805.93	6799.14	9905.62	9619.07
Ddi2	15278.8	14934	14427.1	16815.1	15788.6	16557.3	18416.1	16464.7	16271.4	16515	16805.3	16081.2	16858.7	17537.9	16597.3	17343.1
Ddost	195098	199542	192947	191094	208506	187726	197002	192258	203520	206223	193530	203960	199470	217041	192253	193909
Ddrgk1	15782.7	12803.2	16522.3	16560.8	14806.1	13620.6	16525.3	16578.6	15584.5	16002.2	15352.9	15252.1	14714	15389.6	13497.2	15851.7
Ddt	3925.14	4709.4	4236.73	5477.22	3233.53	4993.03	5067.13	5254.55	5693.76	5298.32	4937.81	3800.87	3688.32	3716.85	4300.58	4092.14
Ddx1	50009.4	48631.5	52579.8	49705	50185.4	50007.5	47846.5	49689.4	48388.7	49239	49887.5	46709.2	48854.3	49127	46272.6	49131.2
Ddx10	16940.1	16992.3	17414.3	15832	18252.8	14723.2	14068.4	14837.4	15287.9	15690	14893.8	16555.7	16163.5	15537.1	14886.5	14049.1
Ddx11		2914.41	2744.93			1633.77	2123.3	1497.66				1916.17	2717.68		3476.01
Ddx17	50760.9	51303.7	49426.2	48428.4	50712.4	47352.5	51012.5	50108.4	50819.4	50648.7	49730	51206.8	50162.6	62647.7	48765.7	50450.7
Ddx18	25825.9	26565.9	27170.7	22545.5	26353.9	23333	22479.2	23235.6	23100	22495.3	23029.2	25405.3	25389.5	27442.8	21203.3	22789.8
Ddx19a	27758.5	29021.3	32048.8	30504.1	31186	33346.7	30982.8	32129.6	30677.5	33747.4	33167.1	30873.6	31099.1	26721.2	31198	33284.8
Ddx20	11951.2	11704.5	12168.4	11347.2	12280	11347.8	12676.2	12669.5	12717	12273.3	12881	12199.7	13002.8	13566.4	13281.1	12967.3
Ddx21	143506	147545	151036	127391	141358	133224	126004	123373	121850	124774	121489	132543	140328	154697	126397	129958
Ddx24	12458.2	14682.6	13378.1	11153.7	13575	10542.9	11539.6	11292.8	11508.7	9613.72	10149.1	11798.9	12158.6	12650.7	10472.4	10650
Ddx27	26984.2	25333.7	26267.4	24096.9	27100.6	24295.7	23710.6	22810.6	24664.4	23024.9	23162.3	25727.5	24393.9	25254.4	22400	22140.1
Ddx28	2650.42	2195.63	2241.2	1978.39	1992.04	1702.42	2364.78	2138.77	2261.36	2181.81	2413.74	2173.64	2598.49	2090.32	1460.04	1452.73
Ddx31	8531.84	9074.36	10165.2	8996.77	9377.46	7925.94	7956.49	7987.16	8250.51	8198.7	8028.89	8756.91	8381.78	9137.08	8397.75	7329
Ddx39a	44726.9	49202.2	55645.2	50456	56309.9	52799.9	50606	49953.2	49734	46114.6	51306	52331.6	49778.3	48631.5	46967	57818.8
Ddx39b	56654.1	51206	62365.5	65992.9	70896.5	60821.4	54267	56734.8	59903.1	63481.3	61914.2	61705.5	59082.9	46235.7	57873.2	63076.2
Ddx3x	14563.4	10286.1	12520.3	11356.4	12664.3	12673.1	12551.4	10568.2	11039.9	11652.9	10730.6	11538.8	11482.3	10485.2	11711.2	13824.2
Ddx3y	11495.8	13566	12464.5	10324.2	11996.3	11473.3	11957.5	9919.01	11962.2	11700.8	9548.1	12261.6	10663.3	10676.5	12172.2	11672.8
Ddx41	13900.7	13773.5	14378	12866.4	14461.3	13559.7	14143	13995.6	14764	15724.9	14363.8	14637.7	14202.8	13900.9	12854.6	12094.1
Ddx42	15399.9	16253.7	17549.3	15843.9	16763.3	14871.5	15832.9	16480.9	15820.4	16619.8	17147.6	16927.9	15700.8	15348.7	16390.6	17022.1
Ddx46	28419.4	27073.1	27228.6	29485.1	28719.3	27819	27373.8	31852.6	30966.1	31836	30839.1	30474.2	29956.4	24869	29679.8	28395.8
Ddx47	35205.7	34532.9	35606.1	34066	33701	30619.3	31174	32232.8	32638.3	33775.5	33458.4	33839.3	35725.8	32571.6	30948.2	30078.1
Ddx49	4675.49	4464.46	4247.14	4431.36	3747.96	3455.16	3763.3	4101.19	4295.83	4140.07	4095	3607.01	3607.41	3722.7	3774.74	3642.35
Ddx5	174929	162763	175997	158151	160641	165784	142088	138600	139337	151697	145986	144064	154265	169198	146563	160953
Ddx50	12224.8	12029.9	11525.7	10805.3	11425.1	11104.9	10435.5	12414.4	12257	11435.3	12219.4	12198.4	12516.7	12052.6	10700.9	9534.67
Ddx51	7765.56	8271.71	7788.5	6783.03	7586.01	6366.27	6804.55	6668.18	6944.22	6154.29	6633.96	7263.39	7315.24	7737.18	6589.89	5747.73
Ddx52	8688.07	10328.9	10295.6	9469.37	9917.63	8111.47	9134.46	8945.75	9746.56	8659.35	9011.34	10006.4	9483.69	10752	8118.31	8536.23
Ddx54	15049.7	15474	16052.2	13162	14600.2	14298.3	12661.8	13116.5	13787.7	12851.9	13459.2	14853.2	14645.1	14723.2	12922.5	12881.5
Ddx55	3617.53	4305.67	3523.19	3056.43	3196.75	2932.14	3125.28	3304.74	3523.92	2981.98	3512.48	3630.3	3436.45	2740.96	2986.54	3300.92
Ddx56	17015.7	18217.5	16716	15741.8	15738.2	15501.7	13854.7	14737.1	14936.8	13739	14608.5	15108.6	14552.9	16001.4	14297.9	14455.3
Ddx58	29363.9	25239.3	26946.2	28892.1	26646.2	29793.1	29035.9	31158.4	31265.2	31862.6	31931.6	28668.3	30033.2	20911.9	29263.7	28492.8
Ddx59	1514.52	1640.23	1828.44	1827.42	1620.78	1981.86	2167.05	1899.88	1403.83	1857.99	1564.38	1547.56	2039.16	1591.14	1312.07	2055.5
Ddx6	81512	81698.8	86217.6	78994.4	87582	82706.6	81421	82792.9	84493.6	82495.4	82988.1	86206	83599.6	72364.2	83307	88545.2
Decr2	3429.3	4255.35	4439.1	4108.5	2932.21	4105.34	4162.53	3922.7	4042.89	4195.39	3700.42	3824.15	4188.62	4536.09	4167.65	3640.47
Def6	7934.12	7049.07	6988.36	8411.94	8238.39	7523.52	7660.34	8384.46	7710.77	8051.63	7389.12	6995.88	7529.88	6159.63	7093.97	7203.09
Degs1	10124.3	9736.78	8788.45	7264.49	6896.94	8835.62	9003.07	8364.18	7761.95	8653.98	7729.91	8333.25	9259.73	7550.95	7371.55	10021
Dek	48827	50373.1	49880.2	50463.1	47261	47606.3	51964.8	50957.6	50983.1	52150.7	48045.7	51480.9	52726.8	45652	50602.7	53443.6
Dennd10	17052.3	17194.9	16984.3	16910.4	16922.4	17111.8	18641.6	18035.7	17586.2	18566.9	18694	16595	18778.3	15411.5	16710.1	17164.6
Dennd11	3158.91	2809.59	2298.19	2699.39	2460.11	2228.7	2624.42	2715.61	2923.31	2803.14	3072.81	2442.41	2596.32	2749.26	2490.55	2068.13
Dennd1a	3338.79	3643.44	3740.15	2868.71	3640.27	3309.21	3583.25	3803.56	2642.38	3161.82	2847.94	3143.78	2749.87	3525.62	3461.66	3099.01
Dennd2a	1316.73	1610.71	1749.91	1139.74	1483.96	1517.26	1543.49	1220.08	1259.58	1163.48	1325.71	1400.08	1035.83	1411.4	1741.37	1314.65
Dennd2b		1505.63	1877.86		1722.9		1695.26		1169.91				1377.42	1705.56		1281.92
Dennd2d	5365.42	6241.75	6554.12	6067.07	7245.17	5599	5802.24	5637.67	6075.32	5023.02	5710.8	5979.65	5580.06	6856.51	5835.13	5799.96
Dennd3	1968.27	1919.13	2388.93	2309.95	2649.68	2038.08	2380.41	2052.23	2147.61	2202.64	2163.65	2046.95	2446.01	2259.38	2363.59	1872.61
Dennd4b	10540.8	11373.1	11903.5	10497	12138.8	11604.4	11147.5	10795.4	11135.9	10568.6	10601.6	11075.9	10511	10121.3	11772.6	11421.6
Dennd4c	7708.03	7830.1	8027.18	8025.18	8105.21	7583.53	8050.6	8552.31	8506.08	8559	7951.51	8388.17	8080.72	7702.79	9084.55	8407.09
Dennd6a	3389.3	4024.2	2822.17	2507.87	3910.35	3090.49	3834	3921.3	3292.89	2582.54	1915.66	3478.65	3392.63	3635.98	3181.1	3547.54
Denr	39870.1	36315.6	41368.9	49843.2	45082.1	43928.4	37124.1	41407.6	47002.7	43491.7	46982.7	41468	34497.8	24973.3	39471.9	38346.7
Depdc7	2456.13	1869.24	1657.34	2097.48	2008.09	2104.33	1849.59	2501.17	1888.56	2328.34	2006.77	2504.34	2101.88	1883.94	1686.3	1601.22
Dera	25368.8	27613.8	28254	27920.8	27974.6	28564.2	27686.4	28542.9	28188.8	27539.3	27577.7	26022.3	28159.3	23922.6	30163.1	29449.6
Derl1	45721.8	40119.1	43526.1	40723.3	41833.8	40131.1	39876.7	40169.5	40219.3	38429	41195.9	40590.7	39821.6	36289.1	32893.7	35290
Derl2	8578.49	11008.4	8712.66	8288.58	8362.61	8116.11	7855.49	5508.92	9398.43	7985.25	7599.01	6528.75	7401.96	15442	6930.98	8442.95
Derpc	7951.77	9310.93	8280.02	8810.95	8832.7	8605.07	7945.78	7793.56	8533.22	8059.31	7991.66	7743.58	7676.89	8193.54	7877.41	7931.19
Desi2	1165.24	1352.12	1014.08		954.128	1216.59		1499.61	1471.84	1228.92	1443.44	781.42		1110.41	1138.84
Dffa	4222.41	5057.59	5798.52	5794.57	4681.31	5179.75	5239.17	5545.99	4335.75	5047.82	5105.76	5528.47	4950.4	4288.14	4153.26	5651.53
Dffb	1131.93	1868.45	1178.85		1726.93	1278.85	1760.86	1578.35		1440.21	1869.36	1638.15		2111.66		1344.61
Dgat1		616.623	575.682		413.015	501.37	500.05			573.293	509.442	515.622	284.021	542.582	420.794	255.543
Dgcr8	1693.14	1587.78	1834.57	1706.7	1364.36	1450.56	1259.64	1634.96	1696.55	1464.78	1937.09	1422.81	1298.31	1418.19	1724.28	1778.1
Dgkd	4133	4418.78	4814.65	4052.69	4605.6	4339.76	3695.31	3890.91	3794.02	3145.32	3881.16	4158.63	3928.67	3568.63	3894.38	3468.59
Dgke	3408.88	2689.45	2749.06	2974.09	2912.97	2161.58	3206.32	2819.93	3368.08	2572.39	2848.22	2363.88	2442.49	2977.16	3275.77	2520.35
Dgkh	2559.35	2898.57	2983.4	3128.55	3015.5	3092.74	2709.5	2919.69	3067.48	2900.74	2575.4	3078.5	2674.74	2846.06	2632.12	2678.39
Dgkq	931.135	999.251	1447.15	658.688	1112.52	939.123	1248.41	1386.39	990.061	884.477	1039.42	1151.83	1109.24	1285.45	1018.52	979.224
Dgkz	9639.06	9793.41	9298.95	8765.56	9679.53	8280.55	9745.7	10014	9876.68	9484.35	9463.02	10332.8	10062.8	10391.1	9456.37	9583.46
Dglucy	20791.7	21916.7	19683.5	22013.9	20551.2	21624.1	25385.2	23735.6	25058.7	25137.7	24011.3	22820	23604.3	24918.2	23137.1	21898.4
Dguok	14971.2	11823.8	12292.4	16986.3	13133.1	13376.2	14900.7	18290.1	20254.2	17335.5	18435.4	18096.3	16291.2	10325.2	17792.2	14916.2
Dhcr24	21645	22383.3	22017.1	19878.5	19826.3	21661.6	19723.2	21308.1	21385.6	21684.9	20647	23016.2	21039.9	21193.6	19881.9	21821.2
Dhcr7	13168.5	12644.7	12200.4	11370.8	12814.1	9897.6	12907	11715.4	12557	10301.8	11204.1	12837.5	11132.8	16470.1	11973	12197.9
Dhdds	3067.97	2179.19	2655.32	2668.35	2309.33	2621.41	3154.75	3480.2	2972.69	2942.77	2914.27	3440.63	2897.37	3164.7	3038.27	2334.78
Dhdh	5266.88	4916.47	5586.43	6681.01	6259.21	6574.01	7165.55	6369.64	7285.65	6210.01	6499.75	6733.02	6053.5	4667.41	5859.01	6889.02
Dhfr	49222.1	51953.6	54153.3	57057.5	53324.9	58426	63301.9	60607	59679.2	63807.2	64643	56143.8	58731.3	54647.7	60872.7	63333.4
Dhodh	14488.1	13212.6	12808.9	13221.2	12873.9	11815.1	14640.6	14033.1	13756.3	13213.7	13768.9	13527.4	13063.8	13308.5	12388.1	11998.7
Dhps	9082.63	9552.35	9364.21	10406.1	8940.44	9577.63	10360.5	9851.24	9792.72	10078.7	9482.71	10351	9623.08	7908.72	8585.97	10389.2
Dhrs1	15972.4	14325.5	13472.7	14505.2	12965.9	14778.8	15455	15952.5	16613	16118.6	16806.5	15291.1	15949.2	12530.1	14614.1	14647.2
Dhrs13	19934.6	16717.3	17826.4	17357.2	18079.3	18202.4	18669.3	18906.5	18293.4	17817	18656.4	18114.6	18434.1	15057.1	15578.5	18184.9
Dhrs3	5446.51	3189.57	4048.78	5250.42	3959.31	4648.56	3988.95	3989.01	4820.5	4487.57	3514.43	4733.06	4582.81	3401.26	3829.53	4189.47
Dhrs4	8810.72	8027.31	8721.36	9782.24	7749.4	9214.46	8420.71	9294.86	9304.55	9732.35	10446	7965.28	8923.31	7999.64	8638.98	9547.58
Dhrs7	12112.5	8752.86	9424.17	11144.4	9683.03	9804.26	11218	12492	13297	12753.9	12919.7	11976.6	11565.5	7667.26	8735.7	9429.65
Dhrs7b	18973.6	18712.6	18488.6	18265.8	19242.6	18033.9	18678.6	19714.2	18970.5	20597.1	18929.9	20612.1	19113.8	20377.1	18984.3	17974.1
Dhrs9	21541.1	19282.4	19584.8	19087.1	18539.2	18954.9	21020.8	21984.4	21942.9	21871.5	20576.4	21887.7	20700.2	19427.5	18289.7	18211.9
Dhrsx	3922.19	5122.63	4899.95	3801.16	4000.77	3639.49	4375.65	4381.39	4611.71	4122.67	3932.54	4494.92	3741.99	3319.19	3600.42	4124.72
Dhx15	99042.4	85810.9	96343	100806	99688.7	102992	97888	100778	99991.2	104218	102697	98774.9	103326	80380.4	94552.4	97956.4
Dhx29	15193.9	15941.6	15436.6	15091.6	15997.7	15093.1	15629.1	16238.7	15872.9	14752.4	14582.9	14969.1	15940.9	14904.5	14743.6	14516.9
Dhx30	14551.5	13182.6	13752.1	12613.3	13452.9	13018.1	12490.4	12843.9	12888.2	12678.3	12544.5	13499.6	13196.7	12726.7	12219.7	12193.4
Dhx32	1252.94	1223.93	1300.27	1535.36	1316.17	1389.4	1350.56	1558.44	1883.1	1462.38	1552.86	1417	1173.42	1419.82	1657.04	1177.1
Dhx33	10196.5	11251.8	10511	9079.62	11176.3	9530.44	9829.95	9601.45	10022.7	9358.51	9571.78	9667.47	9841.54	11454.9	8957.44	9773.72
Dhx34	1308.16	1107.08	1288.49	1188.24	1188.46	1260.8	1318.64	894.194	1243.97	1293.4	2402.36	1505.31	728.884	1126.82	1147.87	957.008
Dhx36	3651.65	3542.61	3612.79	3479.24	3557.82	3084.87	3346.22	3481.11	3384.67	3295.12	3243.12	3630.3	3559.83	3309.62	3170.04	3436.09
Dhx40	1605.04	748.916	836.526	896.718	1151.82	973.958	1181.49	722.708	966.608	692.083	821.01	835.936	712.04	537.038	942.31	722.004
Dhx57	1557.7	1488.04	1346.44	1281.16	1232.65	1060.18	1557.36	1135.18	1292.05	1170.74	1198.47	1200.41	1232.27	1003.38	1412.88	1264.72
Dhx58	13044.4	12486.3	10452.3	10335.9	10807.3	9404.88	11738.4	12382.8	12726.2	11969.3	11376.8	10993.9	12236.9	9423.18	10134.1	9060.83
Dhx8	5679.85	6612.72	6514.94	4906.34	6057.26	5676.49	5618.81	6247.89	5874.67	5614.74	5546.34	6181.46	5677.62	6665.92	5004.79	5532.21
Dhx9	63288.8	65771.2	63967.4	56175.6	64736.7	54987.9	56990.6	54119.2	56108.5	53793.1	54885.7	58615.6	58012.1	71786.4	53491.6	55623.6
Diaph1	44648.2	45135.6	46054.4	47227	48241.9	51728.8	44134.9	46198.9	43696.7	46420.1	47771.2	45780.5	44708.5	40619.4	46562.4	49419.4
Diaph2	8662.52	8068.71	8581.29	8714.93	8489.36	8567.22	7590.94	7971.26	7941.59	8798.27	8416.16	8040.57	7912.21	7326.23	8516.52	8515.77
Dicer1	3658.89	3297.85	3112.99	2972.88	3573.68	3093.72	2989.98	3257.02	3561.82	3179.86	3264.88	3099.7	2900.26	2770.31	3126.04	2973.2
Dido1	5691.96	6633.75	6762.29	6586.78	6526.85	5975.48	6066.94	6088.22	6344.26	6531.01	5955.13	6642.65	6056.83	7689.37	6600.91	6281.54
Dimt1	17975.4	17394	18793.5	17153.6	17738.1	16258.9	17931.2	17919.1	16615.6	17351.7	17127.4	17512	17522.2	16955.9	17016.6	16968.8
Dip2a	3594.1	3534.62	3390.74	2993.45	3315.71	3219.9	3737.44	3270.71	3274.65	2796.98	3077.66	3323.2	3031.14	2892.28	3533.47	3387.09
Dip2b	9936.92	10406.6	9957.98	10496.1	11070.9	10492.8	10322.6	10587.9	11063.6	10182.8	10896.9	10775.6	9468.67	10347.1	10842.5	10184.6
Dipk2a	2076.1	2187.61	2678.51	2250.28	2617.1	2889.87	2661.37	2379.6	1989.89	2418.05	2618.61	2374.97	2075.72	2975.34	2315.55	2796.43
Dis3	16328.4	17356.7	18876.1	17260.5	18796.5	17962.7	16621.4	16830.8	17373.1	18113.7	17489.1	17396.5	17393.1	16506.2	16620.6	16987.8
Dis3l	1111.21	666.207	889.937	645.099	702.495	630.02	451.272	1049.31		600.827	646.379	1159.84	513.563	406.975	631.633	1125.9
Dis3l2	12034	12505.1	14222.1	12983.6	13931	13772.1	13643.2	14080.6	13830.1	13978.4	13678.9	13632	12893.2	12616.4	14155.7	14014.7
Dkc1	28470.9	33532	27394	23928	27619.8	24223.1	25423.4	22755	22673.4	22221.6	23031.5	23357.2	24012.3	35506.6	22780.7	24473.8
Dlat	74599.3	56588.9	56194.5	74176	61965.7	65605.5	60397.1	68444.1	68666.5	72212.7	73652.8	64076.3	67919.2	65540.9	64602.5	53887.9
Dld	78651.2	65366.3	69654.1	71014.7	65815.1	73366.6	74406.2	72152.9	67256.7	76125	76590.9	72383.1	73966.8	65804.9	66942.1	71211.7
Dlg1	11575.7	10638.7	12980	12252.5	11760.2	12196.2	11362.2	12035.7	12245.5	11662.1	12800.7	12563	10996.8	10040.8	12126.6	12636.5
Dlg3	4058.68	4638.19	3769.37			4316.83		3549.66	3458.82		3787.19		4821.4	3346.6		4064.14
Dlgap4	12067.8	12722.9	12454.9	13767.1	12669	13663.7	12150.5	12308.6	12823.1	11167.1	11370.4	12182.5	11038.9	11904.9	13025.3	13349.5
Dlgap5	3560.63	3855.63	4201.54	3886.79	4134.51	4395.04	3934.78	4408.59	4371.29	4045.09	4791.53	3975.58	4341.74	3502.76	3904.66	4246.15
Dlst	138525	141363	133530	136538	136473	121160	141042	128806	128757	127242	119192	132443	130617	162572	125110	120071
Dmac2l	3233.76	3132.79	2756.94	2581.4	2963.49	3784.84	3719.9	3396.1	3424.41	3016.43	2950.95	3252.44	3777.68	3268.24	3769.85	3353.05
Dmap1	7470.94	7965.81	6948.79	7208.26	7337.56	7000.9	7055.03	6707.45	7427.49	6862.35	8200.74	7633.82	6875.34	6555.39	6838.46	6587.2
Dmxl1	7697.61	7651.33	7768.72	7547.16	7631.91	7967.91	7728.23	8725.68	8241.86	8123.19	8329.62	8551.94	8038.37	7469.43	8727.96	7850.37
Dmxl2	916.237	1372.94	1213.47	1220.59	1238.19	790.851	1275.76	1757.27	1279.51	970.577	1184.1	994.173	1680.7	929.985	1219.44	1047.17
Dna2	2998.35	2652.53	2507.95	2949.03	2883.34	2266.63	2552.9	2281.31	2866.76	2505.75	2345.75	2535.57	2479.19	2094.79	2349.14	1965.26
Dnaaf10	7501.02	6909.57	6207.54	7077.21	6699.62	7237.79	7120.99	7230.56	7197.86	7594.2	7002.13	7099.22	6823.26	6203	7541.63	7128.1
Dnaaf2	1837.21	2770.01	2971.3		2346.05	2676.48	2755.52	2159.88	2416.23	2914.3	2693.91	2573.25	2186.87	2453.6	2697.88
Dnaaf5	23871.2	21321.3	24373.1	23142.6	23947.3	24327.1	22029.1	23759.1	24689.6	23870.5	24117.6	23996.5	25397.1	20498.8	23859.2	22182.7
Dnah8	5522.39	4514.74	4105.56	6897.89	5952.14	7443	4591.15	6315.54	5092.35	6861.92	5433.37	4457.78	6396.42	3525.97	5693.3	5264.63
Dnaja1	62096.6	51328.2	58598.8	60466.4	54884.3	55987.9	52758.6	54909.2	52934.2	55537.9	56313.6	54584.1	54589.7	42647.1	53868.5	57522.5
Dnaja2	40542.6	43308.1	46018.3	45807.6	45197.5	43817.4	40828	42640.4	42006.7	41400.7	38321.1	42397.3	39124.2	42565.6	45042.8	41506.3
Dnaja3	41749.6	44960.6	40045.6	35768.9	38056.2	34739.4	41921.7	39678	39974.7	38678	40902.8	38825.1	39163.3	48004.6	32022.3	37233.1
Dnajb1	16834	17765.1	16462.8	17929.8	17246.5	16062.4	18674.3	17510	18744.2	19775.3	19008.9	17747	17579.6	18410.9	16911.1	16516.4
Dnajb11	70099.6	70301.7	66006.8	64706.8	62333.2	67570.2	66627.8	65210.3	66396.6	68358.3	64501.1	65358.7	64409.5	68746.1	62104	71821.3
Dnajb12	10839.6	9746.7	10437.7	11651.2	9611.01	10622.3	9039.71	10044.2	10681.9	11928.7	10882.9	10873.6	10374.6	8969.43	10266.5	9742.4
Dnajb14	2547.32	2082.36	2169.83	2276.43	2461.24	2318.29	2319.69	2825.3	2657.54	2550.18	2653.78	2269.7	2196.54	1877.26	2608.02	2113.52
Dnajb4	11945.2	11549.1	11688.3	12058.5	11379.7	10905.9	14206.5	14288.3	14763.7	13959.9	14256.3	13441.4	12906	12973.1	12581.2	12789.5
Dnajb6	7536.38	9445.71	8838.97	5610.82	9396.44	7262.43	7681.07	6905.71	6464.32	7917.91	8514.29	7757.24	7215.62	9281.35	7013.94	7714.09
Dnajb9	1130.45	1357.19	826.343	574.484	739.387	872.643	1086.64	724.343	1341	839.928	1095.48	1229.83	1045.84	1186.94	980.473	995.873
Dnajc1	16194.8	15849.1	13653	15636	13463.1	13280	15091.1	15219.3	16085.4	15347.9	15743.5	14663.7	13920.4	14062.4	14657.4	13767.5
Dnajc10	14895.5	13256.4	13827.7	13454.5	14112.8	13442.4	14147	14668.6	14206.8	14001.1	13666.9	13834.1	14091.1	12101.3	12927.8	12809.5
Dnajc11	11639.8	10913.2	11019.4	10862.5	12382.9	11431.9	10128.1	12189.6	12217.1	12342.9	11061.9	11919.8	11596.1	10626.7	9682.97	10239.5
Dnajc15	8965.79	9825.66	7663.59	8732.17	9085.85	7668.42	9324.31	10020	11189.1	9249.9	8628.8	8863.81	9040.31	9129.88	8185.88	8580.09
Dnajc16	4172.08	4291.34	4303.96	3206.71	4163.59	3862.83	4195.72	4476.91	4018.48	4113.64	4134.77	4173.78	4345.74	4108.93	4327.01	3628.4
Dnajc17	8145.46	5838.34	6173.63	6431.22	5926.08	7484.35	5628.5	6888.04	6765.53	7060.75	7668.86	6555.31	7334.03	5761.99	6651.51	4898.17
Dnajc19	9782.34	7116.52	7358.82	8852.66	8256.91	8185.27	7858.06	9209.05	9660	9991.55	9323.95	10119.1	8245.86	5764.83	8501.72	7351.26
Dnajc2	54483.2	54923.6	54428.3	54787.2	55327.2	57372.9	55213.8	56685.4	55520.9	54801.1	55972.6	57734.4	55684.5	49521.7	55660.6	56381.2
Dnajc21	4852.51	5278.45	4776.31	4405.2	5002.84	3919.82	4630.04	5092.09	5224.16	4245.77	4659.51	5429.6	4703.47	4406.57	5872.47	4235.6
Dnajc24	7028.51	6702.12	6346.82	7400.81	6452.16	6779.9	8032.61	8310.45	8117.55	7690.88	6571.15	6977.87	7866.53	5574.59	6160.74	6006.63
Dnajc3	45505.2	43783.2	39172.5	42035.8	38681.4	43212.5	43364.3	43724.5	44594.7	46699.4	45894.5	43503.4	42981.5	41723.6	39300.8	45485.3
Dnajc30	1118.69	1311.66	1104.73	970.193	1018.67	892.247	1033.74	1333.4	1205.46	1001.53	866.308	1165.22	1162.09	1189.67	957.266	807.114
Dnajc5	6128.11	4965.9	4494.98	4628.01	5222.2	4291.39	5253.43	5982.1	5272.79	4927.54	4896.54	4979.88	4706.66	3759.27	4798.51	4235.54
Dnajc7	22978.1	24182.2	24332.8	26647	25223.1	25131.4	24556.5	25379.8	25068	24207.3	25613	25282.8	23202.7	21250.9	25224.6	24498.8
Dnajc8	28733.5	19701	30572.9	35572.9	28157.7	32711.2	30550.8	35424.9	34172.7	39003.8	35405.3	32618.9	32090.9	18565.9	29722.5	31008
Dnajc9	15454.2	15883.4	16760.3	16674.7	15861.4	16803.2	16705.9	17247.8	16920.4	16161.4	16607.8	17246.6	16743.5	15157.7	17507.7	16423.4
Dnase1l1	1176.98	1005.72	833.5	927.484		1236.33		1004.69	1005.09	604.102		1137.56	1010.94	759.74	809.944
Dnase2	16802.2	14905.6	15657.9	17581.9	14547	14914.6	18317.6	17373.7	16438.6	15745.9	18050	18377	17716.2	17088.1	17032.8	18774.2
Dnm1	21791.3				24135.6								21453.9	24756.3
Dnm1l	46774.2	49626.7	49082.7	46279.2	50867.1	49414.5	47618.2	49344.1	50806.2	48465.1	46813.8	49352.9	49339.4	46501.8	51027.7	50437.4
Dnm2	29980.3	30711.7	32683.2	31614.8	31787.8	32995.8	31208.9	33164.2	31996.9	31989.3	31475.9	32151.8	31910.4	29258.3	33546.1	32631
Dnm3	13438.5	15346.2	14401	15214.5	10671.5	12849.1	14911.7	13669.4	15069.5	13148.1		12079	14369.5	11995.8	15054.7	14527.2
Dnmbp	1073.8	947.1					823.669			1159.92	621.587	959.312	1152.71	914.193	382.106	649.328
Dnmt1	45589.8	43911.7	42692.2	40077.8	43031.5	41124	45329	44849.2	44333.8	44008.4	45446.7	44265.1	45656.1	37967.8	37795.6	38996.6
Dnmt3a	8123.08	8650.83	9124.25	7938.55	9041.23	7926.59	7704.52	8373.78	7742.41	8068.86	8203.39	8864.84	8521.7	8878.63	8138.78	8055.15
Dnpep	31249.3	34114.7	34219.6	36202.5	34062.5	35746.9	36886.2	36634.3	37241.7	35563.9	34818	34734	34603.2	34479.1	37374.6	38744.8
Dnph1	6362.04	7221.08	6757.25	7412.63	7764.32	7071.29	8333.45	8370.2	7429.51	7821.49	7287.61	6861.68	6953.89	5944.49	7127.28	8223.71
Dnttip1	5491.41	5404.29	5601.05	7029.34	6027.87	5525.73	4990.43	5034.15	6077.58	6044.26	5240.66	4530.13	5072.96	4240.32	4196.49	5479.61
Dnttip2	26964.7	23010.3	24069	25623.4	24885.1	24205.4	23463	26079	25454.6	26827.7	27018.5	25609.1	23454.4	22287.2	22324.1	20881.5
Dock1	13413.3	13645.1	13404	12860	13734.6	12790.5	13119.9	13362.1	14590.4	13060.9	13068.1	13496	12950.4	11864	14066.3	12602.5
Dock10	33035.5	29759.5	28000.9	28027.5	29790.2	27299.9	34748.3	35883.1	35306.4	35976	35056.3	34605.7	34239.4	31080	35623	34340.5
Dock11	9575.28	9001.66	8996.43	8283.01	9158.06	8599.24	8707.66	8777.82	8818.4	8260	8785.4	8770.06	8045.93	8306.24	8362.58	8240
Dock2	23446.9	21571.9	23833.2	21817	22433.6	23366.9	22254.6	22822.9	22046.6	22311.6	22327.7	22760.1	23274.9	19760	22874.1	21327.9
Dock4	1877.31	1259.15	1333.53	1747.8	1400.3	1525.51	1743.37	1690.19	1894.14	1190.11	2050.03	1990.69	1496.74	1414.96	1522.74	1000.89
Dock5	4859.11	4110.23	3967.17	3634.36	4059.78	4039.15	4089.43	3998.65	4142.33	3804.91	3960.36	4094.81	4146.7	3802.16	4725.52	3522.49
Dock7	9371.2	9666.14	10546.1	9627.19	9999.58	9746.11	9880.18	9984.21	10035.4	9479.4	9447.72	10721	9974.83	9563.16	10328.7	9301.77
Dock8	15073.5	14680.5	14861.3	14337	14895.4	14567.9	14857.2	14753.5	14860.5	14327.3	14815.2	15036.6	14929.4	14687.2	14840.7	13525.5
Dohh	11530.2	12003.1	12159.8	12937.4	12733.5	12535.9	12530.8	13220.4	12085.8	11362.4	12479.1	11967.7	11177.9	11492.4	12531.1	12220.3
Dok1	11752.9	11783.8	12032.9	11645.2	12459.4	12901	14295.8	13082	13051.9	13329	13521.3	12139.7	13560.8	12288.2	11781	10930.1
Dok2	24658.7	23156.9	26396.3	25805.9	25196.5	26420.2	25657.5	27568.7	25773.7	25733.5	26043.4	28174	27883.3	16397.5	26105.6	25237.6
Dok3	13374.5	13043.7	12941.8	15704.6	14641.8	13624.7	14671.1	16792.4	15449.7	15263.3	14999.1	15766.2	15411.9	12997.1	16158.9	13461.3
Dolk	4143.69	3307.49	4326.14	3949.64	3730.25	3229.12	3403.27	3131.66	3375.88	3267.34	3664.3	4056.44	3640.9	3356.25	2468.13	3459.06
Dolpp1	1443.34	1302.15	965.729	776.165	697.155	1096.97	513.157	755.795	567.839	919.156	782.641	646.879	1328.25	776.377	552.113	737.205
Dop1a	780.631	1218.04	885.797		809.699	700.519	606.025	243.879	1041.83	684.498		823.089	622.289	594.05	581.991	563.047
Dop1b	2063.2	2005.56	1872.52	2032.76	2389	2145.33	2462.57	1932.5	2242.05	1935.58	2071.42	2141.87	1788.15	2172.93	1870.73	2087.42
Dpagt1	4827.3	5546.3	5828.73	5332.15	4948.75	5165.63	4765.97	4627.3	4172.2	5053.75	5047.61	6085.69	5112.88	5277.63	4794.19	5317.03
Dpcd	5055.03	4305.76	4592.7	5091.42	4855.98	5560.38	5191.22	5208.65	5778.95	6020.62	5042.6	5346.63	5317.72	4119.1	4493.09	4394.21
Dpf2	9447.24	11604.4	10929.5	10363.5	10689.8	10054.9	11546.2	10481.3	10560.6	9737.74	10156.4	10689.5	9761.55	12293	9815.47	9810.35
Dph1	3262.9	2780.21	3004.17	3461.53	3249.19	3700.5	3025.42	3635.98	3091.73	2878.13	3463.69	3866.05	2896.18	2273.34	3006.56	2566.95
Dph2	3247.77	4187.65	3037.69	3911.38	3548.22	3566.67	4213.3	3932.31	3461.79	3342.07	3669.18	3639.2	3670.85	3732.13	3064.99	3007.19
Dph5	14182.7	10191.2	14999.1	16573.9	15084	16208.6	15583.3	15979.3	18068.5	15341.2	17240	14534.6	15336.9	9714.63	17843.9	15083.3
Dph6	2082.49	2085.52	1774.57	2238.77	2017.09	1959.17	2041.17	1952.9	2070.55	1072.11	2396.14	1566.36	2268.45	1949.4	1928.35	1537
Dph7	5325.95	5886.14	6022.77	5253.04	6126.5	5571.31	6217.27	6972.67	6521.58	6029.22	5487.43	6732.65	5778.82	5601.21	6079.81	6983.96
Dpm1	40355.3	36471.7	37391.3	33780.4	33684	36902.2	36996.5	36599.3	36084.8	37865.3	34432.9	36790.2	36752	38786.5	35641.4	37847.9
Dpm3	15122	12174.3	14907.6	14497.2	13959	15439.8	14669	15172.1	12657.6	16726.5	13574.4	16901.9	15805.2	11570	14880.1	15821.7
Dpp3	33726.8	33561.1	37259.3	40245	34767	39051.5	35163.3	38619.9	38138.3	39099.5	39460.5	39289.5	36188.5	27574.3	37190.5	41484
Dpp7	14442.8	13304.3	15503.9	12826.2	12450	13349	14789.4	14323.4	14645.5	14518.2	14975	15934.4	15025.1	14177.4	15215.5	14178.1
Dpp8	2030.09	2437.81	2018.35	2755.71	2312.57	2110.58	2036.46	2191.7	2978.62	2282.3	2209.27	2284.29	2093.51	1910.98	2825.91	2250.88
Dpp9	5566.22	5602.02	5855.48	7236.38	6270.51	7025.82	5727.06	5465.93	7242.88	5742.33	6271.92	6147.98	6167.15	5089.35	5944.04	5626.44
Dpy19l1	6122.82	4422.2	5342.3	5997.91	5692.97	6337.17	5721.24	5448.48	5982.45	5213	6461.43	4877.64	6311.87	6491.33	5155.71	6250.35
Dpy30	77460.8	51807.3	70503	74482.3	53349.7	75878.1	50704.5	62018.5	64096.3	67610.6	69743.5	60853.9	61835.8	49879.5	39629.7	44312.3
Dpysl2	37665.3	41753.4	43297.4	40919	41994.7	43499.1	44738.7	44026.8	42905.7	42375.5	42470	42790.9	45539.7	41845	48582.4	47242.6
Dr1	48914.4	54072.7	55402	61312.2	51988	56065.6	55642.4	59355.6	51985.3	57370.3	55223.4	52042.6	54105.6	63678.8	56392.1	48737.9
Dram2	3766.77	3906.86	3424	2917.44	3061.46	3276.14	3218.33	3053.96	3793.13	3511.31	2539.95	3509.86	3162.44	4560.29	3323.93	4742.54
Drap1	17732.2	15431.3	21135.1	21030.1	21227.7	19466.2	18389.3	19487.4	23261.3	21756.3	19844.2	20920.3	21438.1	11975.2	20153	17823.7
Drg1	35635.8	35322.9	34723.8	34183.7	34043.3	33219.8	35573.5	34591.3	34353	35900.5	33064	34577.4	34209.7	33184.3	33336.7	36323.3
Drg2	50053.6	48426.4	49338	53060.1	52381.2	55549.1	52489	52643.3	50495	50323.8	55945.1	49272.6	51644.9	42566	52334.9	52944.7
Drosha	4764.91	4174.61	3639.59	3802.76	3513.15	4140.22	3131.7	2697.26	3867.24	3663.93	3027.21	3276.1	3450.43	4098.52	3044.23	3901.09
Dsc1	5584.3		5451.09	11693	4507.68	7520.35	4277.67		9517.22	11959.7	11690.7	6823.42	7510.93			4165.65
Dsn1	1649.68	1895	1855.51	2306.55	2354.1		1857.47	2666.33	2196.71	2663.59	2728.68	1936.39	2467.99	2261.47	1890.65	2547.67
Dsp	4201.38	5690.15	5137.14	3510.95	4135.18	5150.8	3093.7		2090.64	3699.03	1832.99	3238.82	3538.11	4994.1	3709.62	3340.27
Dst	2437.45	4393.22	3556.42	3018.35	4041.74	2302.66	4370.73	2477.62	2960.44	2827.41	3197.32	2661.98	2308.7	4433.18	3637.09	3026.37
Dstn	45380.3	47405	50169.8	47879.7	48659	54823.5	55921.9	53958.8	57982	56765.3	51603.5	52372.3	48747.9	47789.1	53553.5	55647.1
Dtd1	12049.6	14125.8	14931.4	13716.9	14284.8	12402.1	14180.3	13912.2	14579.2	15133.3	12411.8	14732.8	13167.6	12879.5	13754	15970.2
Dtd2	8004.47	9215.61	9697.04	11249	9737.32	9286.38	9152.86	8575.11	8681.38	8522.53	8652.52	8635.12	9836.8	9293.85	9953.27	9539.98
Dtnbp1	3247.47	4135.49	4081.47	3161.24	3721.11	3701.78	3843.72	3384.95	3875.02	3529.48	3658	3514.81	3223.59	3834.36	3320.26	3884.75
Dtwd1	237.286	651.512	766.111	507.558	911.228	265.034	510.709		648.645	501.864	561.513	445.848		677.43	646.443	416.89
Dtx3l	18050.6	19673	17295.2	15230.9	16288.6	15014.4	17015.6	15347.7	15667.4	14968	14993.2	15356	15903.8	18487.7	15127.9	16216
Dtymk	10552.5	9058.93	10046.7	10256.2	10240.1	10691.2	10624	11382.7	11840.7	12081.7	11835.1	10917.3	11661.4	8418.03	10052.1	9277.76
Dus2	6161.87	5943.22	5794.14	5838.81	5718.54	6065.94	7533.22	7402.11	7357.66	7481.33	7265.49	6764.63	6640.62	6243.05	6417.8	5654.54
Dus3l	6256.25	6324.61	6554.47	5660.56	5992.94	5221.59	6943.39	5868.13	6352.15	6242.13	6284.07	6363.82	6411.08	6909.67	5815.05	5697.21
Dus4l	3934.58	2488.4	4255.99	4028.2	3188.66	3990.39	2789.34	3759.88	3677.24	2437.97	3631.67	2910.67	2361.08	2866.88	3572.07	4383.83
Dusp12	3614.03	3402.25	3408.4	3010.87	3285.96	2880.78	3267.84	3092.85	3480.59	3237.5	3809.2	3124.24	3256.23	3106.63	3065.74	3204.03
Dusp22	768.47	1242.09		853.535	812.486	709.133	891.616	972.708	744.346		794.211		643.556	894.118	597.388	1022.79
Dusp3	14875.9	18366.3	16847.6	15962.9	17787.8	15497.4	20387.2	17987.6	19314.8	17360.2	17426.3	17125	18596.8	16638.7	16834.7	17005
Dvl2	2362.09	2264.99	2447	2570.3	2340.5	2092.54	2270.5	2806.76	2216.5	2344.64	1827.38	2118.76	2207.59	2271.51	2117.69	2131.49
Dvl3	1299.17	1376.4	1626.05	1405.86	1298.27	1407.83	1305.85	2026	2267.32		1372.01		1275.34	1476.75	1217.99	1049.4
Dym	6602.91	6466.95	6317.35	6774.58	6550.97	6261.84	7040.28	6821.39	6918.76	6709.65	6753.42	7012.6	6664.25	5421.92	7392.5	7031.97
Dync1h1	66250.9	63079	67121.1	68857	65684.4	71583.7	63173.4	65000.7	64579.4	66997	65749.8	63789.5	66702.2	58533	70374.8	70996.9
Dync1i2	35908.6	30721.6	35226.9	31946.1	35382.1	36606.4	36512.2	36155.2	34433.1	35074.3	37508.3	33195.2	35243.2	25450.6	35302.6	37734.3
Dync1li1	35271.2	33969.5	36691.5	35259.5	34120.9	35272.3	34140.6	33149	34354.8	34982.1	37036.8	34471.4	35503	31552.8	36301.5	37105.8
Dync1li2	12584.8	12731.4	12897.2	13194.6	12144.9	12982	12087	11335.2	12528.5	12029.3	11668.1	12039.7	11817.8	11639.4	13190.4	12979.1
Dync2i2	553.422	778.383	809.636	824.61	594.988	755.454				616.52	491.817	769.748	952.795	595.483	770.518	507.765
Dynll1	5507.4	3209.1	2654.21	8238.54	4117.26	5844.1	3271.08	5001.21	5225.1	5372.69	6975.48	3851.03	5916.27	2836.98	4065.11	4288.5
Dynlrb1	51790.8	50764.3	59014.7	50174.7	51846.4	59934.2	53594	51345.9	53746.7	47400	46175.2	51159.4	52402.5	54608.1	55670.3	63957.6
Dynlt1	2426.74	2471.44	2035.29	1871.35	2321.51	2273.85	2367.14	2073.35	2085.55	2136.06	2856.5	2460.68	2538.22	2176.41	2164.94	2334.54
Dyrk1a	4111.24	3873.05	4071.45	4002.21	4150.44	3669.77	4626.85	4329.23	4223.12	3928.83	4298.48	4497.39	3719.15	3783.83	3911.67	3847.49
Dzip1	7321.86	3180.07			6607.86		8313.55		9625.81	8746.22		8409.59		3147.52	8535.13	7662.8
Dzip3	1316.58	1936.62	2783.69			1975.69		2426.35	1325.88		891.842	2014.89	1577.35	2083.57		1877.13
E2f3	1676.86	1570.75	1776.52	2166.76	1728.75	1618.6	1197.42	1366.13	735.212	1563.83		1315.2		960.1	1205.86	1175.94
E2f4	7123.45	7503.99	6831.75	7339.09	7845.23	8527.32	8066.29	7318.3	8005.75	7256.53	7537.5	8784.43	7240.76	7689.95	7888.96	7127.9
E2f5	406.902			507.297	354.426	350.815	458.738		602.321	383.308		539.971	542.867	502.72	615.146
E2f6	1943.13	2164.44	2349.49	2017.97		1704.09	2749.11	2056.82				2267.74	2555.55		2394.42	2030.45
EEF1AKNMT	7121.33	6913.12	7503.26	7857.44	7749.69	7898.41	7428.58	7793.58	7728.89	7490.3	7912.15	7850.62	8301.65	6319.08	7653.8	7593.72
Ears2	4862.04	3194.6	3395.92	6642.8	4146.55	4226.46	3060.3	5125.4	4718.07	4773.08	4485.34	4712.96	3826.43	3257.32	3741.62	3218.86
Ebag9	2306.98	1891.38	1991.16	2155.86	1660.08	1907.51	2110.42	2245.24	1989.25	3065.45	1227.52	2125.46	2308.89	2732.37	1626.95	1940.44
Ebi3	6082.93	7720.87	8164.37	6265.58	8006.75	7123.66	4733.35	4567.59	3966.64	4461.96	3998.21	4914.94	4449.28	5045.71	5609.56	6007.19
Ebna1bp2	26353.3	21638	27976.2	23612.5	27171.4	22326.4	22324.5	24113.3	23760.3	22709.8	23327	26169.1	25260	22381.8	24361.1	22611.1
Ebp	21088	14823.3	16470.8	18021	20186.8	19295.3	18192.8	19689	23721.9	22274.6	21499	24422	20070.6	20309.9	20378.8	16959.9
Ecd	823.282	1276.95	1411.72	972.475	1302.27	824.1	1138.18	949.363		999.641	614.914	1081.81		1089.8	878.102	1094.53
Ech1	11108.3	10713.7	10708.6	12554.4	9242.69	10978.9	11395.5	12207	11271.4	10878.5	13124.4	10994.4	12293	9328.11	9317.25	10335.2
Echdc1	17857.5	19071.8	18649.4	20139.7	19414	19890.8	21534.6	22923.2	22455.2	21908.9	21945.8	20973.2	21786.2	19939.2	21729.2	20976.2
Echdc2	570.943	556.467	469.775		441.9		420.178	586.614	376.677	577.284	561.017		695.718	532.817	512.022
Echdc3	4748.66	3510.34	4097.68	4384.89	3381.83	4185.87	4782.04	5551.93	4744.12	4677.03	4759.52	4147.84	5078.99	3890.55	3300.02	4568.51
Echs1	34505.8	30537.9	29770.7	32444.2	29019.3	34987.2	32463.6	34328.5	33669.9	34798.3	35973.9	33544.7	33687.4	28309.4	32640.7	34467
Eci1	21305.5	19673.1	19025.3	17822.3	18743.4	20615.3	21647.8	20505.5	22757	20297.2	19241.8	20971.5	22579.9	20818.5	19389	21937.7
Eci2	3668.19	5112.19	3923.15	3635.34	3438.25	4030.22	3996.79	4161.03	4326.95	4074.1	3933.38	4563.78	4302.41	6109.5	4293.13	5095.71
Ecpas	27218.5	26972.4	28001.1	28155	28129.8	28643.5	27295.4	26942.5	26548	25994.7	26395	27193.1	26739	26882.4	29863.4	28247.3
Ecsit	11313.1	11193	9817.13	11193.5	11859	10646.1	10687.3	11868	10672.8	11035.1	10837.9	10791.1	10568.8	14475.2	10966.7	9529.73
Edc3	8654.69	8004.46	9291.09	9041.78	9124.56	9339.8	9523.82	9682.22	9471.56	8942.58	10443.3	10121	9834.17	8275.6	9056.96	8670.54
Edc4	33459.6	32600.3	32087.9	28446.7	31229.2	29606.6	32098.2	30422.7	30698.4	31198.9	31168.3	31255.1	33026.8	33549.5	29285.9	29654.5
Edem1	1571.72	1619.06	2171.83	1790.97	1592.9	1794.62	2122.55	1919.25	2115.55	1855.69	1752.56	1718.64	1778.02	1611.77	1862.22	1545.97
Edem2	4144.75	3293.56	3570.97	4563.64	3412.62	4288.08	3965.48	4126.24	4891.39	4755.57	3737.86	3820.71	4540.86	3313.32	3253.58	3285.55
Edem3	9427.85	7788.31	7971.04	7553.37	7758.38	6969.22	7609.9	7652.26	8043.43	8500.39	8105.12	7685.92	8149.51	7313.73	7576.45	7273.27
Edf1	16651.3	9166.17	15957.3	24195	16377.5	20928.9	15190.1	20591.2	23150.3	23403.1	29701	18346.1	20806.1	9127.62	22464	17077.6
Edil3	4346.36	4024.85	3219.14	3433.9	4097.51	3808.05	3836.23	3120.72	3420.82	3156.86	2040.96	3445.74	3803.78	3379.54	3111.78	3589.25
Edrf1	9347.34	9547.26	7612.26	7724.29	8839.54	8387.24	9220.94	6573.78	9491.4	9191.06	7239.8	8539.66	7961.1	8390.8	7958.27	9044.96
Eea1	20702.2	22365.8	22467.4	21308.4	23634.3	19402.8	20367.7	20380.2	20809.8	20236.3	19089.9	21475.4	18468.1	21906.2	21081.4	20727.2
Eed	12009.4	13663	13955.5	11865.8	12641	11758.6	12638.9	13067.1	12366.5	12510	12049.2	12847.2	12567.6	14785.1	11330.1	12313.7
Eef1a1	418649	332892	429509	492470	444269	544787	428151	466560	471657	532207	525116	427957	500987	408393	509507	497806
Eef1a2	7012.27	6038.86	9542.1	8444.04	8540.87	7710.83	5871.59	8374.27	8780.24	9545.1	7933.23	10649.1	7392.49	4911.08	8813.14	8625.94
Eef1akmt1	7122.3	8999.42	8321.56	7972.68	8951.7	8772.76	6965.88	7777.92	8407.26	8210.64	7852.48	7941.55	8045.59	6568.32	8599.14	8529.58
Eef1akmt2	6257.54	7274.9	7460.96	7993.44	8036.1	7095.59	7294.71	7689.92	8142.96	7147.86	7382.19	7362.21	6939.03	5988.33	7688.69	6771.61
Eef1akmt4	1604.25	797.115	1640.32	1576.43	1596.18	1526.11	1693.95	1849.73	1539.76		1739.8		1251.53	980.554		1236.66
Eef1b	141794	147031	147931	160209	147212	157404	147410	139482	152223	154479	147488	139014	136931	132546	164859	157307
Eef1d	192416	200448	208068	205536	202648	205892	207114	200131	196527	195115	201631	199477	202445	210880	220332	222838
Eef1e1	40371.8	36079.6	37393.3	40792.7	39905.3	38725	35393.8	42069.8	39611	43826.6	45104.1	41352.1	41188.2	26885.7	40673.9	36989
Eef1g	258955	203935	260357	273502	244360	292605	238777	248872	253934	278039	274787	237460	266863	204879	275178	286056
Eef2	569152	521649	594400	647501	616131	680457	562941	592674	597541	632923	619611	566012	624679	481545	653523	617391
Eef2k
Eef2kmt	5092.48	5452.77	4626.49	4785.4	4507.81	4979.5	4815.75	4695.1	4546.78	4576.96	5432.48	4244.98	4870.02	4324.15	4351.29	3892.57
Eefsec	11415.5	12000.6	11764.6	11028.6	11908.5	11303.8	11721.4	12207.2	12419.2	11649.4	11940.7	12937.4	11225.2	10332.6	10256.1	10724.5
Eepd1	1764.58	1658.18	1851.87	1391.76	1921.25	1531.41	1880.61	1734.83	1828.91	1618.25	1201.37	2152.73	1702.39	2190.9	1669.47	1565.21
Efcab14												1477.49		1262.91
Efhd2	131559	116494	134512	168564	145378	169956	153247	162743	166654	181360	170075	161715	160469	100443	165772	173142
Efl1	15197.2	16888.1	17702.2	17134.1	17611.7	17354.3	18093.2	17819.7	18321.5	17703.5	17172.6	17266.5	17853.4	15666.4	17808.5	18474.3
Efr3a	8875.82	7147.48	8019.38	7082.32	8762.72	7018.61	7704.87	7037.39	7065.46	6153.96	6621.79	7649.99	7161.37	7867.85	7803.44	6595.1
Efr3b	1187.67	924.214	1047.63	1442.84	1205.94	1241.95	1060.69	1367.37	1237.41	1184.53	1055.46	1363.42	1141.4	923.657	1019.6	875.304
Eftud2	34591.8	31557.4	33979.6	33725.6	34680.5	32234.9	30696.2	32551.5	32360	31968.6	33028.7	32808.8	33262.5	33381.8	30912.6	30605
Egln1	3682.99	4704.78	4370.33	4323.64	4141.61	4077.2	5554.56	4163.76	5091.27	4783.2	4522.12	4524.85	4316.51	5305.3	4457.66	4836.32
Ehbp1		605.837	394.479	520.187		623.361	514.799	534.233	904.663	457.722	486.056	696.426	541.985	753.038		690.742
Ehbp1l1	7151.2	7651.36	7891.36	7178.39	9047.84	6819.96	7497.23	7061.34	7224.31	7086.63	7020.04	7326.75	6690.81	7281.21	8854.54	7719.23
Ehd1	117283	102034	113446	122445	120914	129063	120241	122397	119795	124864	124486	125168	122976	131215	154591	134934
Ehd4	54401.2	52472.3	52678.3	53644.2	52267.5	57254.5	54103.9	54608.6	54429	53576.5	53967.3	53312.2	54661.5	50944.6	59081.3	59679.9
Ehmt1	4609.61	5271.4	4326.72	3522.2	5000.95	4055.31	4151.86	4128.48	4410.47	4359.17	4650.97	4641.18	4867.47	6375.31	4647.68	4350.02
Ehmt2	7016.25	7902.96	6519.25	6391.9	6647.23	6140.06	8145.59	7626.74	7353.88	6391.1	7188.72	6913.6	7499.23	8353.38	6532.81	6925.11
Ei24	9004.48	7320.57	8215.18	7011.14	8133.95	7560.62	7252.92	7635.25	8057.41	7506.14	7449.11	7945.6	8323.2	8848.79	7877.25	7211.66
Eif1	339.569	374.582			562.06	259.275		502.545	537.755	312.816	192.415				268.255	402.169
Eif1a	6502.33	8117.4	7620.45	7707.85	8914.59	6379.9	4620.39	7533.1	6788.63	4384.53	5997.55	7093.49	6099.07	4240.82	8423.31	7069.7
Eif1ad	8371.45	9719.02	10159.7	10892.4	10412.8	9885.03	7232.49	9528.99	7952.17	8458.42	7939.64	8274.31	7448.94	9159.82	9877.07	10188.2
Eif1ax	9110.39	12682.4	12697.5	10475.8	11381.3	11784.6	10017.2	8895	9359.33	8870.69	9114.34	9981.98	10150	12368.8	11094.9	14163.1
Eif2a	35877.4	38940.6	38774	35838	36753.1	37992.4	37481.6	37588	35864.8	36081	34659.2	34854.9	36034.8	35683.8	37684.7	37705.1
Eif2ak2	19306.1	22129.7	22691.8	20044	20935.2	21408.9	20349.9	19606.2	20508.8	18516.1	18645.4	21398.4	18857.9	19804.5	21333.2	20096.6
Eif2ak3	2913.66	1860.36			1884.11	2060.38	1756.82	2188.56	1839.03	1730.53		2327.3	2368.41	1446.79	1616.28
Eif2ak4	2861.25	3040.56	2929.63	2499.45	2505.06	2313.61	3066.11	2747.75	2884.96	2912.04	2561.93	2632.67	2616.29	2874.36	2729.24	2733.59
Eif2b1	14989.9	13660.1	15991	16467.9	16610	16574.7	15208.4	17697.8	16939	16059.6	15938.1	15725.9	16247.2	11947.6	16995.4	16429.6
Eif2b2	15948.1	14647.5	14585.9	16221.9	14703.2	14345.5	15719.8	16418	14277.6	13556.3	14592.1	14724.7	13610.3	14175.6	14999.6	16208
Eif2b4	41750	48134.4	47567.4	44516.4	45460.2	43223.6	45665	44559	42947.7	41695.3	44273.9	44734.6	42885.7	45503.7	47626.8	45837.1
Eif2b5	22621.3	23978.3	25295.4	22860.3	22424.7	24187.2	22758.8	23661.9	22329.8	22709.9	21939.9	21182.6	24400.2	21600.6	23325.8	26134.1
Eif2d	4787.8	5482.48	5306.1	4688.45	5755.19	5119.24	6101.57	5512.25	5849.46	5091.74	4658.83	5192.02	5328.16	5528.98	5591.52	6064.57
Eif2s1	102238	90438.3	99385.6	110036	107932	101612	94032.5	103923	101995	109395	105478	98586.8	101852	75014.7	101731	100564
Eif2s2	73833.6	58344.5	70425.9	70894	71872.2	71375.2	67585.8	61970.8	63805.3	69952.1	65634.2	66562.9	69429.6	60159	74844.1	70841
Eif2s3x	25412.4	12867.4	18660.8	26571.5	24730.5	26890	18776.8	26304.3	25635.8	30018.2	25987.1	28628.3	24842.3	10265.7	27982.1	21728.1
Eif2s3y	3075.87	2879.7	3315.61	3320.35	2852.08	4172.14	3407.67	2865.52	2063.37	3273.91	3378.98	2620.46	2462.48	4076.99	3047.38	4126.87
Eif3a	125883	108312	126351	127481	122874	128063	121485	120278	120176	125172	122818	119537	125252	111628	126241	125240
Eif3b	181698	164442	165370	183251	177630	200788	157512	174005	164918	186786	185003	173494	176972	132842	180121	182358
Eif3c	137033	133133	143016	134120	140887	139571	135099	129025	133528	138741	133444	140836	136318	119556	151709	139490
Eif3d	84457.4	85298	89341.2	89779.8	87390.9	86201.3	77857	76733	79332.8	76061.9	79582.8	78983.3	83003	76783	80987.3	92724.4
Eif3e	60329.3	56467.3	63348.4	59538.4	57670.1	64672.1	57878.1	57496.4	56610.6	59467	57741.5	57916.6	63266.8	60511.6	61443.4	64471
Eif3f	113100	98242.9	107971	115971	113035	111374	112461	112014	115221	106919	110193	111078	112514	85588.7	115549	116128
Eif3g	66027.2	78245.7	75734.9	77711.7	69560.8	73228.2	66074.2	69998.1	75437.8	73473.1	67706.8	72332.6	68194.6	76117	72443.5	72768.7
Eif3h	78463.3	65339.9	78824	85314.7	82429	81836.6	74745.2	78391.5	76519.5	80666.8	78843.3	75578.4	77362.8	58147.4	78316.3	80210.1
Eif3i	59882.3	75540.7	74942.2	68694.1	72937.3	69731.7	68776	68929.5	68186.7	69756.5	72085.4	66134.9	70127	73514.7	76886.6	76197.4
Eif3k	125983	126321	128866	127087	128639	126852	131558	124275	117673	125233	119109	120544	120508	126702	118388	134845
Eif3l	70688	61619.4	69343.6	72791.7	68024.4	69288.3	66398.1	66920.1	65840.2	70248.4	69313.5	66202.8	68258.9	54254.9	68008.2	68966.4
Eif3m	26205.7	20902.4	25932.8	26687.2	27433.6	29178.3	23387	24713.8	21647	25025.4	25183.9	23605.2	25624.9	22276.5	26121.8	26505.9
Eif4a1	181501	152046	191206	202549	204707	204382	183827	191134	186240	206603	196394	185869	201497	165987	224002	193733
Eif4a2	4072.77	4089.16	4260.33	6681.71	5229.08	4599.39	2872.96	4059.56	4147.19	2921.05	2971.81	5292.71	4419.65	4090.69	3905.12	2681.23
Eif4a3	64557.1	50293.5	62987.8	63169.1	63262.7	60586.1	58472.5	59126	60293.6	68688.4	67285.7	59595.2	64501.6	48980.9	55034.9	55376.1
Eif4b	69635	80496	77400.8	86546.4	75190.3	78793.3	93698	83617.9	82206.5	80882.5	75694	82162.9	78593.8	87496.6	84378.9	93723.6
Eif4e	46202.6	48581.6	50487.9	55571.6	49468.7	67252.5	56681.2	59913	55901	62555.6	58395.9	59728.6	63035.4	46389.3	59009.1	66816.7
Eif4e2	5549.78	4916.7	5373.47	5433.87	5434.67	6048.02	4777.87	5888.87	5884.62	6057.37	5615.81	5977.16	5601.53	3947.19	4904.6	5000.02
Eif4e3			136.559	313.62	417.709		93.7749					232.021	242.263		222.414
Eif4ebp1	1474.6	1043.86	920.642	2177.48	1681.24	1703.71	1534.24	1842.13	1249.23	1819.59	1507.56	1371.19	1675.36	1154.43	1494.74	1612.65
Eif4ebp2	1553.9	1174.54	840.65	1905.8	1438.97	1741.43	1830.82	1911.72	2196.97	1289.09	1928.42	1258.25	1654.32	1352.7	1878.64	1739.78
Eif4enif1	4996.28	5330.9	5825.1	5942.3	5664.28	5876.66	5912.54	6042.5	5947.42	6710.5	6216.74	6002.44	6115.22	4446.41	5680.26	5632.26
Eif4g1	72301.1	66682.6	73559.7	77164.7	75828.2	77122	71631.9	73493	70006.7	76926.3	75549.7	71335.4	71618.9	65855.4	75472.4	75486.4
Eif4g2	71255.8	58765.8	68620.1	73892.8	70363.2	73013.9	67739.5	71095.1	71193.6	72534.7	71450.1	68016.6	70495.3	56037.8	75557.6	66878.8
Eif4g3	11703.6	11335.5	12731.8	11834.6	11728.1	11687.2	11542.3	12224.9	11915.4	11557.2	11743.3	12440.5	10969.5	10960.6	12156.7	12127.2
Eif4h	101426	110433	115957	133113	117663	134765	109142	127402	119576	137722	130008	109411	114428	112776	127525	121388
Eif5	31432.8	29611.8	34145.6	33804.6	34447.9	35403.4	33391.9	31552.5	32198.2	33438.1	32697.5	35253.5	32349.9	28921	34497.4	34977.3
Eif5a	154147	105023	130629	218083	137053	158642	162163	164358	137602	162967	192343	127188	166364	99857.3	160738	176309
Eif5b	40855	43202.4	41603.4	41456.6	42711.3	42046	40703.7	39986.7	39429	38341.6	38920.1	43353.4	40762.8	41626.2	43004.7	42900.8
Eif6	110998	115894	128888	131068	130900	117221	121444	115889	111764	120703	113285	116933	121202	129214	123490	142620
Eipr1	8123.3	8614.77	7823.18	7555.54	8634.56	8594.64	9372.15	7784.48	7633.59	8684.77	8206.84	9362.83	7507.38	7375.63	8709.87	8089.05
Elac1	3436.47	3045.51	3964.72	3911.37	3321.82	3541.37	4113.38	3767.64	4874.66	3511.58	4202.7	3498.23	3715.63	3001.16	3201	3986.96
Elac2	22270.7	21910.6	22108.9	21397.9	21694.1	23256.1	23695.2	22682.3	22253.4	23037.8	21183.7	22238.6	22655.9	20292.5	23210.2	23566.8
Elavl1	137014	107620	127794	123019	113011	116484	119000	109527	114197	123157	116763	103347	115823	112046	96707.5	111060
Elf1	4070.14	3964.23	4173.02	4250.54	3672.98	3984.44	4464.75	4166.58	4632.74	3866.31	4860.26	4278.05	4169.16	5126.39	3645.55	4626.74
Elf2	1238.27	2448.34	2173.22	1745.1	1973.02	1680.55	2448.17	2457.15	2536.24	2055.63	2231	2030.87	2233.01	1860.02	2100.07	1873.8
Ell	4490.22	4656.64	4714.25	3925.39	4479.34	4326.46	4371.8	4492.03	4995.75	4529.26	4836.77	4341.84	3899.66	4562.6	4251.75	4476.28
Elmo1	23396.4	21513.9	23493.7	22279.1	22013.4	22243.1	24116.4	21949.1	23759.9	23216.6	22864.9	22568.4	21338.7	23910.3	22147.5	23128.2
Elmo2	2673.09	3979.47	2396.43	2185.86	2118.09	2031.81	2989.23	2749.96	2879	3093.31	2651.37	2414.42	2389.92	2609.12	1974.36	2353.92
Elmod2	5799.96	5030.55	5012.82	5250.96	5735.4	5307.83	6374.42	6609.05	5590.74	5151.09	6159.1	6000.99	5945.11	5380.62	5151.24	5148.13
Eloa	7263.6	7723.79	7522.74	6621.82	7143.11	6979.4	7874.9	7737.57	6973.62	7403.73	7022.94	6708.63	7100.52	8494.41	6425.22	7085.87
Elob	97038.4	78621	86206.5	127316	94271.2	113242	89304.2	110603	112587	131520	124245	103632	106003	74751.7	115125	94206.5
Eloc	46339.9	47234.6	52962.6	54069.9	53858.3	58547.8	51950.4	52583.4	52506	50344.1	52594.9	53547.1	51963.3	42290.6	47715.5	56589.8
Elovl1	10197.9	11291.4	9930.26	10259.5	10329.5	10273.6	7355.92	8323.11	9118.3	7307.35	7611.66	10214.8	9268.81	14123	9992.84	10417.3
Elp1	9390.76	9344.66	9007.11	8840.21	9759.11	8098.99	8781.18	8978.48	9861.52	8655.07	9167.46	9561.77	9110.67	8568.77	9096.77	7743.08
Elp2	4219.6	4416.95	4255.72	3875.25	4506.4	4720.13	4284.85	4245.14	4494.9	4667.05	4178.14	4287.28	4058.4	3381.77	4148.15	3410.93
Elp3	8630.92	8183.65	8672.43	7723.29	8682.98	7673.73	8829.81	8026.51	8545.68	8568.24	7859.87	8191.94	8001.02	8133.68	7410.13	7594.85
Elp4	7899.68	8292.25	7914.85	7373.16	8286.65	6448.37	7656.19	7107.55	7388.93	6751.71	6925.75	7570.5	6378.04	7835.01	7706.89	7105.67
Elp5	5639.51	7017.86	5664.7	5921.47	6542.35	6236.55	6513.91	6038.31	6797.61	5472.21	5629.18	5906.71	5454.89	6615.71	6465.57	5476.44
Elp6	7326.29	4244.69	6900.74	6412.24	7907.74	8098.59	6787.76	8022.13	6680.86	7479.38	7787.75	7343.58	7240.1	3877.48	7159.49	6222.99
Emb	4998.79	1651.53	3465.17	4607.88	4409.31	3974.42	2233.97	3431.24	4036.99	5119.65	3874.52	3901.14	4032.23	1870.48	3935.95	2882.51
Emc1	28583.4	24834.7	26797.2	26921.1	27607.5	24961.3	26038.4	26997.9	27349.6	28177	27863.5	27547.6	27514.5	28965.7	24671.6	25430.5
Emc10	4688.33	4090.35	4109.1	5045.37	4722.76	3840.23	4948.68	4739.74	4847.31	4988.81	5187.69	4418.08	4441.06	3912.4	4012.32	4647.88
Emc2	20659.5	20980.7	19979.7	18745.5	21491.8	17034.1	20584.8	19528.5	20509	19430.9	20207.5	20381.9	20314.4	25048.2	18066.5	18624.9
Emc3	40951.5	43447.7	40371.2	39013.1	42801.1	35893.4	37223.5	39340.2	42881.9	37945.6	37842	44223.1	36742.4	47309.3	37560.1	39184.4
Emc4	11856	15364.7	12166.6	12416.6	13793	11641	12637.8	13267.6	11370.2	11088	12998.8	12506.4	13628.4	22543.6	11104.3	13729.8
Emc6	13781.3	12997.9	15596.6	12417.6	15556.6	11392.4	15367.2	14568	13205.7	13675.9	13404.8	15543.2	13340.3	15132	13257.7	13022.6
Emc7	34905.3	33117.1	33239.8	33652.1	34387.4	34079.4	36338.2	33252.3	31201.7	33503.3	33321	33143.5	36033.2	39167	30911.5	34683.5
Emc8	21832.5	19085.2	21224.3	21118.7	21083.2	18232.6	20575.8	20557.3	20286.1	21890.5	20956.5	18839.6	20531.2	23879.2	19840.3	19544.9
Emd	27953.8	26400.5	25681.2	22751.3	26258.9	23899.6	26394.5	25314.1	26719.6	25693.4	25990.9	26281.2	26136.7	29523.7	22636.5	22951
Emg1	25719	23044.1	24541	26977.1	26163.4	22420	21670.4	23385.7	24268.8	24491.4	26402.1	24458.4	23721.7	20775.2	21386.2	22829.8
Emilin2	5078.56	5405.19	4238.85	3872.34	5082.48	3685.34	4794.29	4724.55	4233.92	3682.67	4276.7	4617.37	4337.95	5658.38	4114.95	4329.63
Eml2	26093.7	24030.2	27373.2	29714.3	28655.1	29789.7	28442.8	30261	30953.5	29929.1	30562.8	28129.8	29521	19981.5	30030.7	29527.5
Eml3	3123.09	3160.04	3311.89	3433.72	3733.35	3459.14	3844.79	3241.5	3976.97	3137.54	3135.31	3397.9	3326.12	2854.23	3835.81	3211.84
Eml4	20811.3	19771.6	21960.2	21984.6	21435.6	22271.5	22122.3	21577.3	20863.3	20562.4	21906.1	22242.4	22402.3	19014.7	23405.2	24469.3
Eml6									97580.9							64794.1
Emsy	3716.72	4209.61	3418.76	3651.76	3549.98	3231.54	4064.22	3829.04	4743.34	4666.53	2995.68	3512.25	4128.01	3135.27	3286.76	3741.36
Endod1	24144.7	20604.6	17177.3	15910.5	16221	17341.8	18390.1	17808.5	18915.2	18167.5	18483.4	17264.3	17039.9	17714.8	16753.3	18164.9
Endog	39693.4							44383.5	41505.4					46945.9
Engase	5810.43	5760.59	5851.54	6368.87	6805.04	6956.53	6221.85	6814.07	6630.5	6113.39	6605.94	6270.21	6162.01	6083	6867.48	6311.31
Eno1	636442	493584	636024	750352	665233	756680	669510	713790	705426	819622	782953	653168	746593	526972	744293	779580
Eno2	19856.2	20263.7	21393.3	25335.3	21061.3	24505.6	25080.6	23652.2	22287.1	24589.9	23306.5	22255.3	24453.7	19837.9	22817.1	26066.8
Eno3	45355.7	40303.6	48540.4	53479.1	47334.8	56559.7	53282.4	55233.8	51387.6	53741.6	54445.3	51503.3	51035.4	39612.3	52687.7	55384.5
Enoph1	36294.2	38024.1	41604.5	42890.6	42327.9	45456.1	44879.4	46727.4	46703	46580	48435.9	41661.9	46561.2	35335	49069.9	44643.4
Enpp4	6221.06	5209.18	5742.26	5553.35	4754.62	4833.74	5155.07	6172.88	5839.91	4722.14	5986.72	6591.41	5094.91	5881.02	5899.18	5285.8
Ensa	4859.62	8799.83	7270.93	6003.48	6061.34	6835.21	7706.69	7024.95	5734.99	5430.43	6626.2	5989.45	5901.64	8427.06	6078.49	7252.34
Entpd5	3838.05	4380.89	4132.39	3774.23	4327.31	4144.04	4634.08	4809.87	5240.52	4166.4	4682.79	5098.9	4599.37	3436.16	4832.6	4017.21
Entpd6	2005.39	2675.25	2267.95	2690.63	2156.11	2817.58	2936.17	2182.51	2650.13	2457.32	2487.19	2383.88	2387.97	2767.39	2141.29	2893.49
Entpd7	3087.66	2737.77	2114.68	2271.92	2835.58	2068.6	2726.08	2050.85	2535.89	1463.15	2235.26	2736.48	2746.45	2331.06	2231.99	1913.8
Eny2	11013.3	8502.34	10889.1	10288.7	10486.8	10808.9	10169.3	10584.7	9821.1	10572	10698	11034.9	10610.1	7658.32	9303.6	11351.4
Eogt	19324.3	16578.1	20779.1	19101.6	17736.8	19335.8	18832.4	16676.4	19043.1	15985.2	16667.7	17165	16751.7	17411.9	17713.7	17328.8
Ep300	6222.61	5992.88	5350.9	4402.78	8112.12	6133.12	6647.06	7170.51	7391.36	6848.62	6480.43	7808.84	6638.41	6796.16	7388.27	7259.27
Ep400	3530.53	4270.41	3994.42	3546.96	4079.45	3297.31	3816.16	3566.86	4147.52	3422.71	3262.89	3624.39	3839.14	4887.55	3538.54	3555.18
Epb41	19577.1	20002.8	20816.8	18896	21542.4	18991.8	20939	19932.4	20167.4	19477.1	19780.6	20859.5	18270.3	20853	20886.4	20988.5
Epb41l2	29868.2	27338.7	29987.2	29698.9	30166.2	27916.5	29331.5	28905.5	28066.5	30248.8	30433.4	29809.5	28329.1	25604.9	31830.8	31252.6
Epb41l5	1092.78	1453.38	1084.26	940.481	1405.89	1259.71	1307.46	1311.1	1010.96	927.584	1261.36	1179.86	1299.53	1479.63	1025.48	865.734
Epc2		942.768	830.351		1110.64	1147.53			819.911	1077.26		1003.45	985.461	908.103	1328.47	944.54
Epg5	3343.79	3577.58	3586.64	4019.41	4244.5	3809.71	3225.29	3838.4	3896.95	3722.95	4112.98	3848.18	3358.76	3688.83	3830.39	3371.44
Ephx1	10716.1	8453.33	8491.7	12726.5	10107	11230.7	10833.5	11063.4	11586.9	12406.4	11669.3	10490.9	10836.6	11701	11033.6	11547.7
Epm2aip1	1656.84	1761.64	1953.12	1490.53	2805.38	1750	1864.48	2093.43	1834.33	2242.76		1945.78	1767.13	2008.75	1482.74	1464.41
Epn1	4420.75	4910.21	4442.66	4447.3	4900.49	4869.06	5024.92	5685.93	5373.3	5203.35	4137.48	4460.78	5136.14	5958.93	5786.11	5316.22
Epn2	1991.42	2707.7	2805.33	2426.23	2299.48	2406.36	2631.38	2517.81	2196.43	2501.9	2846.23	2804.94	2563.54	2816.27	2133.35	2570.28
Epn3	873.336		969.124	1439.86			970.015	1110.26	1071.42		1138.18	1290.31			982.035	976.634
Eppk1	5951.66	2381.17	5290.99	4655.54	5093.79	4833.02	5196.47	5368.22	4954.37	4186.38	5357.97	5897.22	5640.58	4143.69	3523.59	4569.15
Eprs1	91884.3	82242.5	92795.1	93242.1	92067.3	95870.8	87366.5	90186.9	90459.3	95613.3	91361.1	91070.3	93550.3	74945.4	96696.6	94223.3
Eps15	9314.48	9975.55	9857.87	9216.66	9311.44	9264.18	9455.53	9352.14	9098.94	8579.29	9379.97	8987.19	9172.49	9757.16	9333.75	9348.75
Eps15l1	17200.7	19886.4	19145.2	17802.1	18459.2	18202.9	19264.3	17993.1	18067.9	17085.3	17011.3	17778.8	17111.6	21538.3	18590.4	17403.1
Eps8	12113.1	11044.3	10430.8	11047.7	10531.4	10000.9	12116.7	12099	12106.2	11512.2	11205.8	12459.8	11166	11277.3	12405.1	11300.6
Epsti1	6850.63	7502.33	7001.68	6221.79	6366.47	6336.38	7543.69	7232.86	7079.76	6898.91	6545.59	6668.88	7054.34	8724.38	7355.75	7172.5
Eral1	4649.51	4349.08	4464.89	4217.28	3826.62	3670.96	3584.82	3716.13	3830.92	3331.52	3486.39	3891.77	4187.21	3687.77	3521.73	3651
Erap1	24574	21708.6	20028.2	19809.3	19739.5	21113.7	20648	21656.5	21090.5	21784.1	22757.8	19125.6	21283.5	14925.6	19894.5	19259.9
Erbin	11090	9666.86	9986.22	9940.07	11721.2	10229.8	9833.96	9744.77	10110.6	9901.35	10707.5	9139.25	10584.2	10447.2	10498.1	10758
Erc1	4909.34	5413	5129.66	5149.98	5164.12	4962.38	4958.59	5146.81	4787.39	4389.8	4870.37	5201.08	4970.82	5333.91	4828.89	4746.32
Ercc1	1839.03	1807.03	1672.89	2356.6	2173.59	2042.69	1506.47	1522.82	1805.54	1420.51	1933.51	2033.13	2153.5	1655.18	1392.51	1501.27
Ercc2	5685.15	5490.17	5991.17	5204.56	5281.6	5091.66	5595.75	6242.61	6189.51	5594.2	6359.23	6288.94	5978.35	5165.25	5741.93	5364.37
Ercc3	7134.41	7254.57	6807.24	7463.75	6575.63	6555.25	6699.96	6959.05	7348.67	7096.49	7015.3	6783.98	7776.47	6514.06	5960.94	6441.29
Ercc4	3053.48	3670.54	3415.28	2736.63	3416.32	3025.19	3267.12	2942	3860.76	3136.12	2974.07	3336.85	2742	3028.23	3022.11	2899.12
Ercc5	1171.51	1624.18	1377.66	1444.62	1630.54	838.26	1622.4	1729.31	1482.42	1076.51	1590.8	1474.11	1369.63	1816.06	1486.39	1637.99
Ercc6	2512.7	3607.68	2916.31	2894.67	2381.67	2152.74	3457.13	2621.53	2872.46	2395.95	2424.5	2720.94	2902.83	2890.82	2120.64	3126.84
Ercc6l	11699.4	13306.9	12889.1	12178.9	13245.7	12543.7	12783.7	12743.9	13362	12447.2	14021.1	14300.9	13050.8	12358	12719	12858.9
Ercc6l2	3048.34	3474.99	3507.08	4044.73	4034.18				2453.65	3148.33	2994.17	3380.25	3133.05	2716.51		2995.09
Erg28	20321.5	17408.4	18969.6	17108.9	19838.5	15953.2	16603.8	18435	17515.6	16123	14745.2	19918.9	18370.7	15685	15963.9	16198.1
Ergic1	42037.6	36467.1	34678.3	35534.7	33947.8	35117.6	41875.4	40427.7	40361.7	42581.8	39727.6	42005.8	39081.6	43557.1	36505.6	41014.4
Ergic2	7544.95	6008.01	7264.26	6219.75	6526.95	6404.84	7424.17	7362.39	7683.58	7329.46	7568.22	6838.87	6545.01	6439.46	6583.41	8068.56
Ergic3	14030.2	14658.8	13563.3	15243	11847.3	14393.7	13810.5	15040.7	14596.1	12276.5	13298.3	12760.9	13668.1	11651.4	12746.3	12163.1
Erh	7832.2	18830.4	19006.2	13732.4	15005.6	10106.3	15715.9	19027.6	18085.1	17484.5	16508.2	15496	16000	24244.5	17310.7	17025.2
Eri1	2787.93	2463.03	2582.88	3099.44	3507.33	2335.24	2753.36	3221.62	3136.5	2812.02	2978.06	2973.27	3499.93	2354.63	2909.62	2884.56
Eri3	7690.84	9106.48	7233.13	9159.26	8377.45	7847.69	7274.21	8080.09	7549.87	7978.43	9322.67	9390.37	7811.68	6453.17	8396.6	6760.08
Erlec1	3649.42	4410.98	3732.84	3191.94	3656.73	3414.98	3712.45	3934.72	4346.74	3288.88	3347.52	3676.42	3657.46	4553.45	3423.14	3631.35
Erlin1	15182.3	12430.2	13048.2	12461.1	13339.4	12945.3	12914.1	11528	12571	11536.8	10798	12911.4	13758.1	13953.1	12184.3	13376.2
Erlin2	11263.3	10331.4	10521.7	10035.6	11103	10008.1	10532.2	10343.2	10148.9	10103.2	10688.5	10229.9	10946.8	12880.1	8915.27	9877.6
Ermp1	36235.6	34788.6	33780.4	32235.3	32825.2	32883.4	37650.8	37127.1	36854.2	38104.4	37091.1	37960.6	34851.9	35440.2	33572	33625
Ero1a	220575	193297	191531	237970	186032	234624	235929	241495	244544	254906	247308	230941	245996	205677	233385	243845
Ero1b	17531.8	17140	15945.2	16371.3	15592.1	17056.1	15351.4	16523.9	17690.5	16509.7	15470.2	16934.3	15846.4	14242.3	17829.8	15260.3
Erp29	443735	360514	362414	422578	349496	437243	434428	415985	408099	446459	451982	382215	414988	375443	401630	441558
Erp44	54278.3	48949.1	51008.5	50588.4	50006.6	53793.1	49090.7	54332.4	55386	53641.1	54332.1	52063.1	52577.3	43597.7	53953.5	50654.9
Esco2
Esd	200345	162748	199109	240643	223919	230799	209866	225311	220679	234861	219069	223844	230980	174213	246678	241003
Esf1	15809.7	15624.4	15077.2	13559.9	16730.5	14848.1	13813.3	13514.2	14027.2	13979.5	14124.5	14947.6	13209.6	15606.4	13575.6	12785.6
Espl1	4640.16	5279.69	5293.93	4320.97	5974.49	4269.77	5156.03	5052.04	4431.31	4629.2	4903.29	5279.18	5306.43	5065.23	4651.07	4392.25
Esrra	1669.85	2098.84	1951.62	1554.48	2033.58	2034.93	2284.82	1855.72	2328.31	2320.56	1956.6	2159.75	1674.79	1434.58	1447.54	1752.91
Ess2	874.094	1774.83	1574.75	1259.15	1857.5	1699.73	1590.94	2132.66	1861.6	1786.11	1462.52	1794.08	1486.8	1967.24	1573.06	1748.43
Esyt1	29150	25716.6	26518.3	24995.6	24290.9	24099	26246.3	26432.3	27506.9	27123.3	26108.2	26060.5	26388.2	26860.2	24964.7	24710.7
Esyt2	10607.9	9980.72	9292.1	10122.7	9412.86	9407.42	10924.8	10064	10547.3	10354.4	10917.4	10168.4	10773.7	10631.3	9038.03	9543.53
Etf1	121891	123132	132842	141743	146595	139101	129933	130034	141407	138612	137652	133453	129287	119698	153621	138507
Etfa	101961	89954.5	85169.2	92190.8	80868.9	91212	108556	97060.4	99914.4	108480	102096	94590.2	99279.1	93879.2	97390	101071
Etfb	153014	130956	128963	140047	117114	134078	156314	150348	148325	162335	161534	142002	150757	131073	136801	142661
Etfdh	34323.7	32958.5	30422.1	30734.5	32016	28372.5	34332.8	34652.1	33542.8	33499.1	32955.5	33624	32738.5	35825.8	31165.9	32974.2
Ethe1	16341.3	15902	15880.8	14300.7	13452.9	14244.8	15382.5	15072.9	14470.8	14693.4	14100.2	15161.7	15272	13025.6	13651.2	14818.2
Etnk1	5487.26	5592.37	5249.72	5347.54	4953.71	5523.6	5938.25	5568.49	5268.81	5114.84	4984.07	4863.31	5384.83	4732.95	5592.49	6358.77
Etv3	4035.75	4317.86	4514.72	4754.17	5556.68	4264.93	3931.36	3907.59	4169.88	3450.23	3683.75	4267.14	4225.39	3522.91	3998.73	3771.89
Etv6	12493.1	10480	12088.4	12229.6	12144.9	12233.5	12377.8	11968.2	10618.8	11404.9	11649	11421.6	11251.2	10685.7	11892.9	11465.2
Evi2a	4440.12	5224.68	3838.62	4066.95	4505.12	3274.88	3925.04	3625.34	4318.88	3302.73	3188.62	2999.09	3358.77	3682.22	4745.14	3683.39
Evi2b	28566.6	21912.4	25027.3	25870.9	26204	27440.7	21398.2	21140.6	25598.7	25142.2	22255.2	23857.8	25167.6	19777.5	27556.4	22921.4
Evi5	3044.97	3458.99	3619.13	3561.45	3781.07	3356.5	2957.26	1940.42	2857.22	3040.1	2913.29	2825.44	2934.65	3723.01	3304.35	2672.71
Evl	3435.61	3822.84	4022.13	4153.11	4501.8	3654.44	3754.56	3205.47	4374.07	3968.95	3053.3	3657.62	3449.81	3444.01	3999.92	4064.45
Ewsr1	113613	92870.4	113279	104932	113309	124449	119921	125486	124215	120504	115761	115842	115871	116086	117298	120949
Exd2	3199.55	3150.81	2885.51	2670.31	2881.06	2869.2	3353.17	3026.83	2872.36	2681.24	3437.19	2933.2	2674.9	3245.35	2001.26	2624.06
Exoc1	7101.46	7156.37	6934.66	6872.73	6554.22	6713.92	6493.03	6488.25	6757.54	6679.05	7087.44	6509.68	6868.79	5739.49	7305.81	6729.08
Exoc2	5520.04	4947.4	5158.49	4971.73	5124.08	5223.78	5407.87	5261.78	5669.71	4753.09	5436.37	5468.03	5190.56	5092.44	5646.51	4950.59
Exoc3	8193.55	7805.88	8112.54	7664.3	8072.6	7364.54	7721.15	8074.18	7862.55	7804.67	7995.78	8818.52	8035.34	7435.34	7598.12	7470.27
Exoc4	13403.8	12820	12995.7	12655.7	12942.8	11563	13200.4	12002.9	11618.9	12257.8	12398.5	12639.4	11699.5	12367.2	11611.4	12163.7
Exoc5	7690.18	6327.54	7755.85	7603.66	7483.12	7528.59	7070.81	7369.66	6606.37	6603.62	8532.75	6964.77	6730.96	6120.81	7224.19	6908.86
Exoc6	4032.51	4613.17	4510.01	3511.69	5009.58	4088.47	3630.98	3910.08	3357.5	3456.56	4185.86	4297.87	4420.83	4097.27	3791.89	3855.98
Exoc6b	2738.88	2978.61	2920.19	2800.71	2824.54	2969.72	3086.28	2775.07	2526.53	2416.57	2718.39	3127.08	2801.53	3235.16	3378.9	2979.6
Exoc7	9983.7	9884.23	10218.3	10000.9	10012.5	9883.96	9861.3	10238.2	10732.3	9904.43	9869.13	10633.9	9032.17	8766.43	10971.3	9123.17
Exoc8	7049.65	6687.31	7246.55	7644.19	7676.47	7055.16	6840.89	6840.32	6813.77	6528.33	6823.84	6759.24	7184.36	6218.29	6795.55	7047.13
Exog	2165.13	3100.09	2067.48		3019.83	2398.91	3110.07	2479.32	3211.61	2561.2	2394.51	3499.31	2157.2	3611.17	2433.84	2075.37
Exosc1	4737.48	7320.31	6428.77	5523.12	6296.3	6376.42	5649.77	6644.32	6509.75	6013.3	5759.01	6292.37	5817.08	8046.61	6226.87	6635.51
Exosc10	12946.7	13312.5	13320.7	11846.1	12693.8	12850.9	12999.8	12757.3	14288.8	13432.4	12891	12806.4	13687.5	12486.2	12801	13141.9
Exosc2	13523.6	14023.9	13439	12287.4	13445	12307.4	14398.2	13502	13268.6	13252.5	12721.2	13644.7	14177.7	14114.4	13222.1	13426.5
Exosc3	3336.86	4217.29	3803.52	3611.75	3927.58	3249.94	3713.82	3939.52	3598.49	3561.74	3190.5	3913.11	3930.66	4740.49	3921.32	3784.15
Exosc4	10557.3	9238.31	9644.6	9819.03	8390.95	9695.02	9762.46	10621.6	10024.3	9512.17	10247.9	10288.1	9730.2	8478.42	8821.76	10115.7
Exosc5	11823	9984.41	10690.3	12381.1	9789.78	10558	9735.31	10904.9	12085.2	11781.8	11694.8	10094.7	10298.3	10555.8	10413.3	10679.9
Exosc6	13905	12465	14180.6	13651.2	13460.8	13813.4	12615.9	12742.4	13430.5	13487.4	13361	13835.8	13060.7	13918.5	12961.9	12484.1
Exosc7	25882.1	26687.1	23865.5	27969.9	26695.2	27279.2	24738	25358.3	29381.2	27137.5	27431.7	30116.6	27449	26100.9	27318.9	25598
Exosc8	20196.1	19725.8	20935.6	19730.8	19764.5	19527.1	21017	21392.2	19613.3	19025.8	21218.3	19802.7	18438	19818.5	18813.2	18500.7
Exosc9	13303.2	11349.9	12236.9	11856.2	11676.2	11665.1	12071	12400.6	12533.7	13634.2	13872.4	12837.6	12680.4	12119.9	12674.4	12304.5
Ext2	3391.74	3203.33	2841.01	3385.09	3547.99	2902.96	3552.53	3438.32	3637.55	3284.13	3413.68	3422.18	3461.72	3530.98	2867.98	2568.6
Extl2	4484.71	4424.22	4335.33	5514.85	4508.86	4323.5	5135.71	4292.95	4675.08	4865.78	4308.52	5112.5	4814.5	5098.31	5194.83	5185.42
Eya3	7828.65	7950.34	6318.43	7270.05	7371.2	5783.69	7421.63	8810.6	7999.96	6778.56	7234.76	6742.11	8444.29	6745.17	6587.45	6287.66
Ezh2	5918.4	6332.6	6402.78	4818.8	5367.25	5392.38	5110.97	5983.88	5739.5	4906.79	5401.84	6491.77	5019.2	5645.87	5523.06	4515.41
Ezr	20091.5	23812.9	21440.4	22008	20830.6	21295.2	26409.2	26707.8	25417.7	25694	26176.1	28089	25606.3	25515.9	25342.9	26839.5
F10	3973.93			7065.49	3653.44	4087.65	1839.98	4359.52	3817.05	5864.45	5095.33	4923.62	4078.97		4538.41	3019.54
F13a1		732.294		387.014		799.912		706.731	461.782		467.147			826.496
F2	2726.25	4307.12	5099.9	4825.9	4895.79	5032.57	3426.55	3993.95	4094.31	3346.81	3903.03	3316.34	3632.44	8108.12	5110.09	5559.62
F5	9197.3	33544.3	71239.6	76937.1	82003.9	78548.4	36468	36428.9	36312	39800.2	37141.6	45106.6	42935.3	62330.7	93112.3	69523
F8a1	1653.9	2057.25	2080	2105.65	2532.07	2173.25	2240.35	2161.41	2459.75	2552.34	2139.53	2525.91	1400.78	1728.59	1911	2266.81
FAM120A	23995.3	23818.4	26347.5	23359.3	24357.2	22800.6	23928.3	22091	23211	22569.1	22548.2	23784.1	23732.9	24242.6	23418.1	23749.6
FRRS1	3606.93	4253.36	3004.99	3802.93	3653.36	2895.77	3135.42	3144.18	3322.62	2925.83	3081.7	3197.61	3570.01	3586.2	3248.99	3207.95
Faah	572.913	741.032	827.514	453.698	950.257		885.129	530.3	702.698	706.915		544.381	747.017	533.424		723.117
Faap100	1307.6	1072.14	869.659		1076.84	1002.58		1110.74	1251.52	959.902	1841.46	1507.73	927.061	920.349	1156.96	970.051
Fabp3	12188.8	4574.53	10896.4	13906.4	9918.94	11516	14653.8	15908	13642.3	19664.7	20005.2	15155.7	19003.4	5861.87	14513.8	13851.2
Fabp4	10887.6	9762.13	11516.5	13841.2	11244.5	13922.8	37197.3	44330.9	45306.1	48271.2	47433	36950.1	38874.9	15779.9	34951.5	38891.8
Fabp5	241729	261370	271840	318728	277641	338394	308689	321496	290224	322180	310116	264538	327363	265359	311243	384913
Fadd	1882.59	1587.06	1525.46	1695.77	2024.14	1544.18	1824.64	1964.53	2059.1	2026.62	2250.63	2132.55	1567.37	2131.58	1520.22	1767.81
Fads1	15594.4	13361.6	12049.3	12337.8	13389.6	12429.8	16819.5	15750.8	17965.3	16625.4	16567.9	15656.2	17162.6	10774.9	12218	12445.5
Fads2	14038.4	11524	13130.8	11735.7	12757.5	12441.7	14466.7	14887.4	14697.1	15129.3	13573.2	14462.1	14117.8	12043.9	12436.3	13391.2
Faf1	18382.5	18110.5	20060.5	21314	22146.2	19478.3	20636.3	19514.5	22003.8	21076.9	19867	20941.8	20012.8	19528.4	19631.6	18641.5
Faf2	23998.7	24584.6	24313.9	20999.2	22711.3	22162.8	24836.2	24079.5	23954.9	24973.4	20728.1	24398.1	24301.8	24999.2	22507	21554.5
Fahd1	4425.76	4961.69	4841.21	5679.73	4339.38	4308.04	4701.59	4505.84	5126.41	4581.68	4872.14	5219.81	4398.98	4350.63	4360.61	4782.41
Fahd2	7447.4	7527.06	7747.66	8062.14	6828.24	7372.79	8851.41	8848.04	8492.02	8038.47	8140.78	7861.38	8250.39	8029.25	8613.28	7837.37
Faim	8471.88	5622.47	9240	10574.5	8998.72	10843.2	9168.41	10601.9	9517.26	10697.7	10378	9732.64	10314.4	4683.5	10882.9	8828.69
Fam107b	2341.1	3367.58	2362.64	3464.02	2138.93	2868.35	2770.88	2600.76	2890.62	2499.05	3450.05	3207.6	2962.66	3374.89	2699.24	2962.84
Fam111a	823.613		2145.04			2516.18	1260.82		1240.09	1545.08	2187.22	1419.07	1172.81			1307.84
Fam114a2	16571.9	17383.2	18299.3	17953.3	17115.9	17939.3	18803	18844.9	18090	18306.9	19480.2	17698.3	18026.7	16834.3	17996.6	18342.8
Fam117b	3319.86	4414.78	3403.52	2651.14	4077.61	3063.84	4208.08	4138.77	5402.4	3926.32	4295.36	3746.77	3597.14	4229.42	3856.82	3952.47
Fam118b	2041.8	2124.52	2379.05	2586.57	2052.89	2360.5	2681.86	2178.45	2297.93	2412.11	2291.57	1990.66	2691.26	2154.78	2539.2	2425.42
Fam120c	3139.77	2447.65	2417.62	2310.13	2840.42	2599.49	3085.42	2669.46	2615.62	1806.85	2589.95	2953.49	3079.86	3214.98	2920.51	2631.88
Fam126a	6641.64	7591.18	7385.51	6750.94	6962.78	5378.91	7359.04	7245.5	7413.85	6671.61	6082.47	6770.88	6434.6	7463.82	7429.13	7391.29
Fam126b		291.81	283.144	539.463			243.474	441.817	331.426			562.81	235.678	425.611
Fam136a	15059.4	16201.8	16553	18186.2	15259.9	16011.4	17023.6	18156.3	15748.8	16777.4	20265.2	18678.4	16171.5	14198.8	16167.8	17305.7
Fam162a	70741	47917.7	70060	70463.3	57399.5	67622.8	79998.7	74962.4	66561.9	79524.3	81770.5	69416.2	76402.4	77126.3	65436.5	66109.8
Fam172a	3696.5	3934.43	3077.02	3794.23	3899.72	3174.95	3045.27	4131.15	3481.36	2672.94	3915.37	3702.34	2443.03	3246.79	3328.17	3124.73
Fam174a	1945.53	2231.12	1531.29	1887.7	1967.38	1719.5	2207.32	1915.25	1609.4	1782.45	2130.9	1987.35	2178.08	3368.44	1984.14	1424.08
Fam177a1	6158.13	5978.38	5668.19	5850.64	5552.36	5940.24	5493.78	6813.53	6544.93	5687.87	5810.02	6699.57	5975.8	5145.44	5922.89	5331.25
Fam185a	2171.55	2716.54	2166.43	2500.07	2198.54	1339.18	2319.96	2399.42	2154.11	1540.22	2001.12	1946.34	2207.75	2092.91	2025.86	1588.04
Fam193a	3122.49	2644.3	2565.32	2186.18	2838.38	2887.41	2325.25	2482.77	3107.77	2716.78	2621.34	3425.85	2828	1882.4	3181.09	3302.2
Fam207a	17776.4	12992.8	17528.1	16602.4	16222.8	16055.3	14936.7	14057.3	16462.7	15082.5	15050.6	15598.5	16223.4	14978.3	15449.3	15117.5
Fam20b	5139.17	4097.35	4069.78	4376.19	4079.56	4938.34	4736.93	4830.33	5589.58	5341.07	5693.9	4478.99	5186.86	4033.79	4163.62	4049.22
Fam20c	4162.73	3115.12	3398.48	3610.68	3407.59	3841.62	3742.08	3947.54	4274.82	4066.44	4197.18	4853.08	3571.95	4556.58	3523.96	4260.85
Fam210a	205.102	531.064	540.269	414.394	294.602	334.458	351.976	468.842	306.556	316.943	151.61	258.492	364.984	321.348	280.44	369.275
Fam210b	857.943	847.61	667.466	763.385	878.71	687.951	666.568	847.753	844.405	571.502	1038.35	1068.24	903.529	621.503	651.703	979.511
Fam234a	2999.88	2558.69	2316.59	2943.67	2783.69	2228.67	2481.67	2946.78	3057.5	2858.8	2483.11	2765.63	2977.05	2525.01	2619.4	2433.19
Fam234b	3054.19	2929.73	2410.77	2593.65	2574.87	2622.93	2696.18	2668.93	2482.71	2621.39	2895.13	2878.18	2301.15	2332.55	2420.03	2506.17
Fam241a	3516.65	6428.18	3494.26	2050.25	3361.48	3109.85	5321.07	2712.8	4260.44	2777.02	4176.4	3757.96	3982.52	4726.62	4190.15	2901.99
Fam32a	5173.17	4738.57	4381.95	4541.4	4460.15	4665.06	4341.98	4371.57	3882.73	5362.84	3955.98	4131.9	4090.57	4818.19	4355.29	5194.97
Fam3a	2884.33	2804.29	3076.98	3288.09	3038.32	2768.98	3760.37	3708.62	2979.93	3272.2	3220.34	3253.69	2709.01	3804.95	2761.75	3195.16
Fam3c	9583.18	8306.76	8864.49	9459.96	9068.51	9255.34	8817.55	9087.45	10066.2	8909.13	8645.23	9806.19	9267.62	10220.3	8375.71	8523.06
Fam50a	9076.31	11644.2	10352.4	9493.45	10755.2	9771.53	10937.3	10846.9	9994.08	10602	9692.47	10486.7	11327.2	8989.66	9315	10371.9
Fam76a	1698.19	2033.57	1131.48	1755.32	1499.52	1538.95	1952.06	1863.68	1603.45	2081.76	1560.77	2625.4	1555.33	1764.39	1688.57	2323.49
Fam76b	6451.43	6695.47	5754.04	6113.03	5649.37	5255.56	5962.1	5738.27	5754.65	7230.47	5291.34	6076.32	5841.87	6211.86	5674.76	5262.48
Fam91a1	5870.2	5549.62	5791.92	6555.5	5798.35	5673.98	5707.12	5810.96	6311.12	5969.99	6019.88	6030.29	5279.87	5450.85	5458.5	5597.45
Fam98a	12765.1	15791.1	15710.8	13462.4	15180.1	12498.9	13699.5	12383.8	13779.2	14036.9	11394.9	11957.8	11866.3	16946	13453.3	14132
Fam98b	28426.9	32820.8	31954.3	32157.1	34676.1	30800.6	30434.2	32386.1	30219.9	27460.5	28213.5	31856.7	29915.9	36483.8	32823	33091.9
Fanca	1368.64	1548.27	1480.07		1614.95		1229.73	1247.42	981.513			1411.1	1517.25	1589.58	1329.96	1255.06
Fancd2	3280.29	2628.84	3069.81	2484.89	3115.54	2566.1	2653.39	3485.2	3243.97	2610.85	3402.51	3490.35	2830.33	2906.15	2946.89	3745.93
Fancg		773.721	1069.63	541.103	1619.17	654.769	855.132	872.112		445.427	757.808	1158.44	1278.69	579.652	706.2	877.334
Fanci	4908.19	4838.39	5095.13	4998	4791.44	4621.63	5022.5	5096.58	5128.06	5117.11	4661.2	5210.61	4681.1	4741.94	4677.63	4290.74
Far1	22691.9	19831.8	21673.9	23794.2	22786.1	22495.4	19823.6	22829.5	22535.4	23123	24018.2	22698	22624.5	19226.6	23346.6	20404.9
Farp2	1011.99	555.414	922.256	1050.4	966.892	977.243	867.114	932.009	930.968	722.212	974.541	821.063	803.352	765.851	551.662	771.066
Fars2	4924.48	4992.38	4215.43	4510.51	3933.14	4343.32	4607.56	4497.41	4925.15	3577.93	4616.33	4938.53	4454.45	3883.59	3974.02	4262.77
Farsa	55739.9	50180.5	59819.5	58319	57061.4	61062.5	55747.3	53514.8	58205.9	63618.1	59336.4	56726.5	57947.5	46332.9	59966.7	56379.5
Farsb	63455.8	56629.4	61824.1	64198.2	61184.5	65191.2	59765.9	59506.2	58586.1	62736.6	60843.8	58746.7	59692.7	53180.2	63670.2	62166.5
Fasn	131172	144918	154817	149167	156031	156806	147150	145885	150247	145534	142307	147137	149277	131063	160882	157784
Fastkd1	1798.47	1503.38	1157.7	1907.4	1895.49	1400.66	2017.19	1688.84	1504.65	1558.3	1701.43	1729.99	1742.48	1763.41	1173.32	1440.66
Fastkd2	8514.71	8422	9313.22	8356.55	8430.7	8268.94	8464.44	8436.37	8573.93	8083.55	8486.95	9579.95	8483.87	6537.33	8385.23	7197.84
Fastkd3	9182.16	9887.82	9251.37	8999.92	9332.46	8943.25	7976.08	8089.34	7475.69	6889.32	7859.83	6799.91	6764.56	11365.6	7595.05	8880.37
Fastkd5	6409.79	5553.98	5507.17	6511.96	5570.21	6184.67	5887.8	6604.47	6447.36	6551.23	5374.27	5764.81	6226.26	5770.52	5191.05	5415.58
Fau	327473	352706	347521	323859	330230	336559	268870	240754	231550	246444	247344	261650	290448	359121	289842	286189
Fbh1	2537.34		2251.32	2370.37	3642.36		2485.09	2380.49	2208.07	1889.2		2608.39	2474.33	2273.04	2276.13	2142
Fbl	85972.1	84435.3	87502.2	78375	90824.8	76872.1	73263.2	75732.7	79035.1	77503.6	79416.3	74790	76695.7	68641.5	74295.7	73622.1
Fbll1	201168	93457.4	145242	198114	169702	182724	96589.2	165014	199432	206294	192911	190518	192205	107619	191353	72802.8
Fbln1	8888.53	9308.9	6818.27	8675.85	7398.39	7913.34	4939.44	7197.19	6635.19	5911.83	7317.23	7259.72	6588.34	5874.72	6580.64	4650.48
Fbrs	3797.2	3481.72	3307.21	2778.13	3398.68	2995.47	3332.51	3361.3	2913.48	3191.51	3057.47	3183.5	3497.03	4186.23	2921.51	3014.68
Fbxl15	1434.3	2304.34	1899.17	2192.52	2150.3	1761.73	1602.29	2227.1	2830.74	2016.08	1867.83	2373.86	1474.53	1533.61	2165.93	1923.35
Fbxl20	2451.03	2711.65	2383.12	2055.2	2679.12	1966.41	2797.25	2663.89	1878.29	2818.52	2399.17	2504.04	2770.29	2995.26	1989.12	2500.72
Fbxl8	2124.93	1818.43	2065.3	2350.98	2219.62	2553	2679.93	2063.22	2055.68	2435.08	2590.83	2071.85	2257	2071.68	2052.99	2057.49
Fbxo22	9523.66	8955.27	10227.1	11261.7	10075.6	11258.5	5781.87	5703.41	5881.21	5360.96	6103.33	6496.54	5959.38	4892.03	6389.72	6605.41
Fbxo28	4881.44						4383.23			5671.34	4317.61
Fbxo3	5007.18	5495.61	5269.54	4995.34	5182.59	4932.08	5000.33	4648.6	5799.65	5517.54	4864.84	5388.05	4819.97	4721.51	5075.29	4731.79
Fbxo30	1797.77	1514.17	2314.38	1718.33	2015.38	2081.86	2317.86	1795.39	1936.28	2364.95	2024.09	1895.46	2516.23	1551.02	1934.15	1859.96
Fbxo38	917.625	2055.86	1422.41	1404.75	1411.85	1110.19	1608.51	1427.98	1450.31	1322.96	1254.08	1331.64	1209.13	1787.08	1331.89	1293.97
Fbxo4	4377.98	4862.5	4765.56	5696.19	5063.38	5378.36	5991.52	5444.13	5759.4	5292.29	5376.67	4966.06	5275.52	4340.14	4340.67	4720.08
Fbxo42	2375.36	3014.4	3235.73	2943.09	2895.02	2175.4	3236.24	3433.15	3469.02	2851.76	3071.5	2698.15	3818.07	3147.74	3033.79	2934.46
Fbxo6	12969.8	9822.96	13780.8	13804.8	13529.1	13555.7	14080.5	13075.5	12884.3	14907	14647.3	13625.8	13897	10494.8	12893.8	12096.7
Fbxo7	3850.27	4557.31	4534	4391.05	4577.29	3993	5240.57	5318.15	4569.71	4457.88	4295.13	4863.06	4290.4	5199.86	5618.32	4433.49
Fbxw11	4660.97	4946.82	4602.16	4625.07	4950.76	4411.76	5215.31	4529.87	5013.88	4461.95	4758.87	4267.17	4006.84	3190.92	4858.44	4959.57
Fbxw8	2001.74	1316.15	781.935				1505.28	1708.43	1246.95	1228.09	1279.67	1578.39	1693.87	1449.34	1335.06	946.677
Fcer1g	97020.7	73337.4	91575.4	86612.9	90266.9	73931.4	79520	69265.8	69987.7	80149	74701.1	78943.9	71935.4	69479.3	78512.3	73522.7
Fcf1	4568.41	4490.39	4435.71	4440.69	4509.58	4382.17	3770.42	4039.73	3751.16	3963.66	4774.14	4516.47	4172.96	4150.17	4428.03	3982.54
Fcgr1	60314.4	45106.1	41952.1	47024.3	45390	42258.1	44107.6	45845.3	46134.2	47483.6	49414.9	49112.7	45699.9	45423.6	48494.1	41966.4
Fcgr2	11409.5	13990.8	13789.2	13004.8	13986.1	10887.6	14355.3	11540.7	12830.1	13616.4	13325.8	13128.1	13198.2	18607.7	15743.1	14285.3
Fcgr3	7102.94	6343.38	3966.3	6241.07	5282.51	4891.77	5781.07	5180.71	4288.59	6682.82	5817.14	6352.98	5767.31	3931	4549.32	4553.2
Fcgr4	8854.01	6634.41	6265.21	6778.36	7007.72	6087.12	6467.8	6727.91	6402.48	6342.45	6571.53	6898.35	6213.27	7724.8	7358.29	7734.52
Fcho2	8452	7519.77	9145.61	8205.37	8224.8	7626.16	8070.31	7751.08	7944.48	8167.01	8278.74	8414.34	7750.88	8113.83	8393.28	7405.87
Fchsd1	766.322	1159.7	1273.02		1058.45	1058.47	1097.19	1048.16	974.693		1270.25	1009.03		1018.02
Fcsk	3428.26	4089.27	3846.99	3480.68	4181.34	3828.96	3910.2	3994.64	4000.03	3390.32	4066.28	4054.03	3632.97	3383.6	3750.16	3545.55
Fdft1	2257.24	2659.19	3040.2	2531.64	2405.28	2513.33	2927.59	2791.07	2695.25	2929.81	2349.41	2298.51	2213.15	2752.32	2698.13	2567.64
Fdps	128627	94016.5	133986	158405	132042	167733	147519	140675	144260	153433	160146	141394	153215	106060	163817	156265
Fdx1	7620.85	7615.95	5921.08	6128.52	6087.75	6495.51	6668.53	7596.94	5992.32	5858.18	7587.59	7600.43	6236.28	4655.84	7158.41	5767.06
Fdx2	8447.39	9361.91	7464.68	7365.45	7157.29	6833.36	9016.26	8028.66	8394.53	8439.53	7945.8	8494.11	7534.85	8045.34	7271.3	7793.9
Fdxr	13983.9	13151.6	12258.7	12768.5	11380.4	12749.4	14316.5	13798.4	13008.9	14053.8	13652.3	13791.9	14115	13140.4	13247.3	13923.9
Fech	3152.71	2697.17	2120.32	2567.98	2714.11	2634.13	3139.83	3305.61	3127.13	2681.13	3383.09	3171.94	3302.44	3208.11	2884.53	2756.77
Fem1aa		1340.62	1108.27				835.148		1176.89	996.583			1132.19	1102.59	834.925
Fen1	76366.4	98323.5	87276.5	74195.4	80460.3	88095.3	82516.6	82176.2	82279.4	80738.6	86107.4	73182	89238.4	91383.3	84360.8	100577
Fer	2301.78	2337.33	2411.44	1901.14	2809.29	3051.29	2189.33	1849.31	2466.93	1946.33	1908.38	2174.48	2091.75	2066.06	2428.37	2109.09
Fermt3	75284.8	72194.1	75400.4	81653.6	78807.7	85330.9	79239	80180.4	80268.4	83795.9	82001.1	79626.8	80290.6	67595.5	84432	80555.6
Fes	5718.02	6977.44	5897.07	6539.93	6576.5	6252.21	5838.4	5494.16	6616.4	5267.1	5688.74	6274.57	5855.04	6445.96	6243.75	5322.52
Fez2	15880.6	14100.6	15383.4	15741.8	16046.4	13553.3	14973.4	13900	14970.6	14707.5	13940.2	16602.1	13159.3	13170.2	16482.6	16361.8
Fgb	1068.54	1951.34	842.001		912.993		809.922	1261.76	1108.89	740.611	726.298			3297.43
Fgd2	4077.59	4417.65	3277.02	3916.85	3316.93	3191.26	3327.67	3686.95	3452.6	3181	4177.16	3938.54	3295.17	3670.99	3483.1	2657.27
Fgd3	9261.17	10934.7	10205.2	9743.29	10294.3	10308.4	9616.19	10734.2	10134	10551	10261.9	10170.8	9932.34	10205.8	11643.1	10487.8
Fgd4	1687.48	1673.28	2166.85	2419.29	2097.18	2161	2041.23	2252.99	2082.71	1783.85	2500.63	2319.31	1547.69	2583.81	2316.39	2020.93
Fgd6	2276.4	1525.31	1601	1861.09	1545.58	1562.58	1609.09	1660.21	798.28	1226.61	1319.42	1179.63	1283.84	1353.03	1561.96	1167.54
Fgfr3		3748.38	3274.23	4660.79	3854.7	4501.37	3651.87		4499.48	5269.26	5919.91	3812.72	3569.74	2663.05	4878.06	3741.65
Fgg	3449.67	3638.27	2368.85	2350.87	2730.57	2627.99	2899.38	2730.72	2617.15	2506.07	2259.62	2516.12	1924.78	1920.19	1933.53	2438.59
Fgr	5430.24	6493.96	5891.99	6254.06	6674.28	5637.94	6305	5787.3	6408.08	6071.33	5488.44	7316.27	5994.87	8125.92	7019.74	5989.09
Fh	112854	91136	102463	114883	96832.4	120215	118526	118169	118179	123872	118495	105413	128243	93706.5	111164	116868
Fhip1b								156.943				308.226	289.387
Fhip2a	5701.8	5035.61	6028.58	6369.41	5669.69	6607.95	5889.13	6518.16	7260.97	6378.74	6279.78	6899.65	6639.69	3986.9	6288.89	5975.88
Fhl1	277.886	811.265											83.7774	990.206
Fhl3	40132.7	36346.5	47766.3	53550.1	48384.4	56163.9	48469.2	47357.5	46149.3	50727.9	49014.1	46481.6	51326.1	39419.7	54675	53640.2
Fhod1	8006.88	9169.75	8619.51	8780.07	9431.23	8712.38	9643.96	9900.59	9665.19	9339.42	9520.95	9410.06	9115.68	9427.42	9891.91	9447.6
Fibp	3222.18	2723.73	2519.12	2613.89	2911.45	2347.86	2638.94	2561.51	2800.45	2543.09	2846.39	2437.78	3055.75	2157.54	2435.24	2387.02
[truncated: 4,840 more rows]
