# Supplementary material for: Exploring the Anti-Inflammatory Effect of Inulin by Integrating Transcriptomic and Proteomic Analyses in a Murine Macrophage Cell Model
Source: Nutrients. 2023 Feb 8;15(4):859. doi: 10.3390/nu15040859 (PMC9965215; doi:10.3390/nu15040859)
Supplement: Supplementary file 1 [file nutrients-15-00859-s001.zip › nutrients-2160206-supplementary/Supplementary Table S5-DEPs.csv]

Genes	FC.LPSI1vsLPS	t.test.LPSI1vsLPS	BH.LPSI1vsLPS
Ptgs2	0.383872432	1.26E-09	7.63E-06
Lgmn	1.7994651	1.61E-07	0.000324763
Cebpb	2.266213523	1.54E-07	0.000324763
Lamp1	1.38631095	4.45E-06	0.005396455
Fbxo22	0.589296437	4.09E-06	0.005396455
Fuca1	1.24540019	8.25E-06	0.00833982
Gdap2	1.314497007	1.56E-05	0.013015338
Hmox1	2.14494639	1.72E-05	0.013015338
Myo1e	0.863301638	2.57E-05	0.017291652
Nfkb1	0.824132322	3.76E-05	0.01814494
Sema4d	1.565390284	3.39E-05	0.01814494
Irf2bp2	1.348189959	3.18E-05	0.01814494
Ezr	1.218755841	3.89E-05	0.01814494
Nr3c1	0.771156346	4.62E-05	0.019999597
Oasl1	0.739841168	5.10E-05	0.020618453
Rnf213	0.768398578	6.01E-05	0.021777524
Pi4k2a	1.200280483	6.10E-05	0.021777524
Pld4	1.34362278	6.82E-05	0.021780117
Fabp4	2.847155163	6.81E-05	0.021780117
Stim2	0.804429581	0.000074225	0.022508731
Gba	1.433720944	8.42E-05	0.023807716
Gns	1.395065575	8.64E-05	0.023807716
Plxna1	1.382150491	9.19E-05	0.024230071
Slc37a2	1.230568812	0.000126836	0.028491124
Tnip1	0.746965834	0.000126052	0.028491124
Ccl4	0.456907659	0.00011872	0.028491124
Tbc1d9b	1.098262067	0.000124827	0.028491124
Cp	1.72528341	0.000150101	0.031391813
Cd44	0.826884255	0.000149398	0.031391813
Pid1	1.391896913	0.000155679	0.031473105
Notch2	0.810283578	0.000206492	0.040399161
Spock1	0.735733616	0.000244443	0.046329587
Pip4p2	1.357691584	0.000263932	0.047034422
Tmem192	1.418501656	0.000271427	0.047034422
Lpl	0.75709878	0.000263157	0.047034422
Dnajb4	1.134782753	0.000296657	0.048627695
Rab3il1	1.205461804	0.000289383	0.048627695
Tlr13	1.225073875	0.000358339	0.05719279
Lipa	1.436016766	0.000455836	0.07086528
Mak16	0.730436876	0.000467372	0.07086528
Parp14	0.92147467	0.000515303	0.074013486
Grap	0.709732424	0.000547699	0.074013486
Slc20a1	0.666067306	0.000549152	0.074013486
Riox2	1.185931049	0.000546122	0.074013486
Spty2d1	0.842866856	0.000536809	0.074013486
Irf8	0.753465002	0.000595428	0.078505887
Nmi	0.848579322	0.000643478	0.083036044
Mpeg1	1.77472054	0.000674055	0.083423005
Tm7sf3	1.57161783	0.000701496	0.083423005
Rgs10	1.15309997	0.000687965	0.083423005
Bag3	1.111323579	0.000670608	0.083423005
Usp25	0.917460194	0.000730709	0.085225963
Sema4a	0.747513832	0.000753326	0.086206079
Stard3nl	1.278493137	0.000818495	0.090257676
Wdr91	1.121428659	0.000807757	0.090257676
Spg21	1.208232114	0.000848298	0.091348796
Plekho1	1.176058251	0.000858513	0.091348796
Nlrp3	0.870659421	0.000915303	0.094496844
Syngr1	1.168049348	0.000934841	0.094496844
Srsf6	0.857690843	0.000930714	0.094496844
Ctsl	1.381672693	0.000956148	0.095008518
Yeats2	1.151246507	0.000971233	0.095008518
Rps7	0.881216122	0.001010646	0.09729473
Ap1b1	0.964399413	0.001038284	0.098393632
Mfsd1	1.22508051	0.001062242	0.09911535
Tfrc	0.878178576	0.001135038	0.099768195
Cd63	1.330680111	0.00112467	0.099768195
Stom	1.184427827	0.001124016	0.099768195
Ddx20	1.097379769	0.001107304	0.099768195
Sh3bp2	1.256804883	0.001191353	0.103222228
Gopc	1.098479193	0.001234037	0.103950478
Dock10	1.163281385	0.001223642	0.103950478
Snx18	1.358809537	0.001278339	0.104293012
Sdc4	1.602176505	0.001285877	0.104293012
Ncf1	1.128005888	0.001289691	0.104293012
Ifit1	0.820601997	0.001371008	0.10605735
Echdc1	1.103591275	0.001381456	0.10605735
Ap3s2	0.879364058	0.001347877	0.10605735
Snx9	1.085784703	0.001370658	0.10605735
Nhlrc3	1.209649775	0.001431522	0.108527262
Clec4e	1.643114393	0.00146731	0.109867101
Trex1	0.91716602	0.001532095	0.111953689
Fbl	0.87564365	0.001522796	0.111953689
Cd68	1.380788811	0.001661668	0.118564899
Imp4	0.888610833	0.001642295	0.118564899
Gbp2	1.170151307	0.001690363	0.119209902
Flnb	0.86519982	0.001768238	0.120394205
Kiaa1522	1.19078823	0.001802335	0.120394205
Gbe1	1.173847271	0.00182626	0.120394205
Slc43a2	1.2691515	0.001782668	0.120394205
Me2	1.116441251	0.001750861	0.120394205
Mafg	1.370629323	0.001811327	0.120394205
Xrcc1	1.092965495	0.001879883	0.122596671
Prkacb	1.265292303	0.001959858	0.12645254
Rel	0.850036084	0.00200949	0.128290072
Fuca2	1.182722256	0.002101002	0.131791387
Atxn10	1.127658161	0.002107793	0.131791387
Spata5	0.96112804	0.002133273	0.132023477
Wfs1	1.374213137	0.002158727	0.132249285
Zbp1	1.171634923	0.002220073	0.133862416
Dcxr	1.152403204	0.002229201	0.133862416
Malt1	0.904190747	0.002364436	0.13998703
Inppl1	0.908741402	0.002377356	0.13998703
Hs1bp3	1.216668277	0.002430518	0.141741266
Rab1A	1.086990646	0.002525884	0.142151094
Flnc	0.954738694	0.002589931	0.142151094
Hspa4l	1.084571213	0.002648487	0.142151094
Npc1	1.241892184	0.00263065	0.142151094
Cul3	1.102373247	0.002608395	0.142151094
Pdcd1	0.723617573	0.002600446	0.142151094
Pip5k1a	0.817909996	0.002603336	0.142151094
Bnip3l	1.30668162	0.002520623	0.142151094
Ppm1l	0.88026014	0.002533751	0.142151094
Aldh1b1	1.39161319	0.002970647	0.148681486
Dgkd	0.861545913	0.00292811	0.148681486
Qsox2	0.906892678	0.002968357	0.148681486
Ptgs1	1.158051241	0.002938638	0.148681486
Dglucy	1.119939707	0.002916927	0.148681486
Ctnnd1	0.903289438	0.002889094	0.148681486
Acap2	1.100626868	0.00299079	0.148681486
Pld3	0.73056588	0.002797433	0.148681486
Prpf31	0.937273425	0.002824618	0.148681486
Gpnmb	1.433656734	0.003066175	0.148770811
Bysl	0.942374112	0.003050947	0.148770811
Plaat3	1.29509717	0.003065815	0.148770811
Washc1	1.167244347	0.003094927	0.148974066
Anln	1.208021547	0.003191545	0.149371274
Snapin	1.104098458	0.003226321	0.149371274
Abcd4	1.139780374	0.003179791	0.149371274
Crot	1.181573143	0.003168643	0.149371274
Mtatp8	0.714624428	0.003203146	0.149371274
Il1rn	0.764010539	0.003255638	0.149586701
Slc2a1	0.840810375	0.00329833	0.150408808
Ubxn1	1.096908714	0.003324334	0.150463326
Ctsd	1.291069959	0.00339179	0.15125887
Baiap2	1.232563871	0.003367105	0.15125887
Xpot	1.086759479	0.00341805	0.151317323
Nudt1	1.144928762	0.003574874	0.157113122
Dcp1a	1.153621378	0.00366063	0.159724611
Spi1	0.801535906	0.003700748	0.16032169
Ankrd17	0.923797347	0.003746911	0.161170321
Borcs5	1.088987438	0.003807646	0.162629387
Mccc2	1.085743076	0.004043888	0.171331069
Dnase2	1.136604272	0.004067877	0.171331069
Ptprj	0.85362245	0.004141325	0.172035179
Rnft1	0.733124759	0.004133741	0.172035179
Tgm2	1.149435011	0.004275609	0.173429767
Glb1l	0.778704386	0.004289277	0.173429767
Mthfs	1.124207762	0.004278601	0.173429767
Nus1	1.204233224	0.004221735	0.173429767
Micall2	0.826497065	0.00439668	0.175433317
Fbln1	0.732468112	0.004371531	0.175433317
Parp9	0.906753002	0.004445921	0.176238633
Sf3b3	0.937974396	0.00463779	0.181531358
Derpc	0.914598822	0.004639301	0.181531358
Fnbp1l	0.871068158	0.004830601	0.187212818
Hgsnat	1.273414508	0.004858991	0.187212818
Necab3	0.855847027	0.00490797	0.187212818
M6pr	0.83780429	0.004884424	0.187212818
Prune1	1.14295984	0.004956319	0.187875467
Cd83	0.566115905	0.005023521	0.189240092
Tlr7	1.266390601	0.005141755	0.19249842
Wdr55	0.91408957	0.005175714	0.192581015
Itfg1	1.115545836	0.005402642	0.194913438
Nos2	1.236194556	0.005334613	0.194913438
Rnmt	1.072360922	0.005431272	0.194913438
Arhgap27	1.102250461	0.005377329	0.194913438
St3gal5	0.901851082	0.005463361	0.194913438
Gtf2h1	1.238826395	0.00533635	0.194913438
Itgal	0.812180018	0.005364464	0.194913438
Mrto4	0.881651764	0.005693377	0.201931763
Tmem106a	1.182231395	0.005878838	0.206694604
Ddx56	0.892247013	0.005895823	0.206694604
Dnttip1	0.812719269	0.005990105	0.208793028
Slc15a4	1.318904106	0.00615301	0.213245747
Tgfb1	0.790757301	0.00621367	0.21412448
Gbp5	1.295856299	0.006260575	0.214521963
Nipsnap3b	1.089376843	0.006358169	0.216642107
Ikbke	0.881026745	0.006702135	0.222677819
Igf2bp3	0.875420287	0.006761166	0.222677819
Gclm	1.175952938	0.006612792	0.222677819
Mcrip1	1.121946246	0.006694305	0.222677819
Gtf2i	1.064250205	0.006792316	0.222677819
Nob1	0.932706041	0.00672244	0.222677819
Dcaf1	0.890704798	0.006731442	0.222677819
Aldh3a2	1.086969611	0.006890302	0.223821041
Lztfl1	0.858050874	0.006900995	0.223821041
Zfp36	0.843798765	0.006963183	0.224636728
Gnptab	1.175160746	0.007024858	0.225427322
Junb	0.878108903	0.007080808	0.226021846
Mki67	1.136895139	0.007117918	0.226021846
Znf800	0.870810623	0.007281018	0.227002189
Camk1	1.121691193	0.007298504	0.227002189
Ifi30	1.171505311	0.007246301	0.227002189
Src	0.722550553	0.007242373	0.227002189
Lysmd1	0.804574186	0.00733672	0.227026565
Slc17a5	1.286230396	0.007516134	0.23046232
Tollip	1.076840385	0.007561748	0.23046232
Adss2	1.11816148	0.007536876	0.23046232
Glipr2	1.39123217	0.007746527	0.233744708
Nudt14	1.159157105	0.007727686	0.233744708
Metap2	0.908024625	0.007920518	0.237811592
Slc35c1	0.890921622	0.008045857	0.238182014
Kntc1	0.935458839	0.008129213	0.238182014
Nisch	0.945686517	0.007987061	0.238182014
Supt6h	0.921305474	0.008092812	0.238182014
Rab33b	1.132621067	0.008114966	0.238182014
A2m	0.699010108	0.008335697	0.238476258
Trim25	0.934485694	0.008215302	0.238476258
Plxnd1	1.349428601	0.008335856	0.238476258
Grcc10	1.139764651	0.008228658	0.238476258
Setd7	1.136949366	0.008263615	0.238476258
Hltf	0.790573853	0.008598954	0.243704
Usp34	0.904505523	0.008563318	0.243704
Mcrip2	1.102558728	0.008675717	0.244735924
Scarb2	1.18829111	0.008981919	0.252200642
Cfap20	1.103443145	0.009032889	0.252463004
App	0.80307441	0.009083092	0.252701619
Alkbh6	1.172011411	0.009151291	0.253436438
Rnh1	1.098056461	0.009195813	0.253511845
Wdr81	1.09951147	0.009294215	0.255065222
Lamc1	0.858166381	0.009486539	0.258666729
Gk	0.936802011	0.009510747	0.258666729
Tbl1xr1	1.125913188	0.009866927	0.267155858
Racgap1	1.296245384	0.009974075	0.267667101
Cdc26	1.172528973	0.009946384	0.267667101
Dab2	1.123116116	0.010154196	0.271300435
Serpinb8	0.768900505	0.010276667	0.272951167
Mtdh	0.902841291	0.010305988	0.272951167
Mettl15	1.122359409	0.010355396	0.27306729
Neurog2	0.745754082	0.010502146	0.273437766
Gys1	1.101875413	0.010504699	0.273437766
Rbbp4	1.062319719	0.010472291	0.273437766
Napsa	1.19529105	0.01073917	0.275714622
Lonp1	1.081229962	0.010748382	0.275714622
Cdca8	1.219837293	0.010896006	0.275714622
Ptpre	0.807775635	0.010669654	0.275714622
Pafah2	1.082131946	0.010824843	0.275714622
Bola1	1.143220539	0.010910389	0.275714622
Tubgcp4	1.126285972	0.010813553	0.275714622
Fahd2	1.099094393	0.011138564	0.279107756
Zc3hav1	0.928000626	0.01115916	0.279107756
Adss1	1.140259619	0.011182718	0.279107756
Prkar1a	1.098447589	0.011297244	0.279664428
Ptpn18	1.247209013	0.011269365	0.279664428
Akap8	0.90484033	0.011677857	0.287911393
Mpst	1.080756568	0.01175702	0.2882505
Spns1	1.19707296	0.011790198	0.2882505
Casp6	1.138074553	0.011834192	0.2882505
Asah1	1.106512815	0.011970246	0.288713495
Gpr84	0.803043221	0.01199601	0.288713495
Rab7a	1.098942799	0.011909788	0.288713495
Cdk5	1.13424616	0.012095306	0.289952691
Abcb6	1.122904015	0.012243506	0.291203388
Samd9l	0.832750275	0.012205332	0.291203388
Fhod1	1.079985288	0.012312748	0.291706315
B4galt1	1.164599398	0.01260267	0.293957982
Manba	0.896229723	0.012726254	0.293957982
Slc44a1	1.180686425	0.012618942	0.293957982
Lrrc75a	1.461822681	0.012650562	0.293957982
Incenp	1.246032131	0.012747065	0.293957982
Fau	0.870077905	0.01271486	0.293957982
Cyth4	0.899202808	0.012579933	0.293957982
Cpsf6	1.096543919	0.013346827	0.304317691
Lrrc41	0.890997706	0.013317466	0.304317691
Zbtb33	1.146245365	0.013312569	0.304317691
Maip1	1.202615346	0.013416793	0.304767227
Gas2l3	1.296836846	0.01350844	0.305704062
Ccdc115	1.068448801	0.013606231	0.306772457
Isoc1	1.068786573	0.013839672	0.308203194
Ddx1	0.956237177	0.013791871	0.308203194
Custos	1.122674609	0.013836689	0.308203194
Ddi2	1.09630398	0.013872955	0.308203194
Ifi35	0.907475372	0.013955293	0.308296433
Aldh1l2	1.05642956	0.013978816	0.308296433
Napa	1.035221476	0.014062852	0.309026077
Bap18	1.10704339	0.014228992	0.309845764
Ndrg1	1.128468217	0.014253416	0.309845764
Ice1	0.797438209	0.014185449	0.309845764
Rab11fip1	0.895737483	0.014508642	0.313149159
Irf2bp1	1.072957922	0.01447948	0.313149159
Alas1	1.159409714	0.014560704	0.313158403
Rptor	1.051659743	0.0149697	0.320817069
Icam1	1.094454423	0.015218466	0.324999987
Hck	0.877852296	0.015347886	0.326613785
Fyb1	1.117866444	0.015673224	0.327825958
Lrrc25	0.841098402	0.015811839	0.327825958
Neu4	0.779230443	0.015891316	0.327825958
Sf3b6	0.877114665	0.015838368	0.327825958
Ino80c	0.843307593	0.01563297	0.327825958
Phf6	1.128497207	0.015848425	0.327825958
ago-01	0.870664471	0.015764671	0.327825958
Nop56	0.921578575	0.015730281	0.327825958
Anxa7	0.904984163	0.015821286	0.327825958
Stat5a	0.860902156	0.016023773	0.328324943
Sgf29	0.852858458	0.016004847	0.328324943
Hscb	1.109000712	0.016230699	0.331445082
Stap1	0.767576463	0.016402597	0.333831379
Derl1	0.891716576	0.016493303	0.334554792
Rpl13a	0.943198593	0.016614614	0.335892113
Acsl4	0.883762532	0.016782625	0.33816153
Arsb	1.137765387	0.016881148	0.338659672
Atp6v1b2	1.077442492	0.016919024	0.338659672
Ctsb	1.130367608	0.017048077	0.340120352
Il10rb	0.751548517	0.017126964	0.340573891
Snrpf	0.909777463	0.01732276	0.343341632
Ankrd13a	1.067747816	0.017526292	0.343784488
Map7d1	0.927130292	0.01747864	0.343784488
Ttc4	0.881523009	0.017523027	0.343784488
Blnk	0.833792853	0.017571837	0.343784488
Ap5z1	1.135218189	0.017681464	0.344816975
Wdfy3	0.918915336	0.017781101	0.345648646
Kif22	1.29675262	0.017876749	0.345988587
Stx8	1.128269515	0.017912682	0.345988587
Ergic1	1.120563992	0.018057242	0.346573331
Tmem214	1.074346072	0.01802492	0.346573331
Myo1g	0.859345151	0.018144961	0.347158323
Nfkb2	0.893340338	0.018425396	0.348254383
Ppic	0.895228694	0.018590055	0.348254383
Nusap1	1.266562712	0.018415113	0.348254383
Slc4a7	0.845382193	0.018755971	0.348254383
Pdhx	1.09366893	0.018885327	0.348254383
Ipo11	1.07283771	0.018636083	0.348254383
Sirt2	1.061746642	0.018607885	0.348254383
Polr1c	0.910934393	0.018496186	0.348254383
Ppp4r1	0.931370767	0.018687688	0.348254383
Ubqln4	1.079723023	0.018800512	0.348254383
Phyh	1.142470793	0.018285871	0.348254383
Utp25	0.916931166	0.018891293	0.348254383
Acod1	0.835749975	0.019020261	0.348860376
Rpl36	0.902658761	0.019039206	0.348860376
Rab21	1.115291501	0.019098283	0.348888814
Wdr5	1.044407021	0.019284517	0.35123302
Prdm10	0.848202086	0.019489757	0.35314217
Inpp5d	1.065498818	0.019525208	0.35314217
Tom1	1.169026592	0.019564018	0.35314217
Daxx	0.86611087	0.019706054	0.354650497
Lpcat2	0.936265678	0.019771062	0.354767725
Phldb1	0.882507969	0.019951612	0.356951406
Raf1	0.886220445	0.020972843	0.374118508
Sphk2	0.889322852	0.021050855	0.374408902
Atl2	1.077086451	0.021118307	0.374510327
Knstrn	1.174229206	0.021214826	0.37512513
Ckb	1.119220963	0.021396476	0.377237288
Ccl9	0.811184138	0.021493389	0.377847549
Mri1	1.103972044	0.021637569	0.379282821
Med6	0.814262864	0.021950407	0.381697143
Tacc3	1.213599235	0.021964106	0.381697143
Ash1l	1.465719338	0.021924311	0.381697143
Atp6v0a2	0.926484571	0.022132595	0.383174138
Ppp2r1b	0.910423958	0.022175453	0.383174138
Stk24	1.082759552	0.022412709	0.383634126
Piezo1	0.910813573	0.022455089	0.383634126
Dhfr	1.101479805	0.022330659	0.383634126
Vti1b	1.099938257	0.022382138	0.383634126
Cep170	1.047709204	0.022602683	0.38507099
Rufy3	1.08478394	0.022728914	0.386136872
Rpa3	1.084549841	0.02281546	0.386524483
Tmc5	0.818286974	0.022939297	0.387450024
Pik3r5	1.166054829	0.022997858	0.387450024
Zcchc2	0.91860761	0.023075372	0.387679034
St14	1.213477177	0.023355686	0.390598563
Zcchc4	0.864171543	0.023417339	0.390598563
Aqr	0.938866475	0.023442354	0.390598563
Rps10	0.95139269	0.023584505	0.391890473
Extl2	1.106909853	0.023850099	0.395220903
Oas3	1.056719435	0.024177774	0.399350843
Dbnl	1.077667769	0.024362706	0.399350843
Psrc1	1.362812364	0.024305903	0.399350843
Wdr75	0.889364186	0.024272108	0.399350843
Tpx2	1.131849608	0.024668176	0.39945772
Polr3d	1.101230327	0.024507124	0.39945772
Atp5pf	1.188951841	0.024478754	0.39945772
Arfgap2	1.054915133	0.024617226	0.39945772
Ptpn1	1.081529055	0.02469854	0.39945772
Rap1b	0.864750724	0.024875594	0.40125127
Sqle	1.128315232	0.025137374	0.401993196
Dpy30	0.761412675	0.025066413	0.401993196
Itpk1	1.196798313	0.025065264	0.401993196
Mdc1	1.08425608	0.025186713	0.401993196
Lin9	1.13849232	0.025332014	0.403251089
Stk11ip	1.170556307	0.025636531	0.403341087
Etv3	0.864208021	0.025736686	0.403341087
Pgm3	1.12167349	0.025628147	0.403341087
Gstt3	0.848004605	0.025504513	0.403341087
Dpysl2	1.08674385	0.025441427	0.403341087
Tubg1	0.855104711	0.025673322	0.403341087
Fech	1.162226606	0.026005691	0.406506484
Isg15	0.7976257	0.026346338	0.409239257
Krt42	0.537071578	0.026267505	0.409239257
Rps6kb2	0.919155374	0.026382943	0.409239257
Arhgap25	1.107474086	0.026526285	0.410413057
Clcn7	1.228733603	0.026971666	0.413399237
Cops8	1.089836271	0.026958821	0.413399237
Atp6v1g1	1.089429249	0.026991937	0.413399237
Mdp1	1.11547292	0.026959026	0.413399237
Kbtbd11	1.078097449	0.02711164	0.414186641
Sacs	0.917253685	0.02724149	0.415124716
Acox1	1.099462832	0.027495701	0.417558241
Cyb5r1	1.112671597	0.027814267	0.417558241
Rmc1	1.120140623	0.027657638	0.417558241
Pds5a	1.033101845	0.027546352	0.417558241
Rrp15	0.865628179	0.0278001	0.417558241
Slc19a1	0.755344521	0.027753746	0.417558241
Ivd	1.095159539	0.028013811	0.41901624
Ddx5	0.918724988	0.028049562	0.41901624
Gusb	1.129618473	0.028513004	0.419871065
Uqcc2	1.130045057	0.028492831	0.419871065
Pcnp	0.859161149	0.028591385	0.419871065
Atp5mf	1.101272809	0.028518568	0.419871065
Fcf1	0.932666218	0.028189247	0.419871065
Gbp1	1.161993888	0.028567154	0.419871065
Pabpn1	0.871526229	0.028483447	0.419871065
Sgk3	0.874103303	0.028829313	0.422342472
Cmpk2	0.836949566	0.03029605	0.424064551
Stat1	0.912755701	0.029576487	0.424064551
Abca3	1.212946767	0.030557473	0.424064551
Kif23	1.247627037	0.030656414	0.424064551
Kpna2	1.165737335	0.030180836	0.424064551
Helz2	0.898528103	0.030194806	0.424064551
Ifi202	0.855397065	0.029723955	0.424064551
Gc	0.780896428	0.030389433	0.424064551
Maco1	1.266273534	0.029999946	0.424064551
Fdxr	1.081823246	0.029134846	0.424064551
Nfyb	1.130953788	0.029714629	0.424064551
Egln1	1.146030422	0.029973128	0.424064551
Bcas3	1.087851536	0.03055979	0.424064551
Rpl12	0.936533323	0.029460561	0.424064551
Scrn2	1.155483114	0.030230054	0.424064551
Cul4a	1.085743	0.029865424	0.424064551
Fbxo7	1.14449259	0.029846664	0.424064551
Mtm1	1.149001998	0.029966229	0.424064551
Eif4b	1.111079349	0.029251596	0.424064551
Exoc6b	1.079842624	0.030548577	0.424064551
Tyms	1.106618419	0.030466468	0.424064551
Gar1	0.928718444	0.030694862	0.424064551
Epn1	1.131924544	0.030658229	0.424064551
Tut4	1.15388168	0.029508716	0.424064551
Glod4	1.132295352	0.030043717	0.424064551
Odc1	0.718126089	0.031046766	0.424116113
Colec12	1.321462232	0.031812337	0.424116113
Pitrm1	1.045104213	0.031262775	0.424116113
Serpinc1	0.849226134	0.031887378	0.424116113
Ppt1	1.180859132	0.031238853	0.424116113
Vars1	1.066893529	0.031161709	0.424116113
Celsr3	1.164750585	0.031810188	0.424116113
Nap1l4	1.063693473	0.031469075	0.424116113
Ctsz	1.124014636	0.031142312	0.424116113
RTRAF	0.923983578	0.031507735	0.424116113
Haus8	0.797223355	0.031857649	0.424116113
Znf609	0.91086307	0.031436482	0.424116113
Gclc	1.112499073	0.031732172	0.424116113
Sar1a	0.823151986	0.031704925	0.424116113
Pfkfb4	0.849729472	0.031176808	0.424116113
Tmpo	1.088575279	0.030990526	0.424116113
Uxs1	1.140880826	0.030952703	0.424116113
Dicer1	0.906112681	0.031996888	0.424641413
Gnl2	0.925104663	0.032214361	0.426594104
Plek	0.860313991	0.032548156	0.428477607
Emg1	0.905800976	0.032505258	0.428477607
Tmem63a	1.206688097	0.032568537	0.428477607
Mkrn1	1.230459931	0.032886774	0.431727888
Ap2a1	1.032356617	0.033228639	0.432870589
Tapbpl	1.18317992	0.033444517	0.432870589
Etfa	1.098657927	0.033226967	0.432870589
Lmbrd1	1.230572643	0.033558808	0.432870589
Otud4	0.92980039	0.03368278	0.432870589
Galm	1.123744806	0.033595995	0.432870589
Rbm47	1.1395543	0.033403298	0.432870589
Mcm5	1.053418654	0.03348361	0.432870589
Lamtor3	1.140728378	0.033489784	0.432870589
Commd1	0.907462945	0.033687538	0.432870589
Dock11	0.940664211	0.033813016	0.433564359
Slc25a10	1.117352437	0.033899074	0.43375081
Tmem106b	1.146591809	0.034002808	0.43416217
Glb1	1.092757839	0.034790378	0.435761809
Ggcx	0.784112195	0.034660863	0.435761809
Psmb10	1.075960845	0.034584168	0.435761809
Eci1	1.086696324	0.034705448	0.435761809
Aldh5a1	1.074462155	0.034846575	0.435761809
Vamp8	1.11386766	0.034727196	0.435761809
Gcc1	1.089770271	0.034786328	0.435761809
Kpna3	1.067580851	0.034413123	0.435761809
Gsn	1.092430297	0.034679747	0.435761809
Pacsin2	1.093763394	0.034212445	0.435761809
Ubap1	0.936506706	0.035282898	0.438683985
Taf1	1.206921524	0.035297244	0.438683985
Ddx49	0.883937739	0.035227589	0.438683985
Surf6	0.898905658	0.035372171	0.43871619
Slc4a10	0.63246611	0.035667627	0.439035295
Rpl39	1.10287332	0.035570392	0.439035295
Tm9sf4	1.094766762	0.035720656	0.439035295
Coasy	1.096537409	0.035759841	0.439035295
Tasp1	0.875524592	0.035667415	0.439035295
Tbc1d2	1.135060418	0.035853491	0.439295804
C2cd2l	1.101450194	0.035927072	0.439309862
Eps8	1.085276254	0.036098907	0.44011631
Mfsd3	1.082114014	0.036138157	0.44011631
Anxa1	0.923980842	0.036535455	0.444063196
Diaph2	0.937714585	0.036845501	0.446198079
Plec	0.880923612	0.036858242	0.446198079
Akt1s1	1.149673247	0.037009723	0.446250437
Slc25a45	0.841653828	0.036949003	0.446250437
Eral1	0.89459035	0.037141337	0.446948827
Dna2	0.859699603	0.037302128	0.447994864
Nol7	0.913344349	0.03744189	0.448784709
Acox3	1.063253362	0.037580877	0.44921595
Qdpr	1.130504459	0.037700069	0.44921595
Eef2kmt	0.899957717	0.037691297	0.44921595
Atf6b	0.729702906	0.037819783	0.449758792
Slc6a6	0.894321056	0.038017863	0.451229626
Dus2	1.105041534	0.038207012	0.452588921
Sik3	0.921257499	0.038455105	0.454639789
Fam120c	1.13526177	0.038543179	0.454794515
Mrtfa	1.232430656	0.038728611	0.456095196
Rabl6	1.059315227	0.039617502	0.458907056
Wiz	1.054136423	0.039434283	0.458907056
Atp7a	1.093539631	0.039368587	0.458907056
Tep1	0.91521156	0.039629042	0.458907056
Cops7a	1.079617636	0.039043214	0.458907056
Ngly1	0.905507731	0.039535035	0.458907056
Mrpl20	1.12662733	0.039172231	0.458907056
Mta3	1.085654378	0.039356125	0.458907056
Washc2	1.085372186	0.039648359	0.458907056
Ints1	0.936252867	0.04004172	0.460821692
Mavs	1.106187894	0.04003107	0.460821692
Ada	1.101773572	0.040009214	0.460821692
Cox7c	0.720471379	0.0402332	0.462148405
Dpp7	1.090914087	0.040351645	0.462632754
Traf6	0.908769136	0.040668615	0.4636375
Adprh	1.106366531	0.040608891	0.4636375
Cbx5	1.092241499	0.040668516	0.4636375
Ttc38	1.175832475	0.041057926	0.467197601
Larp1	0.951735831	0.041568355	0.470773538
Ttn	0.885439453	0.041605048	0.470773538
Arrb1	1.07654766	0.041530946	0.470773538
Ap2a2	1.043190878	0.041806662	0.472173939
Lcmt2	0.930663654	0.041920569	0.472580392
Cdk14	0.889686224	0.042155327	0.473814322
Kif20b	1.189207116	0.042186271	0.473814322
Nudt19	1.137110062	0.042458515	0.475990561
Pycr1	1.221808868	0.042783799	0.47875229
Cryz	1.090345941	0.042880279	0.478948236
Clk2	0.915838562	0.043315005	0.482914532
Stoml3	1.162020605	0.043653389	0.485113552
Stk10	0.932833401	0.043926161	0.485113552
Mthfd1l	1.069866412	0.043844853	0.485113552
Fcer1g	0.881361816	0.044152132	0.485113552
Pcid2	0.896371641	0.044013798	0.485113552
Arfgap3	1.124501419	0.044004528	0.485113552
Msh6	1.048274811	0.043673797	0.485113552
Dgkz	1.074204619	0.044134205	0.485113552
Itm2c	1.224076158	0.044267808	0.485504983
Prex1	0.941933506	0.044363697	0.48567838
Uso1	1.058623206	0.045071906	0.491656672
Rab11fip5	0.902361205	0.045034635	0.491656672
Larp4	0.953052852	0.045496137	0.492901298
Ydjc	1.161044144	0.045664683	0.492901298
Lgals3	1.142275061	0.045308752	0.492901298
Rps8	0.908375927	0.045673624	0.492901298
Virma	1.07452684	0.045376181	0.492901298
Tubgcp2	1.060114854	0.045672784	0.492901298
Scpep1	1.121751441	0.045778312	0.493153574
Gpt2	0.93084127	0.045962973	0.493670601
Csrp1	0.877783004	0.046113174	0.493670601
Ndufaf3	1.103586083	0.046458582	0.493670601
Rex1bd	1.148123594	0.046425169	0.493670601
Cant1	1.213997049	0.046576064	0.493670601
Dmac2l	1.145662383	0.046692081	0.493670601
Hint3	1.085777706	0.046389183	0.493670601
Trrap	0.961590855	0.046552505	0.493670601
Pdcd11	0.908895012	0.046769388	0.493670601
Ifi203	0.912979954	0.046718126	0.493670601
Rnasel	1.169059145	0.046330691	0.493670601
Pop5	0.854725212	0.046803066	0.493670601
Ppp2r5a	1.088947914	0.047019045	0.493977325
Tmed2	1.091269786	0.047076487	0.493977325
Pstpip2	1.183742014	0.046956241	0.493977325
Setdb1	0.863952033	0.047264671	0.495095388
Med20	0.920831784	0.047678583	0.49857001
Alg9	1.079132083	0.047791439	0.498621439
Cmas	1.039874196	0.047847927	0.498621439
Xaf1	1.110153104	0.047979473	0.499134655
Zdhhc13	0.932435432	0.048289185	0.501496416
Ehd1	1.119032594	0.048709241	0.504994097
Niban1	0.930279285	0.048935893	0.50621103
Pias4	1.166302284	0.048993549	0.50621103
Blm	1.172604648	0.049093274	0.506378753
Vapb	1.168079253	0.0493715	0.507984241
Caprin1	0.918820684	0.049630854	0.507984241
Glmp	1.177145045	0.04951015	0.507984241
Znf22	1.1286944	0.049661505	0.507984241
Rrp9	0.93194835	0.049667709	0.507984241
Taf6l	0.893840783	0.049755773	0.508028221
Tnfaip3	1.132198268	0.049926814	0.50891786
Man2b1	1.095280709	0.050320198	0.511607741
Zbtb8os	1.120177192	0.05035941	0.511607741
Oard1	1.103286646	0.050518965	0.512370439
Atp11b	0.895805914	0.05093255	0.515702697
Nceh1	1.10700492	0.051278215	0.516615239
Tango6	0.778830634	0.051202948	0.516615239
Ppcdc	0.858874598	0.051160409	0.516615239
Cltc	0.924187233	0.052538975	0.518297245
Ube2j1	1.171480471	0.052503003	0.518297245
Specc1l	0.845572986	0.052553679	0.518297245
Zmpste24	0.882664301	0.052552866	0.518297245
Fxr2	0.932720999	0.052602838	0.518297245
Pgm1	1.127476106	0.051957805	0.518297245
Nle1	0.954857438	0.052410153	0.518297245
Btbd9	0.813517354	0.052812481	0.518297245
Atg9a	0.87693737	0.051965738	0.518297245
Abhd16a	1.062523762	0.051654485	0.518297245
Coq6	1.115668316	0.052683285	0.518297245
Capg	1.08775562	0.052327775	0.518297245
Ddx10	0.911193384	0.05208444	0.518297245
Ftsj3	0.912806276	0.051909573	0.518297245
Prim2	1.057092945	0.052753353	0.518297245
Vrk3	0.850218262	0.051612969	0.518297245
Timm44	1.075900225	0.05302678	0.518721646
Evi5	0.884512665	0.053016942	0.518721646
Rab7b	1.248043653	0.053617514	0.52277799
Eif3d	0.938502333	0.05369823	0.52277799
Macrod1	1.134234822	0.053700031	0.52277799
Iars2	1.040895236	0.054084601	0.523654603
Dvl2	0.93181421	0.054126908	0.523654603
Fgg	0.79415212	0.054366892	0.523654603
Arf5	1.09007383	0.05439446	0.523654603
Mtfr1l	1.19109139	0.053947267	0.523654603
Pwp2	0.920995075	0.054172622	0.523654603
Coq3	1.091388675	0.054351853	0.523654603
Srp19	0.908327565	0.054580375	0.524597323
Ywhaq	1.0934066	0.054670529	0.524597323
Khsrp	1.076118316	0.05480136	0.524597323
Pcdh15	0.681405369	0.054912949	0.524597323
Pbxip1	1.128502802	0.054924864	0.524597323
Rbm42	0.94312243	0.055298002	0.525677715
Utp11	0.915535888	0.055157545	0.525677715
Strn	1.045588897	0.0552576	0.525677715
Gch1	0.904679616	0.055823912	0.527731395
Smpdl3a	1.298236533	0.056641814	0.527731395
Hmgcl	1.085078885	0.055706389	0.527731395
Uba1	1.076540974	0.05635695	0.527731395
Bsdc1	1.099875242	0.0566452	0.527731395
Tpst1	0.889849853	0.056454842	0.527731395
Utp4	0.915755548	0.056339747	0.527731395
Rpp30	0.90259627	0.05617034	0.527731395
Ddx27	0.932164449	0.056087767	0.527731395
Irak2	1.124941354	0.055870114	0.527731395
Arf1	1.404667544	0.056024565	0.527731395
Aldoc	1.11204703	0.05662109	0.527731395
Idi1	1.081367218	0.055799158	0.527731395
Ap4e1	0.910845216	0.056748372	0.527881712
Tle5	1.18062697	0.056883795	0.528331113
Slc25a51	0.923553524	0.05735343	0.531878521
Znfx1	0.921361273	0.058141736	0.533377685
Mrpl41	1.138965693	0.058218636	0.533377685
Crtap	0.889339644	0.057943225	0.533377685
Gpat3	0.875829127	0.05817452	0.533377685
Arpc5l	1.071036468	0.058093942	0.533377685
Brd2	0.916480914	0.058046038	0.533377685
Mettl26	1.08031872	0.058034465	0.533377685
Ankrd52	0.898289945	0.058210249	0.533377685
Krt76	0.53630449	0.0589779	0.539518799
Kiaa1671	0.888692463	0.059423133	0.5401205
Nsun5	0.891382619	0.059502474	0.5401205
Chmp2b	1.087422144	0.059595896	0.5401205
Rcl1	0.881782275	0.059422075	0.5401205
Ccm2	0.783622827	0.059756118	0.5401205
Rpl18	0.916065169	0.059247363	0.5401205
Kansl1	1.273124919	0.059738251	0.5401205
Oxsr1	1.074383186	0.059158982	0.5401205
Hmga1	0.828184151	0.059889739	0.540522719
Slc25a30	1.27510094	0.060412855	0.544433827
Hps5	1.048063902	0.06095738	0.544853134
Hdlbp	0.953557905	0.060916625	0.544853134
Sdha	1.057320825	0.060613502	0.544853134
Hspa4	1.063602291	0.060953444	0.544853134
Ankrd40	1.151864896	0.060998397	0.544853134
Rnaseh1	0.875783519	0.060709936	0.544853134
Krt73	0.509114015	0.061317368	0.545497821
Rab9a	1.082226287	0.061340398	0.545497821
Trip10	0.935086933	0.061262594	0.545497821
Dnttip2	0.927811565	0.061447836	0.545653185
Ctbp2	1.04793731	0.06216491	0.547622967
Galnt2	1.082226196	0.062301706	0.547622967
Pcnt	0.915283907	0.062155171	0.547622967
Rb1	1.110345636	0.062044823	0.547622967
Actl6a	1.077520447	0.062275797	0.547622967
Drosha	0.869642658	0.061974375	0.547622967
Spg11	1.09569074	0.062149118	0.547622967
Acads	1.081896515	0.062465174	0.548265239
Nipsnap2	1.122991292	0.062786407	0.550288379
Irgm1	0.880331041	0.06348904	0.555643618
Kri1	0.928653541	0.06366407	0.5563726
Amacr	1.103487248	0.064030662	0.557518094
Pole2	0.932798579	0.064070917	0.557518094
Esf1	0.915856881	0.063954476	0.557518094
Epsti1	1.105271494	0.064850926	0.557738925
Pc	1.080086363	0.064388186	0.557738925
Spryd7	1.13802271	0.065655827	0.557738925
Fcgr2	1.158946645	0.064901261	0.557738925
Slc35b1	0.864301951	0.065078157	0.557738925
Trmt2a	0.952377299	0.06587985	0.557738925
Cyrib	1.075323359	0.065837184	0.557738925
Slc2a6	1.153711081	0.066102523	0.557738925
H6pd	1.087681841	0.065081912	0.557738925
Srxn1	1.137268648	0.065710055	0.557738925
Flot2	1.264515799	0.065410366	0.557738925
Rilpl1	1.121569862	0.065980602	0.557738925
Polr1a	0.935908128	0.065154026	0.557738925
Slc25a32	1.161483431	0.066026132	0.557738925
Rab31	1.08068563	0.06614304	0.557738925
Kiaa0513	0.897227154	0.066136453	0.557738925
Sfswap	1.07779687	0.065222101	0.557738925
Zcchc10	0.871649797	0.065183044	0.557738925
Arpc1a	0.886131314	0.065092384	0.557738925
Nras	0.879395144	0.064695249	0.557738925
Chtf18	0.950959112	0.066211381	0.557738925
Necap2	1.106722798	0.064760279	0.557738925
Denr	0.841945444	0.065514919	0.557738925
Igf2bp2	0.936347571	0.066905691	0.558874271
Sp110	0.909183739	0.066915033	0.558874271
Clcn3	0.907989171	0.066713866	0.558874271
Snrpd1	0.936326805	0.067032585	0.558874271
Smarcad1	0.927124944	0.066923524	0.558874271
Rap2a	1.170657864	0.066476133	0.558874271
Hddc3	1.238079869	0.067068422	0.558874271
As3mt	1.065743534	0.067083342	0.558874271
Ppp3r1	0.889368189	0.067271478	0.558906184
Adat1	0.849154511	0.067254638	0.558906184
Dhdds	1.16314025	0.067603818	0.560771207
Tbc1d25	0.889332459	0.06769319	0.560771207
Txnl4b	1.275494279	0.067773338	0.560771207
Tmem161a	1.065398495	0.068013742	0.561229041
Csnk1a1	0.912846267	0.067929021	0.561229041
Gps2	0.889473582	0.068266696	0.562550966
Sdhb	1.096107021	0.068588092	0.56267656
Tra2b	0.755406021	0.068769057	0.56267656
Ndufa4	0.912973396	0.069009394	0.56267656
Dhx30	0.947325634	0.068595791	0.56267656
Eci2	1.191284705	0.068700537	0.56267656
Cebpd	0.874930184	0.068857997	0.56267656
Ep300	1.174615574	0.068505695	0.56267656
Hmox2	1.0791939	0.069024132	0.56267656
Uhrf1bp1l	0.945309557	0.069751261	0.567079622
Mrpl49	1.16549389	0.069733957	0.567079622
Sirpa	1.130746224	0.070995374	0.567733227
Ugt1a7	1.066802887	0.071706389	0.567733227
Ablim2	0.869985194	0.072150578	0.567733227
Meaf6	0.839262805	0.072028598	0.567733227
Stx3	1.116793859	0.071468499	0.567733227
Acsl3	1.080470306	0.071851844	0.567733227
Ptk2b	0.954428301	0.070698501	0.567733227
Arl3	1.085734915	0.071733404	0.567733227
Polr1b	0.924793508	0.071403955	0.567733227
Swap70	0.900002285	0.071701195	0.567733227
Strn3	1.041391068	0.070310109	0.567733227
Rdh10	0.893834186	0.072081327	0.567733227
Ntpcr	0.931691813	0.071891189	0.567733227
Snx4	1.049210123	0.070790589	0.567733227
B3galt4	1.186475036	0.069998691	0.567733227
Mat2a	0.880261743	0.070446614	0.567733227
Chid1	0.945738223	0.071774003	0.567733227
Psme3ip1	1.112335996	0.070478829	0.567733227
Tbc1d24	1.165244335	0.072265466	0.567733227
Zswim8	0.887881746	0.071817751	0.567733227
Rbm34	0.92384413	0.071458699	0.567733227
Dph7	1.093840672	0.0714258	0.567733227
Ptpn9	0.910050964	0.0702099	0.567733227
Snx7	1.040077762	0.070665981	0.567733227
Exoc8	0.942022397	0.072263494	0.567733227
Elavl1	0.907636059	0.071092883	0.567733227
Hikeshi	1.080878798	0.072450244	0.568448551
Fkbp15	1.052958562	0.07286815	0.570803481
Qki	1.082219203	0.073027171	0.570803481
Rpl17	0.880613419	0.073032729	0.570803481
Minpp1	1.092720633	0.073239999	0.571005656
Nipbl	1.058104936	0.073246892	0.571005656
Gorasp2	1.072830848	0.073945478	0.574973492
Eftud2	0.954660014	0.073881943	0.574973492
Lgals3bp	1.114506773	0.075727359	0.582445126
Fli1	1.073836427	0.075212986	0.582445126
Lcat	0.767298717	0.075642245	0.582445126
Atp5mk	1.070572766	0.075350051	0.582445126
Inpp1	1.08923474	0.075465624	0.582445126
Sntb2	0.932738711	0.075613373	0.582445126
Gna13	1.103884672	0.075770685	0.582445126
Exoc5	0.924113079	0.075589582	0.582445126
Pyroxd1	0.863010014	0.07535373	0.582445126
Fth1	1.307299833	0.075982944	0.583337412
Rrbp1	1.037390706	0.07619669	0.584238843
Phf11	0.912405925	0.076707489	0.584442339
Eif2d	1.085665491	0.076994135	0.584442339
Copg1	0.954059252	0.076981987	0.584442339
Bop1	0.937411423	0.076748259	0.584442339
Nelfcd	1.130061776	0.076556507	0.584442339
Ero1a	1.104225457	0.076973175	0.584442339
Cebpz	0.932210929	0.076773023	0.584442339
Tanc1	1.107144389	0.076448382	0.584442339
Tpm4	0.865902204	0.07713468	0.584777293
Gdpd1	1.093694734	0.077731169	0.586504764
Ncs1	0.903264889	0.077866234	0.586504764
Apex1	1.060846278	0.07794276	0.586504764
Mlf2	1.174193303	0.077768635	0.586504764
Akap8l	0.901475407	0.077617562	0.586504764
Ppef2	0.888532152	0.077666104	0.586504764
Nans	1.06871598	0.07806788	0.58671833
Flrt2	0.904691025	0.078832209	0.587411724
Hcfc2	0.843854999	0.078263166	0.587411724
Pbk	1.071452745	0.078838111	0.587411724
Acbd5	1.112403239	0.0786319	0.587411724
Cog8	0.922188246	0.078748295	0.587411724
Gemin2	1.089113213	0.078375789	0.587411724
Serpinb1a	1.05275044	0.078575537	0.587411724
Eif1ad	0.877868083	0.079516074	0.588783728
Pdk1	1.079702318	0.079545642	0.588783728
Rangap1	1.051786832	0.079492877	0.588783728
Tra2a	0.859117106	0.07957813	0.588783728
Klhl25	1.167578347	0.079459497	0.588783728
Dennd4c	1.051495974	0.079604725	0.588783728
Plin3	1.075159511	0.079746683	0.589115265
Tnrc6a	0.875309411	0.080121233	0.591162139
Lipe	1.091195286	0.080307108	0.591813621
Atg5	1.107116916	0.080993974	0.593946505
Csnk1g1	0.827862795	0.081044721	0.593946505
Phpt1	1.157442381	0.081086184	0.593946505
Stau1	0.950180276	0.080804928	0.593946505
Cux1	1.05791044	0.08101914	0.593946505
Utp15	0.920446185	0.081197395	0.594043668
Rabgef1	0.941686568	0.08132669	0.594272741
Lipt1	1.269639059	0.081515529	0.594850162
Golga4	0.933014337	0.081672492	0.594850162
Arl6	1.109615947	0.081699948	0.594850162
Prc1	1.20551421	0.082511182	0.595169023
Igf2r	0.932879634	0.083272548	0.595169023
Samhd1	0.921804731	0.082908551	0.595169023
Trip12	0.918593555	0.083121884	0.595169023
Wdfy1	1.069821751	0.082410318	0.595169023
Yju2	0.949658291	0.083244331	0.595169023
Hint2	1.093894385	0.082686371	0.595169023
Mrpl43	0.817173178	0.082866694	0.595169023
Dis3	0.952568425	0.082794737	0.595169023
Tnks1bp1	1.099507853	0.082586721	0.595169023
Rhoa	1.152370842	0.082280122	0.595169023
Sirt1	0.872573755	0.082223395	0.595169023
Srsf5	0.887432072	0.081880808	0.595169023
Washc4	1.045514967	0.082457696	0.595169023
Clec12a	0.730659086	0.08331385	0.595169023
Amfr	1.084057976	0.082995018	0.595169023
Rbm8a	0.959796034	0.083755597	0.597620819
R3hdm2	0.858619206	0.084129444	0.599582935
Cenpq	0.80942161	0.085088765	0.605708169
Naa10	0.949278602	0.085288814	0.606420465
Carhsp1	0.784603459	0.085519158	0.607346245
Elp2	0.906799056	0.085719424	0.607374546
Rpap2	1.099180561	0.085996288	0.607374546
Mtnd2	0.907143205	0.085997972	0.607374546
Skil	1.272142867	0.085759202	0.607374546
Ssh3	1.136529699	0.086023864	0.607374546
Rmdn1	1.056871093	0.086292702	0.60856423
Agps	1.058282755	0.086543563	0.608917297
Fam172a	0.87549063	0.086516641	0.608917297
Mndal	0.916274081	0.08686327	0.609675985
Ergic3	0.91716854	0.086840028	0.609675985
Rif1	1.076913531	0.086952964	0.609675985
Eogt	0.932194829	0.087086492	0.609907129
Gpam	1.108066942	0.089940638	0.610087978
Gak	1.068658141	0.08887747	0.610087978
Alox5	1.050359207	0.089661616	0.610087978
Prrc2b	0.913836245	0.087976253	0.610087978
Dnaja2	0.950027485	0.089989479	0.610087978
Letm1	1.06597265	0.089816212	0.610087978
Fyco1	1.07858579	0.089628521	0.610087978
Atp8a1	1.063425426	0.090230654	0.610087978
Timeless	0.94527666	0.089980934	0.610087978
Anp32b	1.043870302	0.090133932	0.610087978
Tmem143	1.20143358	0.08937101	0.610087978
Pcgf5	1.167092198	0.088457932	0.610087978
Map2k7	1.130504356	0.089845131	0.610087978
Kcnab2	1.062041856	0.089220388	0.610087978
Dctn2	1.044483289	0.089832709	0.610087978
Sesn2	0.808328047	0.088731225	0.610087978
Ing3	0.914280537	0.089097013	0.610087978
Ocrl	0.954643371	0.087644451	0.610087978
Svil	1.164332327	0.0895367	0.610087978
Otud7b	0.888655444	0.089529653	0.610087978
Tbpl1	0.939883962	0.089770402	0.610087978
Znf346	0.914615112	0.088103458	0.610087978
Usp15	0.966828746	0.088134648	0.610087978
Exosc2	1.050075734	0.08761217	0.610087978
Ints10	0.916353543	0.087538594	0.610087978
Rcsd1	1.097440863	0.089754303	0.610087978
Khnyn	1.06348225	0.089496232	0.610087978
Scly	1.097516416	0.0890589	0.610087978
Pak1ip1	0.949936591	0.087527351	0.610087978
Ankfy1	0.933357001	0.0883935	0.610087978
Taf8	1.165032219	0.090181245	0.610087978
Pum3	0.914064426	0.090912732	0.614015278
Slc35f6	1.130251566	0.091229533	0.614591336
Adck5	0.91018212	0.091302027	0.614591336
Alb	0.871089793	0.091182145	0.614591336
Kctd12	0.887338673	0.092290636	0.614739146
B3galt6	0.869706815	0.091845616	0.614739146
Nae1	1.040591355	0.09233436	0.614739146
Mvp	0.935526207	0.091439381	0.614739146
Apbb1ip	0.902397112	0.09233757	0.614739146
Btk	0.943741571	0.091983394	0.614739146
Hagh	1.095822302	0.092276388	0.614739146
Mmp12	0.800849871	0.091700331	0.614739146
Gtse1	1.371233648	0.091930611	0.614739146
Lgalsl	1.139912068	0.091734379	0.614739146
Pmf1	1.166451274	0.092547758	0.614876137
Pex16	1.154427187	0.092560909	0.614876137
Vcl	1.036642264	0.092911401	0.616529154
Tardbp	0.943309933	0.093496142	0.619731258
Rin2	1.824528475	0.093666343	0.620181627
Cd74	0.902951224	0.0938674	0.620835094
Zc2hc1a	1.079846436	0.094035741	0.62127099
Srrm1	1.170373266	0.094213793	0.621770027
Etfdh	1.062670493	0.094362664	0.622075606
Twsg1	0.809244344	0.094686047	0.622456857
Tle3	1.075459916	0.0946142	0.622456857
Ndufab1	1.059740636	0.094728389	0.622456857
Myadm	0.852307811	0.095005783	0.623307012
Gaa	1.096621368	0.095163834	0.623307012
Cdkn2aip	1.074994866	0.095166083	0.623307012
Rnf149	1.114117423	0.095519058	0.624943999
Wdr54	1.057230534	0.096215007	0.628069638
Snx2	1.067083626	0.096307463	0.628069638
Dmap1	0.945665896	0.096283376	0.628069638
Ccdc186	0.926086127	0.096721324	0.630091117
Fam20c	1.138013078	0.097637482	0.630530378
Dcaf7	1.055843422	0.097660566	0.630530378
Pcyox1	1.105583252	0.098123722	0.630530378
Arl1	0.924005225	0.097169024	0.630530378
Lpcat1	1.066677047	0.09814026	0.630530378
Acad10	1.054465627	0.098067695	0.630530378
Abhd10	0.905523714	0.097294459	0.630530378
Psmf1	1.105476092	0.097759065	0.630530378
Dnpep	1.054604308	0.097216926	0.630530378
Fgr	1.120069363	0.098048171	0.630530378
Ncoa5	0.922983383	0.098136963	0.630530378
Top1	0.956957812	0.09752555	0.630530378
Mindy2	1.11850399	0.097336341	0.630530378
Jund	1.143948394	0.098667059	0.631663896
Kif14	1.122731897	0.098520476	0.631663896
Lpxn	1.0823267	0.098837434	0.631663896
Scamp1	1.112002255	0.098782677	0.631663896
Anxa4	1.076505791	0.098694604	0.631663896
Crbn	1.123875392	0.098991867	0.631984919
Fkbp5	1.141212553	0.099245687	0.632939108
Hectd1	0.954161745	0.100648769	0.637166758
Apobr	1.077754675	0.101046978	0.637166758
Rac1	1.10512501	0.100948524	0.637166758
Ogfod3	1.225233954	0.100573156	0.637166758
Flna	0.954394658	0.100534443	0.637166758
Ubr4	0.957710662	0.10099322	0.637166758
Cep250	0.851543637	0.100791857	0.637166758
Fam76a	1.233219737	0.100094896	0.637166758
Snrnp70	0.938025125	0.100943043	0.637166758
Arhgap45	1.043244117	0.101064208	0.637166758
Srrm2	0.905873416	0.100405547	0.637166758
Slc25a17	1.042540321	0.101501118	0.639256782
Cops2	1.051499598	0.101803824	0.640498125
Ociad1	1.120182874	0.101921186	0.640572014
Mterf4	0.855542099	0.10208724	0.64095146
Pex6	1.086201937	0.102393825	0.642211529
Pccb	1.074851566	0.102802968	0.642981125
Galnt7	1.061505076	0.103152619	0.642981125
Nploc4	1.037825156	0.102976888	0.642981125
Stk38	1.082186221	0.103108542	0.642981125
Urb1	0.923043257	0.102952427	0.642981125
Atic	1.070706282	0.102777904	0.642981125
Taok1	0.90714957	0.103336692	0.643467184
Slfn9	0.930560936	0.10470031	0.643882268
Nosip	1.127998759	0.104633111	0.643882268
Nudt8	1.121695144	0.104368626	0.643882268
Tpp2	0.958274388	0.103877501	0.643882268
Pnkp	1.03655343	0.103851342	0.643882268
Itsn1	1.072659534	0.104083164	0.643882268
Alg3	0.955932558	0.10403186	0.643882268
Pabir1	0.840701571	0.104671444	0.643882268
Pdxk	1.123149512	0.10483272	0.643882268
Ptpn7	0.902526672	0.104203675	0.643882268
Numbl	0.91775593	0.103686995	0.643882268
Ikbkb	0.931223008	0.10496349	0.643882268
Dcps	1.070786951	0.104912172	0.643882268
Tbl3	0.923921541	0.104995806	0.643882268
Msra	1.087762778	0.103919757	0.643882268
Cpq	1.131466815	0.105672372	0.647376703
Eef1d	1.03957011	0.106141345	0.647803248
Oasl2	1.234745107	0.106169238	0.647803248
Mon1a	0.910183243	0.106087136	0.647803248
Vti1a	1.100757128	0.106003897	0.647803248
Ascc2	0.905515518	0.106594325	0.649090945
Tcf12	0.869806612	0.106489855	0.649090945
Phf8	0.895350682	0.107052462	0.650089325
Lrch3	0.954985521	0.107079841	0.650089325
Zcchc17	0.873152484	0.107065119	0.650089325
Hps3	1.077864167	0.107309248	0.650830589
Hgs	1.046518212	0.107439621	0.650970331
Cluh	0.949746681	0.107691111	0.651842902
Ppfibp1	0.890453322	0.108114609	0.653102693
Irag2	1.077184801	0.108096346	0.653102693
Sacm1l	1.058240194	0.108450532	0.653180215
Chd7	0.929238865	0.108408507	0.653180215
Fam162a	1.13088245	0.108292688	0.653180215
Uhrf1	0.920724811	0.109059204	0.653200279
Supv3l1	1.05808094	0.109096755	0.653200279
Bcap29	1.08280392	0.108898089	0.653200279
Cox20	0.914436313	0.109190586	0.653200279
Thrap3	1.06368501	0.109069425	0.653200279
Gpn3	1.173105406	0.109207763	0.653200279
Abcf2	0.926950988	0.108660451	0.653200279
Srsf3	0.918250567	0.109360234	0.653467802
Clybl	1.066700047	0.111045753	0.654853718
Ermp1	1.051058331	0.110521369	0.654853718
Cd33	1.191727741	0.110206293	0.654853718
Fmr1	0.922758978	0.111236423	0.654853718
Slc30a6	0.924583956	0.1106156	0.654853718
Coq9	1.164143874	0.111862473	0.654853718
Hif1an	0.889459762	0.110229144	0.654853718
Nes	0.904011692	0.111318919	0.654853718
Akt3	1.177295255	0.109723662	0.654853718
Lpcat4	1.088541067	0.111771599	0.654853718
Def6	0.924096226	0.110549138	0.654853718
Cask	0.936250849	0.10994676	0.654853718
Jpt2	1.196392169	0.110829449	0.654853718
Ercc1	0.861268619	0.11188172	0.654853718
Pebp1	1.128096723	0.111635523	0.654853718
Snrnp200	0.944164435	0.111923484	0.654853718
Hnrnpul2	0.955027905	0.110759048	0.654853718
Ptpa	1.060528073	0.111521225	0.654853718
Tbc1d15	1.055187479	0.110957908	0.654853718
Bnip2	0.88571711	0.111967569	0.654853718
Asrgl1	1.0526412	0.111460666	0.654853718
Slc25a40	1.105460575	0.110159289	0.654853718
Taf2	0.933689988	0.112295851	0.655509467
Cbx1	0.896631449	0.112245782	0.655509467
Hic2	1.189404889	0.112759939	0.655605791
Scp2	1.100597657	0.113076957	0.655605791
Nmt2	0.957487305	0.11288752	0.655605791
Krt5	0.641016152	0.112559685	0.655605791
Mcee	0.869913506	0.113089557	0.655605791
Arsa	1.221684285	0.113177125	0.655605791
Eif4a2	0.804023442	0.112893998	0.655605791
Rxra	1.137163484	0.112953879	0.655605791
Tdp2	1.087647742	0.113658518	0.65753361
Pan2	1.060928652	0.113726753	0.65753361
Bles03	1.050376406	0.114388348	0.660728886
Vkorc1l1	1.074841484	0.114663353	0.661687189
Gvin1	0.909240873	0.114945743	0.662086882
Clpp	1.087944195	0.115049134	0.662086882
Cpsf1	0.953804951	0.115060111	0.662086882
Mtmr4	1.072667252	0.11610409	0.665568342
Wdr3	0.939576292	0.116001399	0.665568342
Tnrc6b	1.127284825	0.115806667	0.665568342
Rbbp6	1.085296188	0.11590079	0.665568342
Dstn	1.06698383	0.116769621	0.66812052
Cox6b1	0.899898633	0.116698491	0.66812052
Lmcd1	1.058542965	0.117334767	0.669418948
Vps35	1.062719702	0.117129622	0.669418948
Vma21	0.862502773	0.117438048	0.669418948
Cnot11	1.094241454	0.117436512	0.669418948
Ogt	0.95593343	0.117587728	0.669642789
Colgalt1	1.06760217	0.118401967	0.671700576
Ascc3	0.907995548	0.118114806	0.671700576
Nln	1.042334118	0.118577603	0.671700576
Lrrc8d	0.960678239	0.118835073	0.671700576
Plscr1	0.873657801	0.118746037	0.671700576
Casp2	1.139304942	0.118803775	0.671700576
Tpm3	0.883161782	0.118678308	0.671700576
Hnrnpab	0.950111886	0.118232175	0.671700576
Adgre1	0.914912979	0.119284444	0.672986189
Ccndbp1	1.205920725	0.11918135	0.672986189
Hnrnpc	0.916388219	0.119533153	0.673762614
Vps16	0.971024062	0.119664716	0.673877904
Abhd6	1.151288995	0.120055859	0.674074016
Smndc1	1.064326571	0.120091087	0.674074016
Mrpl18	0.940292273	0.120203742	0.674074016
Brd1	0.917165929	0.120255249	0.674074016
Rock2	0.957712323	0.119903419	0.674074016
Plekho2	0.925538936	0.120665727	0.675750355
Scrn3	1.092715617	0.121462155	0.676462782
Akirin2	0.925219564	0.121223523	0.676462782
Slc12a2	1.043160844	0.121222248	0.676462782
Pygb	1.07478543	0.121416807	0.676462782
Frmd8	0.942701633	0.121057395	0.676462782
Clec16a	1.216256215	0.121390004	0.676462782
Slc39a8	0.623628163	0.123417334	0.678620232
Fkrp	0.828177928	0.123596097	0.678620232
Scnm1	1.116818866	0.12353415	0.678620232
Ppp2r1a	1.072389234	0.122123984	0.678620232
Atg3	1.063327853	0.122351105	0.678620232
Ier3ip1	0.908335702	0.123115735	0.678620232
Mpi	1.089825069	0.122488735	0.678620232
Nbn	1.063982095	0.122078334	0.678620232
Arf6	0.913102833	0.122713211	0.678620232
Sap18	0.911075675	0.123060824	0.678620232
Rwdd2b	0.842537025	0.123639795	0.678620232
Mindy1	0.950556826	0.123411695	0.678620232
Ddx31	0.923942286	0.12266884	0.678620232
Mtrex	1.03220486	0.123308196	0.678620232
Ppan	0.942591086	0.122823337	0.678620232
Lrmda	1.281764558	0.123201839	0.678620232
Ralgapa2	0.819183788	0.123791324	0.678837595
Mrps15	0.945658384	0.124006798	0.679404905
Aco2	1.062963931	0.126801802	0.681793434
Slc39a6	0.910862146	0.127635898	0.681793434
Vamp7	1.097327126	0.12674905	0.681793434
Pdcl	1.104582149	0.12719586	0.681793434
Naga	1.066434086	0.128527051	0.681793434
Ccz1	1.036081822	0.125590916	0.681793434
Pus7l	1.051836803	0.126091924	0.681793434
Arl8b	1.13334013	0.125596345	0.681793434
Plg	0.868060085	0.12713753	0.681793434
Taf5	0.938202898	0.126942616	0.681793434
Zadh2	1.06512812	0.124696954	0.681793434
Toe1	0.932208807	0.128602092	0.681793434
Hnrnpa1	0.927477111	0.127570115	0.681793434
Tarbp2	0.939113249	0.127937865	0.681793434
Igbp1	1.045081567	0.126489342	0.681793434
Nudt3	1.100124921	0.124980826	0.681793434
Sbno1	0.966918338	0.128119641	0.681793434
Slc39a1	1.171760187	0.127004183	0.681793434
Ggct	1.104013039	0.126911718	0.681793434
Atp6v1h	1.035591415	0.126234701	0.681793434
Vat1	1.077440626	0.124574158	0.681793434
Arnt	1.080799024	0.127545987	0.681793434
Tmem168	0.923703092	0.126171478	0.681793434
Fastkd3	0.888205978	0.127629543	0.681793434
Cactin	0.936411279	0.12709678	0.681793434
Ubxn4	1.073950419	0.126307069	0.681793434
Brix1	0.895073869	0.126804801	0.681793434
Rad51c	1.147311621	0.125571997	0.681793434
Ddx54	0.932881976	0.128321556	0.681793434
Ppif	0.927287635	0.124890476	0.681793434
Rabif	1.075639841	0.128189083	0.681793434
Wdr82	1.069083535	0.12655441	0.681793434
Dmxl1	1.045426918	0.125146454	0.681793434
Ppt2	1.886557744	0.12707183	0.681793434
Dnaja1	0.920225057	0.127787701	0.681793434
Lta4h	1.077073432	0.128455707	0.681793434
Mvd	1.081751897	0.127843211	0.681793434
Sec11c	0.916774817	0.12889784	0.682168761
Comt	0.94398148	0.128860843	0.682168761
Asl	1.075075027	0.129056706	0.682414056
Pip4p1	1.10533767	0.129445046	0.682893986
Ranbp3	1.064998582	0.129485257	0.682893986
Smu1	0.941077249	0.129295053	0.682893986
Ccnt2	1.164737364	0.12971495	0.683511009
Jun	1.154187831	0.130182175	0.683998145
Ipo5	1.066386616	0.130258509	0.683998145
Pctp	1.160665126	0.130207095	0.683998145
Sin3a	1.074677848	0.130137867	0.683998145
Pcnx3	0.812798565	0.131479776	0.686520065
Cdc42bpb	0.941729205	0.131096033	0.686520065
Fam117b	1.127083358	0.1309884	0.686520065
Arl6ip4	0.933896302	0.130991689	0.686520065
Fbxo42	1.133989422	0.131232825	0.686520065
Vps52	0.958207374	0.131453806	0.686520065
Katnb1	0.859631088	0.131531132	0.686520065
Ewsr1	1.065687135	0.131777831	0.68721629
Aurkaip1	0.89288389	0.13222152	0.688937731
St3gal1	0.942857224	0.132440581	0.689486802
Smpd1	1.132184947	0.13285467	0.690457218
Syne1	1.058959575	0.132749064	0.690457218
Erh	1.251785818	0.133054007	0.690901158
Erap1	0.906781977	0.134006996	0.691005475
Flii	0.963583983	0.133647102	0.691005475
Sirt5	1.123869603	0.13358067	0.691005475
Prag1	0.925119795	0.134238088	0.691005475
Gpr20	0.821771422	0.134350493	0.691005475
Ankrd49	0.907440904	0.133931834	0.691005475
Fam91a1	0.951319213	0.133790736	0.691005475
Evi2b	0.907477589	0.133288377	0.691005475
Armc6	0.955131573	0.134206659	0.691005475
C1galt1	0.896476497	0.134389549	0.691005475
Ptpn22	0.90072906	0.133689876	0.691005475
Tepsin	0.806213351	0.134441296	0.691005475
Elf1	1.09103289	0.134751982	0.692015894
Mycbp	1.064583648	0.134873195	0.692052392
Abcb8	0.935931441	0.135191676	0.692514793
Tacc1	1.094918996	0.135125096	0.692514793
H2ac21	0.87327076	0.135332938	0.692653392
Tpd52	1.093040684	0.135810603	0.69275972
Utp6	0.924837783	0.135634712	0.69275972
Psmg4	0.845793026	0.135647761	0.69275972
Wdcp	1.170516176	0.135791786	0.69275972
Cbr3	1.090934753	0.136632943	0.69477189
Col1a1	0.915430032	0.137464721	0.69477189
Dnajc11	0.940563402	0.137465172	0.69477189
Arhgap5	0.953959994	0.136498159	0.69477189
Fer	0.881639344	0.137229756	0.69477189
Atg13	1.044717391	0.136802402	0.69477189
Pus7	0.966607675	0.136796845	0.69477189
Yipf3	1.116494986	0.136817606	0.69477189
Ubxn7	1.050867521	0.137253863	0.69477189
Ehmt2	1.092375359	0.137001594	0.69477189
Nudt16	0.942017014	0.137249154	0.69477189
Cpne8	0.865951527	0.137581601	0.694781357
Suco	0.631588701	0.137840454	0.695509446
Taok3	0.964758036	0.13829157	0.696079965
Mib1	0.9160864	0.138400744	0.696079965
Bag5	1.069854561	0.138208467	0.696079965
Nono	0.950858927	0.138412603	0.696079965
Kdm4a	0.885697821	0.138559924	0.696243529
Pofut2	0.92721261	0.138758329	0.696663299
Prkaca	1.197920265	0.1390387	0.697493561
Rhbdd2	1.122128829	0.139358158	0.698176607
Crybg3	0.898686267	0.13940509	0.698176607
Stat3	0.962056425	0.140585234	0.69850219
Cyria	0.859123406	0.139684551	0.69850219
Prl7c1	0.765849463	0.140350917	0.69850219
Bckdk	0.92027628	0.140367187	0.69850219
Acot9	0.942145894	0.140609936	0.69850219
Atp6v1c1	1.061333903	0.140621793	0.69850219
Ddb2	1.159476775	0.140496342	0.69850219
Apip	1.070917816	0.140425688	0.69850219
Phc3	1.079602746	0.139830664	0.69850219
B3gat3	0.927374126	0.140058379	0.69850219
Peak1	0.960568359	0.140782648	0.698728936
Lgals8	1.096286009	0.141123788	0.699562633
Ube2g2	0.907988363	0.141181313	0.699562633
Ppil1	1.084135905	0.141331676	0.699736012
Rps2	0.908339299	0.141568075	0.700334727
Dgkh	0.94010672	0.142009595	0.701946368
Lmf1	1.065691709	0.142280313	0.702246204
Ift27	1.231738973	0.142478223	0.702246204
Bod1l	1.063866742	0.142499835	0.702246204
Cwc25	0.91333704	0.142533401	0.702246204
Mylk	1.104764258	0.14268333	0.702414283
Larp7	0.940662417	0.143075055	0.70359488
Rcan1	1.094858168	0.143271175	0.70359488
Pepd	1.074066782	0.14324959	0.70359488
Ubac2	1.227129166	0.143429521	0.703802625
St13	1.060137292	0.143805474	0.70507696
Bicd2	0.949479867	0.144081657	0.705290758
Agpat5	0.894470876	0.143990016	0.705290758
Marcksl1	0.895140949	0.144291933	0.705750463
Ptcd1	0.911014097	0.144672887	0.707043561
Kmt5a	0.866385684	0.14488378	0.707504127
Arhgef7	0.960437339	0.145152653	0.708246855
Dcp1b	1.076810362	0.145474823	0.708570007
Alpl	0.887715784	0.145406579	0.708570007
Prpf8	0.949320138	0.14556937	0.708570007
Cbx8	1.10844436	0.146259083	0.710217245
Utp20	0.931839812	0.146113021	0.710217245
Sfpq	0.955327366	0.146151332	0.710217245
Crlf3	1.052575169	0.14668874	0.710335099
Rbm12	0.946587331	0.146578051	0.710335099
PEDS1	1.102229123	0.146751835	0.710335099
Homer3	1.170477758	0.146600434	0.710335099
Dync1li2	0.963657103	0.147072712	0.711320573
Aatk	0.885808548	0.147399859	0.712334777
Rab3ip	1.08232288	0.147655827	0.712921339
Hddc2	1.070461431	0.147756327	0.712921339
Ube2i	1.076517506	0.148203915	0.713944992
Inf2	0.95719498	0.148136749	0.713944992
Bckdha	1.055748965	0.1485747	0.714557375
Card9	0.925528659	0.148684486	0.714557375
H2-D1	0.870597085	0.148599557	0.714557375
Add1	1.048460881	0.149092708	0.715951919
Nmral1	1.098003672	0.149432319	0.717015043
Cbr1	1.083588721	0.149596153	0.71723373
Golga5	1.061266126	0.150348622	0.720272032
Slc7a1	0.890965876	0.150668905	0.720821644
Nadk	0.9133561	0.150701046	0.720821644
Brd4	1.072909889	0.150951008	0.721448277
Mrpl3	0.93101561	0.151331587	0.722307525
Atrip	0.924737263	0.15136898	0.722307525
Paat	0.899816725	0.151841836	0.723221229
Nmt1	0.933965749	0.152141938	0.723221229
Ercc5	1.163206076	0.152275929	0.723221229
Stag1	0.938836572	0.152105268	0.723221229
Necap1	1.110093026	0.152218202	0.723221229
Hdhd2	1.101761815	0.151774631	0.723221229
Pltp	1.091119681	0.153739148	0.724056761
Pabpc1	0.968083128	0.153659869	0.724056761
Slc38a7	1.083802009	0.153884446	0.724056761
Osbpl11	0.920736018	0.153842429	0.724056761
Sec23a	1.050368785	0.153541688	0.724056761
Cmtm6	0.836236875	0.153398115	0.724056761
Apobec1	1.080327413	0.153735752	0.724056761
Micu1	0.920008762	0.152977952	0.724056761
Cetn3	0.89556072	0.153797164	0.724056761
Rad18	1.081776296	0.153129556	0.724056761
Snu13	0.941057056	0.152683592	0.724056761
Brd3	1.134578315	0.153856333	0.724056761
Gphn	1.05681076	0.154115966	0.72458398
Ranbp9	1.064738373	0.154279631	0.724791605
Cd82	1.121980739	0.155087252	0.725042939
Pola2	0.965072393	0.155169948	0.725042939
Rps23	0.873810575	0.154766759	0.725042939
Pin1	0.896779913	0.154608472	0.725042939
Ncor2	1.057205508	0.154872276	0.725042939
Rpsa	0.913511673	0.154866851	0.725042939
Wtap	1.136098345	0.155036935	0.725042939
Traf7	0.94320644	0.155576108	0.725822381
Stam2	1.044239533	0.155461305	0.725822381
Rad54l2	0.933195548	0.156349682	0.726636645
Ca13	1.083944768	0.156268726	0.726636645
Hnrnpa2b1	1.045274827	0.156227236	0.726636645
Nubp2	1.086757968	0.156129392	0.726636645
Rtf1	1.048478492	0.156068616	0.726636645
Fads2	1.069946224	0.156971311	0.726741222
Pars2	1.06899184	0.156965482	0.726741222
Txnl4a	0.883019978	0.156820183	0.726741222
Nol6	0.945993419	0.156889324	0.726741222
Srsf7	0.915727786	0.156796148	0.726741222
Etfb	1.068935501	0.157670763	0.729422714
Pex14	1.034998064	0.158074047	0.730731018
Mtch1	0.941395756	0.158720613	0.731146475
Krt10	0.588923628	0.158598887	0.731146475
Syngr2	1.089924109	0.15853084	0.731146475
Jtb	1.134454277	0.15832995	0.731146475
Agtpbp1	1.300366505	0.158766679	0.731146475
Camkk2	1.150030133	0.158961642	0.731488891
Ncf4	1.053385199	0.159255007	0.732283258
Chp1	0.926774931	0.160209465	0.732320548
Pdk3	1.053812521	0.160697772	0.732320548
Fntb	1.049031441	0.160207173	0.732320548
Dusp3	1.072978189	0.159981971	0.732320548
Cdk18	0.947791645	0.159532359	0.732320548
Ptpn12	0.91561684	0.159922675	0.732320548
Cep76	0.912987535	0.159758673	0.732320548
Lmbrd2	0.810767959	0.160433369	0.732320548
Tmem51	1.392930571	0.160712061	0.732320548
Isca1	0.911142871	0.160472929	0.732320548
Tmem68	1.088509209	0.159953535	0.732320548
Rpl8	0.918849107	0.16070396	0.732320548
Sars1	1.066309496	0.160946419	0.732837861
Abcb11	0.817795319	0.161205131	0.733465206
Anapc7	1.077019487	0.161752776	0.734629635
Nup37	0.954785843	0.161698608	0.734629635
Coq8b	1.181933596	0.161824434	0.734629635
Acsf3	1.058231661	0.162469543	0.737006566
Ccdc97	0.85258715	0.162680973	0.737414126
Syncrip	0.960611758	0.163040084	0.73849
Upf1	0.972012235	0.163233841	0.738815855
Dars2	1.044810521	0.165917549	0.739100281
Irf9	1.0885004	0.16537726	0.739100281
Ndufs3	1.073857411	0.165569451	0.739100281
Ctss	1.118929138	0.165183836	0.739100281
Atf3	0.87654356	0.165977296	0.739100281
Mocos	1.065654444	0.164740587	0.739100281
Mfn1	0.891981943	0.164649993	0.739100281
Mtif2	1.073497973	0.165936857	0.739100281
Cep43	1.055278892	0.166096254	0.739100281
Rap1gds1	1.06147102	0.163518415	0.739100281
Mcts1	0.947419699	0.163909861	0.739100281
Prkd2	0.863467791	0.163813002	0.739100281
Ube3b	0.935507082	0.164698664	0.739100281
TMEM229B	0.895354306	0.166274845	0.739100281
Rad51ap1	1.089124365	0.165387284	0.739100281
Pttg1	1.205765075	0.164597374	0.739100281
Iars1	0.938612603	0.164450656	0.739100281
Akt2	0.923874465	0.165109891	0.739100281
Prkaa1	0.948505475	0.166140122	0.739100281
Pelp1	1.04596773	0.164688256	0.739100281
Nrde2	0.890906511	0.166016657	0.739100281
Pik3c2a	0.948216674	0.164600721	0.739100281
Exosc3	1.083831446	0.164018207	0.739100281
Nf2	0.903806956	0.165016153	0.739100281
Stx4	1.063934213	0.166343262	0.739100281
Tmem123	0.825647568	0.166591034	0.739659313
Krt79	0.624437704	0.167145456	0.740038192
Tbk1	1.07088587	0.167115946	0.740038192
Ctc1	1.046680997	0.167164439	0.740038192
Cenpu	1.201631736	0.166955981	0.740038192
Rhbdf2	0.921563097	0.167354169	0.740337735
Atp6v1f	1.054734907	0.168087231	0.741769238
Tbc1d4	1.066781552	0.16793909	0.741769238
Atr	0.942706069	0.168275	0.741769238
Cstf2	1.056986997	0.168289278	0.741769238
Plpbp	1.060270247	0.16782901	0.741769238
Rbm26	1.046945145	0.168767193	0.742609845
Cep85	0.936517069	0.168787021	0.742609845
Poli	0.868835668	0.168858642	0.742609845
Pald1	1.036078926	0.169023955	0.742609845
Wdr12	0.924981395	0.169459526	0.742609845
Mfsd6	1.264590771	0.169234808	0.742609845
Phaf1	0.900717671	0.169268556	0.742609845
Osbpl2	1.256673187	0.169401883	0.742609845
Hdac2	1.074018697	0.169692404	0.743093451
Mrpl40	1.1318737	0.170152039	0.744031807
Snap29	1.050298022	0.170097379	0.744031807
Crat	1.086532912	0.171618934	0.745621312
Ppp1r8	0.895558862	0.171156246	0.745621312
Rnf135	1.238651641	0.171359746	0.745621312
Znf629	0.926131896	0.171245732	0.745621312
Wwp2	1.08127706	0.17099503	0.745621312
Shtn1	1.056215311	0.171473811	0.745621312
Dad1	0.867893718	0.171043779	0.745621312
Thoc5	0.936227797	0.171621987	0.745621312
Wdr44	1.07622902	0.170668814	0.745621312
Tmem87a	0.927704502	0.172876227	0.748389948
Ap2b1	0.957201197	0.172679744	0.748389948
Pes1	0.920208508	0.172822316	0.748389948
Slc35a1	1.110482627	0.17286883	0.748389948
Aopep	0.877239217	0.172853142	0.748389948
Ppil2	1.118916564	0.17384334	0.748583222
Mrpl38	0.899658391	0.175083912	0.748583222
Igsf6	1.107898032	0.174002297	0.748583222
Dhrs7b	1.036009707	0.174297527	0.748583222
Anapc10	0.906332143	0.174274118	0.748583222
Krt1	0.574068687	0.174692612	0.748583222
Nab2	0.936061746	0.173899734	0.748583222
Map3k3	0.925490524	0.175717742	0.748583222
Osbpl3	0.945406475	0.174789978	0.748583222
Synj1	1.03501117	0.174606177	0.748583222
Opa3	0.917406912	0.175085953	0.748583222
Siae	1.075523135	0.175696911	0.748583222
Znf516	1.056689306	0.173942039	0.748583222
Lyrm7	0.864671648	0.175088995	0.748583222
Smc1a	0.958915324	0.175759688	0.748583222
Rpl3	0.895249938	0.174492569	0.748583222
Ak6	0.931596038	0.17556452	0.748583222
Ube2r2	1.073119493	0.174852801	0.748583222
Snd1	0.935285917	0.173127738	0.748583222
Pnn	0.937669045	0.174539193	0.748583222
Rpl10a	0.867022629	0.17427927	0.748583222
Hnrnpa3	1.062718046	0.175455844	0.748583222
Znf318	0.929254533	0.1751917	0.748583222
Cpox	1.046493208	0.17635399	0.750587333
Vps35l	1.034194143	0.176648407	0.751313176
Ndufb11	0.916300644	0.176799188	0.751427523
Rrm2	0.927026046	0.177333541	0.752117431
Aimp1	0.961510548	0.177211881	0.752117431
Cd180	0.947118301	0.177169737	0.752117431
Clic4	0.919043126	0.178403039	0.753555453
Mapk8	1.07397553	0.179287802	0.753555453
Farp2	0.835146817	0.179239773	0.753555453
Maff	1.184035084	0.178362843	0.753555453
Fyttd1	0.955133625	0.178942304	0.753555453
Lpcat3	0.962886717	0.178012341	0.753555453
Snupn	1.103231455	0.178297467	0.753555453
Pacs2	1.080120729	0.179200389	0.753555453
Ddhd1	1.148749822	0.178906477	0.753555453
Top2a	1.063406709	0.178536236	0.753555453
Med25	1.133104479	0.17845805	0.753555453
Rcbtb2	1.076760644	0.178877606	0.753555453
Pithd1	1.077801527	0.179287555	0.753555453
Copb1	0.950016462	0.179562316	0.753717357
Gcfc2	1.054818957	0.179574869	0.753717357
B4galnt1	1.038791376	0.181943389	0.753801754
Cradd	1.189843787	0.181627859	0.753801754
Tmem256	0.87696015	0.181967651	0.753801754
Smg1	0.948681677	0.18091119	0.753801754
Malsu1	0.933641151	0.182328783	0.753801754
Tbc1d1	0.955769176	0.180540972	0.753801754
Hip1	1.05471277	0.181625467	0.753801754
Dek	1.038925555	0.181432469	0.753801754
Ciapin1	1.077213462	0.182326888	0.753801754
Arf2	0.873459428	0.181307285	0.753801754
Fbxo3	0.962910842	0.182033168	0.753801754
Spice1	0.851714101	0.182453582	0.753801754
Rab23	0.949222196	0.181603512	0.753801754
Tram2	1.122244375	0.18185769	0.753801754
Homer1	0.894121379	0.181094387	0.753801754
Clic1	1.044737679	0.182422642	0.753801754
Npepps	1.051989394	0.182084288	0.753801754
Ppcs	1.07159179	0.181184989	0.753801754
Ddx24	0.913969429	0.181241487	0.753801754
Myo1c	0.948233728	0.1813261	0.753801754
Crkl	1.064075826	0.180700368	0.753801754
Exosc9	1.036071441	0.179913934	0.753801754
Akr7a2	1.055013251	0.179930443	0.753801754
Rpl19	0.925955925	0.182686089	0.754248557
Mov10	0.951231232	0.182887605	0.754537664
Golph3l	0.925883642	0.183054471	0.754537664
Lrch1	1.048003173	0.183129339	0.754537664
Ccar2	0.967603495	0.183402323	0.755149415
Yif1a	1.116341114	0.183689449	0.755818527
Rint1	1.121482102	0.18412958	0.756602915
Pik3r1	1.074942589	0.184113416	0.756602915
Ccdc174	1.112062196	0.184356885	0.75702404
Mto1	1.099039405	0.187542361	0.75845874
Pik3ap1	0.942271334	0.186119924	0.75845874
Mrps6	0.894317085	0.185674454	0.75845874
Atp6v0d1	1.037225598	0.187350461	0.75845874
Asf1b	1.114719239	0.187862027	0.75845874
Dlgap4	0.952242797	0.185424458	0.75845874
Tm9sf2	0.954861663	0.185314704	0.75845874
Kbtbd4	1.135632831	0.18658137	0.75845874
Stx5	0.956214703	0.187101148	0.75845874
Rars2	0.958276846	0.187620592	0.75845874
Timmdc1	1.17691289	0.186622748	0.75845874
Jpt1	1.393814681	0.187485561	0.75845874
Mrps36	1.145696605	0.1879448	0.75845874
Nudt16l1	1.073846305	0.186979745	0.75845874
Clta	0.84652559	0.187957706	0.75845874
Aplf	1.152668491	0.186781126	0.75845874
Ctnnbl1	1.033601937	0.186983787	0.75845874
Capza1	1.064223938	0.187188423	0.75845874
Gcsh	1.067175397	0.186824533	0.75845874
Tpi1	1.073233689	0.184888971	0.75845874
Snx15	1.070230154	0.187119797	0.75845874
Prkab1	1.071796557	0.186546106	0.75845874
Chd1	0.944482252	0.187673229	0.75845874
Aida	0.905463846	0.187262014	0.75845874
Nif3l1	1.087739895	0.18555917	0.75845874
Sumo3	1.108633766	0.186318769	0.75845874
Abcd3	1.072804409	0.188757068	0.760167077
Rsrc1	0.915243767	0.18870137	0.760167077
Fxn	1.066676078	0.188511348	0.760167077
Atp6v0d2	1.137859745	0.192184828	0.760396354
Otud5	0.908301567	0.192996191	0.760396354
Ndufv3	1.120610785	0.192617186	0.760396354
Actr3b	0.862192602	0.189243116	0.760396354
Mettl16	0.972515889	0.193305213	0.760396354
Prpf39	0.930232808	0.19305296	0.760396354
Septin11	0.958586044	0.190810348	0.760396354
Dcaf5	0.961904931	0.190413503	0.760396354
Lrrfip1	0.944924918	0.189251792	0.760396354
Psmd12	0.965106687	0.190782354	0.760396354
Map1lc3b	0.880430597	0.190024372	0.760396354
Txnrd2	1.091492251	0.189448394	0.760396354
C5ar1	0.879423399	0.19217648	0.760396354
Ap5b1	1.067256217	0.192305057	0.760396354
Rfc5	0.958721428	0.192249954	0.760396354
Tsen2	0.96480554	0.190657968	0.760396354
Rpap3	0.961545903	0.193204503	0.760396354
Htra2	1.117571682	0.192282326	0.760396354
Nufip2	1.037486074	0.190094179	0.760396354
Plod2	1.08949936	0.191005977	0.760396354
Txndc15	1.260295526	0.192706068	0.760396354
Dgat1	0.797020286	0.191490266	0.760396354
Cltb	0.956494162	0.192282619	0.760396354
Wdr48	0.95281516	0.190337528	0.760396354
Rrp36	1.048729029	0.190448175	0.760396354
Poc5	1.108732907	0.190437112	0.760396354
Arrb2	0.959714428	0.189196624	0.760396354
Rpl22	0.94044464	0.191381502	0.760396354
Pdlim7	0.945957401	0.192672707	0.760396354
Cfap298	1.188324252	0.189346055	0.760396354
Ndufb8	1.121443596	0.190176672	0.760396354
Thoc7	0.898215447	0.193243801	0.760396354
Ddx47	0.953890179	0.193327482	0.760396354
Gpsm3	0.92831573	0.193241312	0.760396354
Srsf1	0.928338604	0.192435332	0.760396354
Mier1	1.083636944	0.192721272	0.760396354
Dnajb12	0.94210211	0.19375852	0.760619533
Ttc5	0.959771633	0.193760458	0.760619533
Srek1	0.908669714	0.193561921	0.760619533
Nt5c3a	0.941175813	0.194289846	0.761219584
Ak1	0.746260259	0.194189068	0.761219584
Vps29	0.892629454	0.194065875	0.761219584
Stx2	0.922457376	0.194860462	0.761477246
Macroh2a1	0.92239121	0.194922495	0.761477246
Ccnd1	0.738539383	0.19491466	0.761477246
Numb	0.968628451	0.194983374	0.761477246
Son	0.936013969	0.194708418	0.761477246
Pomt1	1.218174548	0.195330132	0.761527675
Fmc1	1.156162047	0.19537297	0.761527675
Plbd2	1.115159459	0.19521173	0.761527675
Relb	0.906374663	0.196921298	0.761811509
Ccdc51	1.032764744	0.196891325	0.761811509
Il1rap	0.938019971	0.197111409	0.761811509
Gdi1	1.041788155	0.197259725	0.761811509
Kpnb1	1.052175794	0.196871754	0.761811509
Ccnh	1.052846116	0.196426148	0.761811509
Pdhb	1.06721472	0.195916341	0.761811509
Pde6d	1.088333632	0.196968847	0.761811509
Tkfc	1.054832032	0.197455514	0.761811509
Ripor1	1.110495653	0.196749338	0.761811509
Champ1	0.96517576	0.19685862	0.761811509
Tcp11l1	0.899656725	0.197395319	0.761811509
Npm3	1.134481247	0.19664744	0.761811509
Znhit3	0.905706142	0.196159321	0.761811509
Cert1	0.948774044	0.197383911	0.761811509
Ccdc124	0.911170872	0.197402465	0.761811509
Camk2d	1.057012814	0.197767816	0.762531344
Ears2	0.824285364	0.198040994	0.762703659
Sin3b	1.053503525	0.198064017	0.762703659
Dpp9	0.92399677	0.198219801	0.762819221
Xab2	0.952501553	0.19866177	0.764035279
Eif4e	1.10736514	0.198882682	0.764400169
Xdh	1.136214237	0.199088856	0.764707987
B4galt7	1.146758062	0.200017137	0.767787301
Iap	1.100204333	0.20026969	0.768270506
Snx24	0.828261931	0.201443296	0.769851034
Prkch	1.051312762	0.201066022	0.769851034
Rps18	0.949211136	0.201325789	0.769851034
Larp4b	0.967806679	0.201226604	0.769851034
Zfand1	1.127778484	0.200851579	0.769851034
H2-L	0.849693559	0.20116227	0.769851034
Evi2a	0.883365805	0.201607186	0.769992181
Yipf6	0.935836536	0.201916871	0.77020492
Lxn	1.069600731	0.201827382	0.77020492
Hspa13	0.959798249	0.209397376	0.771257661
Pkn2	0.964256897	0.204196689	0.771257661
Hpcal1	1.063039985	0.209415462	0.771257661
Abt1	0.895013219	0.209568446	0.771257661
Rtf2	0.907303988	0.207768718	0.771257661
Ppp1r14b	0.931476292	0.209316275	0.771257661
Rft1	0.905023661	0.208040591	0.771257661
Fanca	0.924016081	0.207959422	0.771257661
Ubr5	0.968100347	0.207503985	0.771257661
Nck1	1.057037266	0.208179665	0.771257661
Hebp1	1.120967609	0.20676993	0.771257661
Iqgap1	0.959044786	0.204713483	0.771257661
Rsbn1	0.955672652	0.207982151	0.771257661
Atp5mg	1.114447503	0.209382705	0.771257661
Skap2	1.07411415	0.207627645	0.771257661
Man2a1	1.036218205	0.204136111	0.771257661
Tfb1m	0.953938019	0.207107725	0.771257661
Sumf1	1.082176726	0.207115133	0.771257661
Naa20	0.912879681	0.202634056	0.771257661
Rsrc2	0.934107901	0.204276823	0.771257661
Prrc2c	1.027071599	0.208827659	0.771257661
Dolk	0.89851686	0.209493302	0.771257661
Sbds	0.872785008	0.205375817	0.771257661
Thap11	1.152654068	0.206099794	0.771257661
Serhl	1.121907518	0.205859988	0.771257661
Nudt9	1.080783785	0.204290077	0.771257661
Sdad1	0.933655662	0.206510857	0.771257661
Tbc1d20	0.951455073	0.204102434	0.771257661
Phc2	1.099000958	0.202960522	0.771257661
Nudt5	1.123759963	0.202838184	0.771257661
Add3	1.039369503	0.20916224	0.771257661
Cog2	0.94086005	0.204855109	0.771257661
Ndel1	0.887442299	0.208723138	0.771257661
Tmem184b	1.214417247	0.209001797	0.771257661
Phkb	0.903278658	0.206795353	0.771257661
Yipf5	1.093574894	0.206259642	0.771257661
Wdr74	0.935233018	0.20412165	0.771257661
Polr2j	0.933715836	0.206160204	0.771257661
Clasp2	1.034637533	0.207717206	0.771257661
Med22	0.94837863	0.20952558	0.771257661
Pcif1	0.930654942	0.207033872	0.771257661
Gstz1	1.066501781	0.204767567	0.771257661
Eif4e2	0.922209662	0.204849009	0.771257661
Tmem230	0.948346919	0.208243487	0.771257661
Agpat4	0.916486036	0.205021835	0.771257661
Lin54	1.147879146	0.209002622	0.771257661
Rpl7	0.939930372	0.20300961	0.771257661
Pitpna	1.07175011	0.208015772	0.771257661
Sh3gl1	1.042260447	0.209416489	0.771257661
Bccip	1.058019615	0.206168663	0.771257661
Polr3b	0.960961169	0.206727209	0.771257661
Arid1a	1.040898368	0.203591755	0.771257661
Ppm1f	0.91429592	0.208203274	0.771257661
Foxp1	0.916703076	0.20683768	0.771257661
Pmm2	1.065153724	0.203920757	0.771257661
Lrrc14	0.932635024	0.203030103	0.771257661
Rsl1d1	0.913153557	0.205282589	0.771257661
Stk4	0.949972766	0.204313308	0.771257661
Rilpl2	0.89744449	0.20993612	0.772142249
Cbl	1.050331562	0.210266356	0.772420018
Stxbp2	1.031955109	0.21024446	0.772420018
Lilrb4	0.939344273	0.210424656	0.772533619
Dazap1	1.098021694	0.210933099	0.773463873
Ganc	1.057508641	0.210836047	0.773463873
Cfdp1	0.947031218	0.211159584	0.773826512
Ric1	1.03910148	0.211471848	0.774502873
Flot1	0.907659252	0.211726198	0.77496644
Tcea2	0.884082775	0.211896472	0.775121895
Clp1	0.93464739	0.212061376	0.775257532
Rab4b	1.038245906	0.212692568	0.775982041
Acad11	1.063481642	0.212681438	0.775982041
Sec31a	1.024494451	0.212771333	0.775982041
Cpne3	0.953032186	0.212657682	0.775982041
Abr	0.948915247	0.213025519	0.776442171
Man2a2	0.923898297	0.213366378	0.777180283
Slc31a1	1.121834163	0.213484312	0.777180283
Prkcd	0.928276335	0.213655666	0.777337501
Rap1a	0.909060504	0.213784452	0.777339749
Trafd1	1.070957408	0.216612353	0.778711907
Pdrg1	1.082463083	0.21522193	0.778711907
Rtn4ip1	1.076686336	0.215540737	0.778711907
Lrrc47	1.045214249	0.215197219	0.778711907
Rhof	0.921280108	0.217979155	0.778711907
P4ha2	1.220370445	0.216227792	0.778711907
Usp19	0.964068722	0.215757966	0.778711907
U2af2	0.950938167	0.217114733	0.778711907
Ssr4	1.033241486	0.218004228	0.778711907
Mipep	1.062240117	0.216482967	0.778711907
Mgmt	1.079158527	0.214966466	0.778711907
Tdp1	0.963094859	0.217167459	0.778711907
Ube2k	1.050426078	0.216749313	0.778711907
Sympk	1.043016416	0.216117541	0.778711907
Fam234b	0.935013536	0.215882271	0.778711907
Letmd1	1.108664669	0.215170891	0.778711907
Cir1	1.105226651	0.217904831	0.778711907
Rpl6	0.936602354	0.215146132	0.778711907
Nectin2	1.060487747	0.2175264	0.778711907
Snrpa	0.927228838	0.216448938	0.778711907
Nop14	0.960744452	0.217332773	0.778711907
Irf3	0.948727722	0.216002217	0.778711907
Cdk13	1.045886038	0.217795818	0.778711907
Mycbp2	0.950083106	0.218013655	0.778711907
Il2rg	0.860434694	0.216452957	0.778711907
Rpp14	1.080858061	0.215836648	0.778711907
Bid	1.116420437	0.216410421	0.778711907
Zfp62	0.908997841	0.214829864	0.778711907
Rhot1	1.056733876	0.216227806	0.778711907
Rps11	0.91484174	0.217663694	0.778711907
Rpl4	0.945352571	0.218297023	0.779265123
Aprt	0.894532223	0.219247926	0.782199218
Pter	1.069291542	0.219586479	0.782946499
Bcat2	1.049085618	0.220287629	0.784524057
Tspyl1	0.863202311	0.220254163	0.784524057
Stau2	0.912921889	0.221268487	0.785971574
Acbd6	1.098191087	0.220976575	0.785971574
Bloc1s6	1.113597333	0.221342036	0.785971574
Lama4	0.885159843	0.221169174	0.785971574
Chm	1.0706314	0.221191464	0.785971574
Spryd4	1.071787027	0.22240501	0.787772234
Idh3g	1.084077695	0.222514787	0.787772234
Tgfbi	0.868488109	0.222524401	0.787772234
Cln3	1.174663346	0.222425493	0.787772234
Smarcc2	1.047298331	0.22262846	0.787772234
Exosc8	0.970889198	0.222193883	0.787772234
Bcl2l1	0.936695868	0.223143726	0.789135101
Farsb	0.959029025	0.223392182	0.789553371
Septin2	0.935027134	0.223612338	0.789871188
Reep6	1.058236554	0.224222259	0.79156461
Pcbp2	1.06529633	0.224948781	0.792583433
Adam15	1.068825889	0.225425626	0.792583433
Dnajb1	1.034591195	0.224812183	0.792583433
Arhgap17	1.038802429	0.225274827	0.792583433
Il13ra1	0.857218215	0.225251358	0.792583433
Ilf3	0.95781056	0.225061301	0.792583433
Hnrnpl	0.958051073	0.225322957	0.792583433
Scarb1	1.058494198	0.225899427	0.792994665
Lman2	0.93849801	0.225706604	0.792994665
Smarca2	1.083643358	0.225934836	0.792994665
Rack1	0.953820482	0.226573242	0.793398795
Usp47	0.960333243	0.226312462	0.793398795
Keap1	1.046778731	0.226428748	0.793398795
Rnaseh2a	1.067679164	0.2264702	0.793398795
Rpl28	0.92781697	0.226874497	0.793995282
Dph1	0.906262045	0.228049924	0.794141305
Plod1	1.052301254	0.229296524	0.794141305
Ndufv2	1.076676371	0.229578197	0.794141305
Mrpl11	1.040277366	0.231395549	0.794141305
Itgb1	0.940502592	0.229569544	0.794141305
Acat1	1.073053981	0.228161344	0.794141305
Idh2	1.078340758	0.234210284	0.794141305
Rnf126	1.059654169	0.232939245	0.794141305
Hgfac	0.927285006	0.232615545	0.794141305
Znf593	1.110707342	0.228261645	0.794141305
Abhd14b	1.080464642	0.227146149	0.794141305
Mrps17	0.894396383	0.230525197	0.794141305
Ndufa13	1.058415038	0.23194686	0.794141305
Os9	0.965848253	0.231200555	0.794141305
Grb2	1.032926524	0.229751324	0.794141305
Pdia6	1.042605841	0.232914571	0.794141305
Tbc1d31	1.154422693	0.232666646	0.794141305
Tsr1	0.956300266	0.233808471	0.794141305
Pex19	1.037798402	0.23255356	0.794141305
Map2k1	1.077026185	0.233105967	0.794141305
Mblac2	1.25419708	0.232252215	0.794141305
Arhgef1	1.035143509	0.229174241	0.794141305
Arap1	0.982872345	0.231837038	0.794141305
Gins2	1.077010807	0.229423941	0.794141305
Eepd1	1.102999788	0.232898725	0.794141305
Zpr1	1.038814833	0.22943589	0.794141305
Galk2	1.041829946	0.230728744	0.794141305
Fes	0.94781694	0.228670086	0.794141305
Rpl34	0.812329657	0.234330354	0.794141305
Gga2	1.064567924	0.231492099	0.794141305
Rpl30	0.948445137	0.233834327	0.794141305
Aurkb	1.133523681	0.231617673	0.794141305
Eif2s1	0.934829677	0.234045977	0.794141305
Eef1akmt1	0.930388298	0.231989896	0.794141305
Brms1l	1.447244236	0.234010318	0.794141305
Nfatc2	1.047688355	0.230666903	0.794141305
Ndufc2	1.109248111	0.234204223	0.794141305
Cr1l	0.961700485	0.233981963	0.794141305
Qpctl	1.130014849	0.234293751	0.794141305
Gigyf1	1.070886402	0.228407533	0.794141305
Nudt12	0.905181433	0.228907071	0.794141305
Rbm28	0.943485515	0.229952678	0.794141305
Ddx17	1.054573046	0.233349896	0.794141305
Suds3	1.066926021	0.231349363	0.794141305
Qars1	0.934424547	0.227807174	0.794141305
Exosc5	0.947118499	0.233614312	0.794141305
Mark2	0.965309344	0.230257465	0.794141305
Mtres1	1.153515558	0.229715983	0.794141305
Trim14	1.102563129	0.229341796	0.794141305
Srsf2	0.852799423	0.233460975	0.794141305
Apool	1.142004254	0.231696406	0.794141305
Timm13	1.089029937	0.234379709	0.794141305
Atf7	1.129287934	0.228653363	0.794141305
Syvn1	0.853027101	0.227480795	0.794141305
Ghdc	0.93078293	0.233665716	0.794141305
Sumo1	1.118907572	0.229390712	0.794141305
Dcaf13	0.935773284	0.232853768	0.794141305
Ptprc	0.948223526	0.236401724	0.794224249
Cat	1.077724677	0.236284217	0.794224249
Sel1l	0.950279241	0.234643055	0.794224249
Suclg1	1.048486754	0.234831069	0.794224249
Pgap1	0.956119328	0.23658707	0.794224249
Abraxas2	1.062526285	0.236339231	0.794224249
Psmd5	1.040681127	0.235860006	0.794224249
Ugp2	1.065470332	0.236643048	0.794224249
Oas2	0.920984678	0.236332899	0.794224249
Dffb	1.192635779	0.23556361	0.794224249
Rbis	0.926931504	0.236451637	0.794224249
Mt-Cyb	0.92193939	0.236166596	0.794224249
Exoc4	0.96465875	0.236048433	0.794224249
Rbm45	1.395558341	0.235868441	0.794224249
Rabgap1l	0.851336547	0.235622113	0.794224249
Npc2	1.090632804	0.236761326	0.794224249
Bud31	1.087335853	0.236230478	0.794224249
Ppp3ca	1.105909468	0.235847905	0.794224249
Naxd	1.052128765	0.237667255	0.794446343
Nudt13	1.154336947	0.23770147	0.794446343
Krt2	0.661342251	0.238109427	0.794446343
Vps41	0.911984432	0.238049278	0.794446343
Plau	0.865491986	0.237663816	0.794446343
Map4k4	1.066852945	0.237752881	0.794446343
Osbpl9	0.917406043	0.237836441	0.794446343
Pi4k2b	0.913608677	0.23813742	0.794446343
Tbcd	1.039118005	0.237990303	0.794446343
Hmgb3	1.065046761	0.237949607	0.794446343
Myl6b	0.907070961	0.238404343	0.794899582
Diaph1	0.958271018	0.239177271	0.795411157
Manea	1.095994009	0.23882169	0.795411157
Gdpgp1	0.926161409	0.238973617	0.795411157
Smox	0.879548344	0.238740241	0.795411157
Zfyve26	1.073659115	0.239213512	0.795411157
Gigyf2	1.05127653	0.241016251	0.796207547
Csnk2a2	0.957643027	0.24047475	0.796207547
Rap2b	0.947467534	0.239819753	0.796207547
Aph1a	1.066455021	0.241274768	0.796207547
Smarcal1	1.091483047	0.241130911	0.796207547
Papss1	1.035229758	0.240398807	0.796207547
Smn1	0.872034818	0.239996484	0.796207547
Ftl1	1.144162163	0.240146806	0.796207547
Srpk1	0.961380361	0.240493901	0.796207547
Rasa4	1.044895221	0.241553485	0.796207547
Unc79	1.103345623	0.241491512	0.796207547
Rpl18a	0.902541854	0.240862918	0.796207547
Mafk	1.101534576	0.241167475	0.796207547
Gnpda1	1.044160126	0.241334592	0.796207547
Med8	0.912599796	0.240849917	0.796207547
Ccdc127	0.864326436	0.240272338	0.796207547
Stat2	1.034585272	0.241875648	0.796302909
Dus4l	0.862820076	0.24218656	0.796302909
Uqcrh	0.93586985	0.24223889	0.796302909
Dok3	1.061626452	0.24208642	0.796302909
Hacd2	1.11738906	0.24189895	0.796302909
Rrm2b	0.924883768	0.242898503	0.797218185
Stxbp1	1.050109193	0.243229546	0.797218185
Rpp40	1.063223412	0.243305995	0.797218185
Dnajc10	0.962904856	0.242930345	0.797218185
Pcm1	1.04071036	0.243067589	0.797218185
Ddx51	0.930362998	0.243029088	0.797218185
Ndufa7	1.053631051	0.2439766	0.797808181
Nsmce3	0.902980277	0.243681666	0.797808181
Otulin	0.940507142	0.24424225	0.797808181
Slc66a3	0.919309874	0.244069286	0.797808181
Rps6kb1	1.063807528	0.244275316	0.797808181
Exosc6	0.968099809	0.244098866	0.797808181
Ifitm2	0.860308622	0.244800518	0.797999061
Ebp	1.095088329	0.24470747	0.797999061
Ate1	0.951240684	0.244688471	0.797999061
Exoc1	0.959173897	0.244860058	0.797999061
Cpd	1.058481656	0.245346353	0.798333488
Dhx29	0.977894334	0.245372399	0.798333488
Parg	1.048706189	0.245431517	0.798333488
St3gal4	0.928793158	0.245489193	0.798333488
Ephx1	1.076434909	0.245815985	0.798967818
Mrpl54	0.916911272	0.245971297	0.799044412
Mdh2	1.041074327	0.246676684	0.799622709
Fam3a	1.090921052	0.246305398	0.799622709
Gxylt1	1.074287245	0.246665099	0.799622709
Usp9x	0.975993546	0.246642817	0.799622709
Fnbp4	1.055396071	0.247082395	0.79965567
Vamp3	1.13615472	0.246970135	0.79965567
Gpd1l	1.078267332	0.246964984	0.79965567
Otub1	1.04844943	0.247331628	0.799686761
Setd1a	1.061809001	0.247355707	0.799686761
Lasp1	1.05316163	0.247577667	0.799977917
Nptn	0.870428316	0.248024579	0.800658506
Akr1e2	1.072223733	0.248052322	0.800658506
Prps1	0.9379835	0.248555031	0.801854395
Uqcc1	1.047193504	0.248694873	0.801879003
Adpgk	0.948978298	0.249625774	0.80445288
Plk1	1.102859744	0.251266536	0.805367871
Cdk1	1.032187158	0.251924757	0.805367871
Eea1	0.954921008	0.25354879	0.805367871
Rapgef2	1.049033977	0.255741244	0.805367871
Triobp	0.917025159	0.251875259	0.805367871
Usp7	0.984212707	0.255374075	0.805367871
Pmpcb	1.04081627	0.252613171	0.805367871
Nrbp1	1.03886085	0.252636818	0.805367871
Serbp1	0.969237568	0.252488192	0.805367871
Reep4	0.944991088	0.254585565	0.805367871
Becn1	1.051592847	0.255275172	0.805367871
Tmed4	1.057235823	0.251912016	0.805367871
Ahcyl1	0.957990753	0.252537526	0.805367871
Rpl22l1	0.87290904	0.252214092	0.805367871
Ric8a	0.954412485	0.255766511	0.805367871
Tmem245	1.078178142	0.250095495	0.805367871
Elmod2	1.057969314	0.250395107	0.805367871
Rap2c	0.948343687	0.255947417	0.805367871
Eif4a3	0.937248994	0.255409209	0.805367871
Zc3h4	1.055237921	0.254899736	0.805367871
Vps33a	0.952243282	0.250845144	0.805367871
Timm10	1.091126023	0.253537334	0.805367871
Papolg	1.069850452	0.255562206	0.805367871
Gemin8	1.105814198	0.256018014	0.805367871
Sord	1.072558348	0.255553228	0.805367871
Lsm4	1.062453918	0.253628769	0.805367871
Nup62	0.966698045	0.255799829	0.805367871
Kifap3	0.924550173	0.253736947	0.805367871
Pgk1	1.087524438	0.252980976	0.805367871
Nsf	1.0337372	0.251616797	0.805367871
Pik3r2	1.063936287	0.252093973	0.805367871
Eif3b	0.934885047	0.250478516	0.805367871
Phf2	0.903169423	0.255091811	0.805367871
Nr2c2	1.066604732	0.250692706	0.805367871
Milr1	1.065490477	0.250931454	0.805367871
Snrpd3	0.963844142	0.254485967	0.805367871
Pak4	0.940290978	0.253743217	0.805367871
Rnps1	0.931655517	0.255398683	0.805367871
Mnd1	0.936777241	0.253079706	0.805367871
Fmnl1	0.94682923	0.253179729	0.805367871
Commd3	1.0360224	0.253765518	0.805367871
Tmem175	1.179826633	0.254640383	0.805367871
Gmeb2	0.929548051	0.255256952	0.805367871
Habp4	0.897306728	0.253528725	0.805367871
Lactb2	1.06195291	0.25564384	0.805367871
Ube2g1	0.858184824	0.255812326	0.805367871
Lnpep	1.021375755	0.256400607	0.805585544
Lima1	0.961133994	0.256485686	0.805585544
Pgm5	1.150741322	0.256293939	0.805585544
Mia3	1.025058515	0.256931543	0.80573413
Epg5	0.944258231	0.256861997	0.80573413
Rlim	0.910258633	0.256860226	0.80573413
Pcca	1.056435041	0.260805349	0.807067281
Zc3h15	0.967062519	0.262418179	0.807067281
Tcf25	0.975124717	0.261862829	0.807067281
Pon3	1.046053568	0.26214329	0.807067281
Mtx1	1.039202809	0.261685318	0.807067281
Elf2	1.114352711	0.261901825	0.807067281
Sh3bp1	1.016858305	0.258687829	0.807067281
Tmx1	1.042521711	0.261786692	0.807067281
Fibp	0.92496372	0.261428703	0.807067281
Akap2	1.067835347	0.258846695	0.807067281
Rbm43	0.940453228	0.262314201	0.807067281
Plxna2	1.349351032	0.262546372	0.807067281
Cd151	1.184899775	0.259626001	0.807067281
Lpgat1	0.944438565	0.259597248	0.807067281
Pum2	0.967373316	0.260533354	0.807067281
Ap1s1	0.896748369	0.258159472	0.807067281
Erg28	0.937411553	0.26173812	0.807067281
Cdc123	0.932583241	0.258237161	0.807067281
Pcyt2	1.071784474	0.261977977	0.807067281
Maz	1.077966736	0.260388573	0.807067281
Mon2	0.96066144	0.258903017	0.807067281
Rps25	0.922080814	0.259847677	0.807067281
Cd14	1.108486611	0.261606584	0.807067281
Tp53bp1	1.061832979	0.259221644	0.807067281
Atf2	1.134754583	0.262269953	0.807067281
Nsmce1	0.919318	0.260261378	0.807067281
Snrnp35	0.877091571	0.258125577	0.807067281
Dus3l	1.059143992	0.260822797	0.807067281
Mbd1	1.114667372	0.258734542	0.807067281
Trappc12	0.971935891	0.257967427	0.807067281
Noc3l	0.897589128	0.261409131	0.807067281
Tubb5	1.059101338	0.260474173	0.807067281
Syk	1.038154344	0.261828311	0.807067281
Mon1b	1.091089521	0.25813133	0.807067281
Mif	1.120544884	0.261028649	0.807067281
Rfc2	1.039064242	0.260884046	0.807067281
Slc30a1	0.927217154	0.261328946	0.807067281
Slk	0.976978677	0.258521603	0.807067281
Tsr2	1.094585198	0.260193682	0.807067281
Rab8b	0.895361232	0.263161446	0.807406803
Cnep1r1	0.816557987	0.263417301	0.807406803
Tnpo3	1.052366992	0.262866272	0.807406803
Mtss1	1.041853302	0.263854952	0.807406803
Srsf10	0.910572435	0.263677994	0.807406803
Blvrb	1.070008379	0.263824914	0.807406803
Nxn	1.103313401	0.263385403	0.807406803
Ctdp1	0.971077173	0.263704161	0.807406803
Bin1	1.043109229	0.263207491	0.807406803
Atp6v1a	1.044354719	0.264921111	0.807410321
Kif4	1.054450378	0.264876941	0.807410321
Ppp1r2	1.046087927	0.264690013	0.807410321
Hcfc1	1.01866395	0.264846908	0.807410321
Ero1b	0.958127795	0.26402279	0.807410321
Blvra	1.08693228	0.264551201	0.807410321
Nol11	0.941077831	0.264169656	0.807410321
Ttc9c	0.882084457	0.264677201	0.807410321
Morf4l1	1.099376089	0.265351316	0.808315285
Stam	1.06300896	0.265519783	0.808422432
Castor2	1.053691314	0.265660767	0.808445836
Eif2ak2	0.963046484	0.266082566	0.808555219
Ripk2	0.94047111	0.266089111	0.808555219
Ptges2	1.047126421	0.267293687	0.808555219
Uba6	0.956190777	0.267833986	0.808555219
Tma16	0.939582112	0.26649605	0.808555219
Tfcp2	0.939780128	0.267227882	0.808555219
[truncated: 4,066 more rows]
